# Supplementary material for: CMTr cap-adjacent 2′-O-ribose mRNA methyltransferases are required for reward learning and mRNA localization to synapses
Source: Nat Commun. 2022 Mar 8;13:1209. doi: 10.1038/s41467-022-28549-5 (PMC8904806; doi:10.1038/s41467-022-28549-5)
Supplement: Supplementary file 4 — Supplementary Data 1 [file 41467_2022_28549_MOESM4_ESM.xlsx]

## Sheet: raw WTvsKO input
FBgn	Gene Name	Locus	WT Value	KO Value	baseMean	log2FoldChange	lfcSE	stat	pvalue	padj
FBgn0040354	CG14418	X:2882226-2883661	196.538	0.347047	98.4423	-6.59947	0.4982	-13.2466	4.71965e-40	5.35964e-36
FBgn0263981	CR43730	2R:16288927-16291474	172.373	0.621805	86.4976	-6.19236	0.495739	-12.4912	8.34109e-36	4.73607e-32
FBgn0030186	CG2962	X:10214858-10216642	76.5448	0	38.2724	-5.63556	0.542873	-10.381	3.0262e-25	3.43655e-22
FBgn0015714	Cyp6a17	2R:14873953-14875739	138.632	2.08143	70.3566	-5.12805	0.460808	-11.1284	9.12644e-29	1.48057e-25
FBgn0025643	CG3588	X:2919770-2924426	46.8263	0.274758	23.5505	-4.76364	0.550467	-8.65381	4.9809e-18	3.14239e-15
FBgn0264822	CR44030	4:959675-962692	262.509	6.34625	134.428	-4.61972	0.446568	-10.3449	4.41205e-25	4.55484e-22
FBgn0031725	DIP-eta	2L:5601723-5617946	227.839	10.6011	119.22	-4.01136	0.357475	-11.2214	3.20275e-29	6.06175e-26
FBgn0033851	CG13332	2R:13525377-13526448	23.121	0.180295	11.6506	-3.59184	0.602209	-5.96444	2.45468e-09	4.56973e-07
FBgn0040104	lectin-24A	2L:3716800-3717773	23.4393	0.180295	11.8098	-3.56076	0.605599	-5.87972	4.10952e-09	7.07086e-07
FBgn0263143	vret	3R:22742954-22745581	34.1164	1.67794	17.8972	-3.39748	0.523717	-6.48724	8.74239e-11	2.36378e-08
FBgn0265727	CR44534	X:9314685-9315171	36.888	2.04716	19.4676	-3.33626	0.519286	-6.42471	1.32123e-10	3.1258e-08
FBgn0004428	lysE	3L:1212827-1213406	388.309	32.2303	210.27	-3.32507	0.33033	-10.0659	7.81562e-24	6.82725e-21
FBgn0013772	cyp6a8	2R:14887171-14889010	14.5048	0	7.2524	-3.29809	0.624134	-5.28427	1.26204e-07	1.6286e-05
FBgn0034140	Lst	2R:16574579-16576586	293.241	24.3123	158.777	-3.27008	0.340574	-9.60167	7.8658e-22	5.95493e-19
FBgn0261636	CR42719	3L:615627-616646	184.467	14.6711	99.569	-3.26319	0.414183	-7.87861	3.31035e-15	1.63445e-12
FBgn0036738	CG7542	3L:17549826-17550980	157.479	12.6922	85.0856	-3.19205	0.427626	-7.4646	8.35524e-14	3.51415e-11
FBgn0033188	draT	2R:7526118-7532981	407.527	33.2933	220.41	-3.16862	0.411477	-7.7006	1.35432e-14	6.40821e-12
FBgn0004191	snRNA:U2:34ABa	2L:13211925-13212116	343.666	29.0594	186.363	-3.05311	0.443913	-6.87772	6.0817e-12	2.03129e-09
FBgn0051041	CG31041	3R:29590070-29590906	52.697	4.43847	28.5677	-2.8905	0.523323	-5.52336	3.32582e-08	5.03574e-06
FBgn0263354	CG42784	2L:13415431-13500427	53.9195	4.91406	29.4168	-2.81917	0.465774	-6.05266	1.42478e-09	2.88925e-07
FBgn0054028	CG34028	X:9511524-9512162	9.88437	0	4.94218	-2.77106	0.635284	-4.36191	1.28929e-05	0.000841449
FBgn0265963	CR44750	2R:21727495-21728195	9.98324	0	4.99162	-2.76297	0.635477	-4.34786	1.37471e-05	0.000872132
FBgn0039670	CG7567	3R:29587237-29588104	20.8287	1.25688	11.0428	-2.65492	0.581667	-4.56434	5.01076e-06	0.000403562
FBgn0028999	nerfin-1	3L:909112-912319	10.9718	0	5.48589	-2.62885	0.637914	-4.12101	3.77223e-05	0.00194715
FBgn0262104	CG42857	3R:9820514-9821191	338.474	41.2838	189.879	-2.59913	0.43902	-5.9203	3.21354e-09	5.70203e-07
FBgn0265086	CR44197	2L:13089803-13090559	176.833	25.5281	101.181	-2.59884	0.307683	-8.44647	3.0024e-17	1.79449e-14
FBgn0034317	CG14499	2R:18187707-18188573	140.667	7.94067	74.3036	-2.52512	0.61563	-4.10168	4.10161e-05	0.00207013
FBgn0262974	CR43285	3R:23825352-23825907	93.2258	12.5287	52.8772	-2.5159	0.417773	-6.02218	1.72081e-09	3.32778e-07
FBgn0053319	CR33319	2L:20928824-20929525	9.51938	0.180295	4.84984	-2.51265	0.632722	-3.97117	7.15194e-05	0.00314796
FBgn0052865	alphagamma-element:CR32865	3R:12475336-12478267	11.5483	0	5.77416	-2.47502	0.638772	-3.87466	0.000106775	0.00433147
FBgn0004864	hop	X:11360930-11368098	109.208	17.5467	63.3772	-2.45618	0.330204	-7.43837	1.01936e-13	4.13422e-11
FBgn0029693	CG6379	X:4097592-4101031	18.1416	1.52328	9.83246	-2.45078	0.584836	-4.19054	2.7829e-05	0.00153775
FBgn0267302	CR45738	3L:4240069-4240505	8.45092	0	4.22546	-2.34156	0.63869	-3.66619	0.000246195	0.00768075
FBgn0052302	CG32302	3L:2268825-2269903	7.77426	0	3.88713	-2.32902	0.638713	-3.64642	0.000265917	NA
FBgn0028872	CG18095	2L:14029262-14031539	38.6748	5.8797	22.2773	-2.27664	0.480708	-4.73602	2.17956e-06	0.000195893
FBgn0036597	CG4962	3L:16294711-16295547	73.4549	11.0335	42.2442	-2.18994	0.497834	-4.39893	1.08784e-05	0.000757887
FBgn0031318	CG4887	2L:1173009-1177589	51.5104	9.11784	30.3141	-2.18226	0.418932	-5.2091	1.89763e-07	2.26837e-05
FBgn0033519	CG11825	2R:10420414-10423650	6.90124	0	3.45062	-2.17632	0.637898	-3.41171	0.000645575	NA
FBgn0052698	CG32698	X:9783223-9855449	78.683	12.8953	45.7891	-2.16184	0.488621	-4.42438	9.67217e-06	0.000700446
FBgn0086079	snoRNA:Me28S-A774a	3L:13024226-13024298	11.4406	0.815642	6.12813	-2.15452	0.622461	-3.46129	0.000537583	0.0127183
FBgn0026268	antdh	X:11168030-11169058	10.8872	1.10941	5.9983	-2.12818	0.602407	-3.5328	0.000411177	0.0107588
FBgn0020278	loco	3R:22619968-22639387	83.6309	16.2692	49.95	-2.10473	0.370802	-5.67614	1.37769e-08	2.20352e-06
FBgn0031873	Gas41	2L:6949310-6950207	28.4318	4.62828	16.53	-2.09971	0.526541	-3.98774	6.67063e-05	0.00300602
FBgn0033589	CG13227	2R:11235252-11235755	33.7405	5.32873	19.5346	-2.09563	0.517917	-4.04627	5.20404e-05	0.00247268
FBgn0051865	Ada1-1	2L:11996809-11997965	6.46656	0	3.23328	-2.09525	0.636893	-3.28981	0.00100256	NA
FBgn0035886	Jon66Ci	3L:8391540-8392377	116.108	21.4434	68.7759	-2.09268	0.453829	-4.61116	4.00437e-06	0.000334365
FBgn0004427	LysD	3L:1210717-1211196	2779.8	572.004	1675.9	-2.05986	0.377294	-5.45955	4.77337e-08	6.69215e-06
FBgn0267656	CR45994	2R:16153906-16154551	20.4413	3.0621	11.7517	-2.05928	0.561268	-3.66898	0.000243523	0.00761831
FBgn0037090	Est-Q	3L:21501421-21503959	141.711	29.078	85.3945	-2.04675	0.377779	-5.41784	6.03242e-08	8.35416e-06
FBgn0267724	CR46057	3R:21646301-21646603	6.50885	0	3.25443	-2.02642	0.635523	-3.18859	0.00142969	NA
FBgn0026755	Ugt37b1	2L:6225048-6226842	40.3714	7.23371	23.8026	-2.02567	0.47956	-4.22402	2.39982e-05	0.00136968
FBgn0033308	CG8736	2R:8594031-8595001	82.7118	3.80347	43.2576	-2.00968	0.638729	-3.14638	0.00165305	0.0266647
FBgn0038881	CG16791	3R:21318300-21349601	97.4006	20.7466	59.0736	-1.99645	0.375558	-5.31596	1.06097e-07	1.38487e-05
FBgn0262357	CG43055	2L:4411155-4411824	333.495	76.7632	205.129	-1.9927	0.308236	-6.46486	1.0139e-10	2.61678e-08
FBgn0262366	CG43064	3L:11834721-11836721	11.7148	0.963116	6.33896	-1.98897	0.623601	-3.1895	0.00142521	0.0243392
FBgn0015737	Hmu	3R:27288769-27291592	29.7602	4.89042	17.3253	-1.97892	0.529264	-3.739	0.000184751	0.00631937
FBgn0086663	snoRNA:Psi18S-1275	3R:9778398-9778537	24.2371	3.74819	13.9926	-1.96791	0.548619	-3.58703	0.000334471	0.00930944
FBgn0040096	lectin-33A	2L:11002072-11002738	17.864	2.74471	10.3043	-1.96177	0.578148	-3.39319	0.000690831	0.0147993
FBgn0002531	LCP1	2R:8430115-8431243	9.45253	0.982394	5.21746	-1.94296	0.624547	-3.11099	0.00186463	0.0289272
FBgn0263321	CG43402	2L:1442627-1443832	49.6714	10.7885	30.23	-1.916	0.450169	-4.25618	2.0795e-05	0.00122356
FBgn0034636	twz	2R:21560246-21576035	12.8027	1.8804	7.34154	-1.90627	0.596659	-3.19491	0.00139872	0.0240755
FBgn0267487	Ptp61F	3L:1342493-1475257	491.678	117.924	304.801	-1.90327	0.340343	-5.59221	2.24191e-08	3.48756e-06
FBgn0266619	CR45126	4:459768-461413	13.7922	1.76232	7.77724	-1.89851	0.610653	-3.10898	0.00187737	0.0290455
FBgn0034286	dpr13	2R:17975122-18007902	146.496	32.7764	89.6363	-1.89051	0.393499	-4.80436	1.55244e-06	0.000145699
FBgn0263320	CG43401	2L:1428474-1429159	18.1126	3.27495	10.6938	-1.88974	0.536975	-3.51923	0.000432798	0.0110695
FBgn0084008	CR41443	2R:5253945-5255295	18.6506	1.77822	10.2144	-1.87199	0.62457	-2.99725	0.00272428	0.0378665
FBgn0013279	Hsp70Bc	3R:12509076-12511461	9.82262	0.508064	5.16534	-1.85216	0.638083	-2.9027	0.00369961	0.0463718
FBgn0052774	Muc4B	X:4244095-4246139	36.2146	7.38802	21.8013	-1.85063	0.497587	-3.71922	0.000199842	0.00661794
FBgn0001230	Hsp68	3R:24055080-24057310	157.094	38.4846	97.7895	-1.85007	0.34682	-5.3344	9.58609e-08	1.26581e-05
FBgn0031479	Prx6005	2L:2877091-2878232	31.6373	5.90791	18.7726	-1.84958	0.542288	-3.4107	0.000647963	0.0142051
FBgn0283442	vas	2L:15061656-15074311	149.788	31.7003	90.744	-1.8456	0.486757	-3.79162	0.000149668	0.00551827
FBgn0034647	pirk	2R:21660967-21662995	20.1036	3.64128	11.8725	-1.8137	0.57321	-3.16411	0.00155561	0.0257139
FBgn0028993	scro	3L:24724162-24758036	12.4262	1.26206	6.84412	-1.79775	0.629998	-2.85358	0.00432301	0.0512979
FBgn0033395	Cyp4p2	2R:9237512-9239831	42.9703	10.7065	26.8384	-1.78974	0.411475	-4.34957	1.36405e-05	0.000870235
FBgn0264618	CR43958	4:557025-557854	8.81051	1.16269	4.9866	-1.76342	0.622013	-2.83503	0.00458217	0.0536999
FBgn0033541	CG12934	2R:10648888-10649830	15.842	2.77209	9.30706	-1.75607	0.594244	-2.95514	0.0031253	0.041656
FBgn0033904	CG18327	2R:14166982-14168233	33.4356	5.89377	19.6647	-1.75392	0.589114	-2.97722	0.00290874	0.0394172
FBgn0030441	CG2209	X:13022198-13022949	29.1394	6.50842	17.8239	-1.75169	0.498413	-3.51453	0.00044053	0.0112167
FBgn0264821	CR44029	4:879374-884752	6.77417	0.360589	3.56738	-1.75168	0.638629	-2.74288	0.00609032	NA
FBgn0033740	dgt5	2R:12465678-12471775	8.47636	1.10941	4.79289	-1.74134	0.620126	-2.80803	0.00498449	0.0564345
FBgn0004425	lysB	3L:1207371-1207981	963.367	255.574	609.47	-1.73565	0.371657	-4.67004	3.01141e-06	0.00026105
FBgn0011832	SEr12	2L:2250431-2251275	5.59604	0.401774	2.9989	-1.72949	0.638616	-2.70819	0.00676521	NA
FBgn0004426	lysc	3L:1210485-1210726	15.2272	2.27035	8.74879	-1.7288	0.618666	-2.7944	0.00519958	0.0584039
FBgn0263001	CR43309	3L:21829254-21830219	13.4721	2.00999	7.74104	-1.72088	0.624259	-2.75668	0.00583922	0.0634547
FBgn0264547	CR43926	2L:5925205-5925961	21.0276	2.94209	11.9848	-1.71396	0.610878	-2.80573	0.00502029	0.0566703
FBgn0004901	Prat	3R:7909598-7911779	24.8438	6.01304	15.4284	-1.70538	0.508138	-3.35614	0.000790386	0.0161432
FBgn0003411	sisA	X:11321579-11322357	5.39819	0.274758	2.83647	-1.70122	0.6374	-2.66899	0.00760794	NA
FBgn0032311	CG12517	2L:10870167-10870722	4.96572	0.180295	2.57301	-1.70067	0.636685	-2.67114	0.00755947	NA
FBgn0023076	clk	3L:7763233-7775603	57.607	13.2475	35.4273	-1.69678	0.486571	-3.48721	0.000488082	0.0119197
FBgn0001341	l(1)1Bi	X:629773-633633	43.2999	9.91583	26.6079	-1.69531	0.525112	-3.22848	0.00124452	0.0223266
FBgn0032639	CG18563	2L:17456670-17458044	6.59681	0	3.29841	-1.69087	0.623292	-2.7128	0.00667168	NA
FBgn0032734	CG15169	2L:18991020-18992409	4.48955	0	2.24477	-1.6891	0.625367	-2.70097	0.00691376	NA
FBgn0035702	CG10147	3L:6486167-6488424	14.5015	2.75252	8.62701	-1.68271	0.565447	-2.9759	0.00292133	0.0395406
FBgn0035357	mep-1	3L:2631715-2641984	11.5038	1.17623	6.34001	-1.68153	0.636167	-2.64322	0.00821221	0.0796395
FBgn0033296	Mal-A7	2R:8468646-8471663	134.244	37.8863	86.0654	-1.67773	0.354327	-4.73498	2.19077e-06	0.000195893
FBgn0027341	Gfat1	3R:4126442-4137882	20.447	4.25013	12.3486	-1.6658	0.568667	-2.92931	0.00339717	0.043825
FBgn0041585	olf186-F	2R:17843442-17860582	174.522	51.4541	112.988	-1.6575	0.287162	-5.772	7.83362e-09	1.30822e-06
FBgn0260874	Ir76a	3L:19799278-19803427	6.5382	0.655806	3.597	-1.64542	0.635323	-2.58989	0.00960068	NA
FBgn0032297	CG17124	2L:10744075-10756325	273.971	83.322	178.647	-1.63223	0.275887	-5.9163	3.29272e-09	5.75263e-07
FBgn0013707	trnT	mitochondrion_genome:9838-9903	15.8282	1.83204	8.83012	-1.6223	0.63317	-2.56218	0.0104017	0.0919249
FBgn0040356	CG12498	X:2809881-2810846	4.12455	0	2.06228	-1.60807	0.621762	-2.58632	0.00970076	NA
FBgn0267744	CR46075	2R:6501032-6501772	8.36587	0.968852	4.66736	-1.60761	0.637515	-2.52169	0.0116793	0.0984635
FBgn0003328	scb	2R:15248784-15258498	11.4958	2.17273	6.83424	-1.60075	0.607411	-2.63537	0.00840446	0.0807769
FBgn0030993	Mec2	X:19188035-19190193	18.6073	4.20696	11.4071	-1.59426	0.559563	-2.84911	0.00438412	0.0518605
FBgn0034095	CG15701	2R:16230198-16234087	9.37128	1.32944	5.35036	-1.58404	0.632481	-2.50449	0.0122629	0.101388
FBgn0035379	SPZ5	3L:2883641-2892166	15.3631	2.69951	9.0313	-1.57815	0.612652	-2.57593	0.00999721	0.0893575
FBgn0011877	tRNA:HPsi	2R:12336733-12336804	7.65632	0.721178	4.18875	-1.57681	0.638473	-2.46965	0.0135244	0.108233
FBgn0038747	RhoGAP92B	3R:19905164-19914272	31.6785	7.36839	19.5234	-1.57148	0.562528	-2.79361	0.00521229	0.0584889
FBgn0052364	tut	3L:8209577-8210743	6.45847	0.455052	3.45676	-1.56551	0.637695	-2.45494	0.0140907	NA
FBgn0039481	Cpr97Eb	3R:27089704-27091130	23.5167	5.04306	14.2799	-1.56542	0.571539	-2.73895	0.00616354	0.0659691
FBgn0034356	CG10924	2R:18527430-18535749	218.588	68.0975	143.343	-1.56538	0.32468	-4.82131	1.42621e-06	0.000134967
FBgn0030963	CG7101	X:18830591-18832123	12.4682	2.24993	7.35904	-1.56168	0.608205	-2.56768	0.010238	0.0909726
FBgn0031547	Sr-CIV	2L:3522521-3524056	15.9635	3.78446	9.87399	-1.56074	0.546875	-2.85393	0.00431819	0.0512979
FBgn0031174	CG1486	X:21324046-21328150	19.598	5.52141	12.5597	-1.5499	0.509099	-3.04441	0.00233138	0.0336834
FBgn0034266	CG4975	2R:17726914-17732987	178.23	54.4408	116.335	-1.54738	0.391411	-3.95332	7.70728e-05	0.0033663
FBgn0267616	CR45954	3L:21413303-21413643	4.99303	0	2.49651	-1.5428	0.616503	-2.50249	0.0123321	NA
FBgn0262699	Rap	X:4667290-4679537	103.564	30.2739	66.9188	-1.53988	0.451161	-3.41316	0.000642152	0.0141958
FBgn0265958	CR44745	2L:5387551-5388632	39.8872	10.9069	25.3971	-1.53587	0.480807	-3.19437	0.00140137	0.0240755
FBgn0259714	DIP-epsilon	2L:6377771-6411326	6.04036	0.360589	3.20047	-1.53529	0.636772	-2.41106	0.0159063	NA
FBgn0034010	CG8157	2R:15325503-15326386	189.288	56.8366	123.062	-1.53202	0.424832	-3.60618	0.000310739	0.00884398
FBgn0036110	Cpr67Fb	3L:10894173-10894693	6.02655	0.707636	3.36709	-1.52846	0.638089	-2.39537	0.0166038	NA
FBgn0039054	Cow	3R:23070516-23112730	66.8105	20.267	43.5387	-1.52563	0.40361	-3.77996	0.000156856	0.0056398
FBgn0264081	CG43750	2L:2389578-2390689	38.282	10.8402	24.5611	-1.52317	0.427509	-3.56291	0.000366769	0.00998807
FBgn0038741	CG17186	3R:19875974-19877514	20.2719	4.68331	12.4776	-1.50622	0.573403	-2.62681	0.00861897	0.0819741
FBgn0039862	kek6	3R:31622136-31664646	11.319	2.39338	6.85621	-1.50589	0.585631	-2.57139	0.0101291	0.090358
FBgn0261269	conv	2R:14270729-14275495	13.7272	3.33541	8.53131	-1.50491	0.579593	-2.59649	0.0094181	0.0863766
FBgn0050479	CG30479	2R:14674465-14678136	7.35905	1.18315	4.2711	-1.49872	0.622717	-2.40674	0.0160958	0.122674
FBgn0001222	HSF	2R:18130303-18134634	143.396	47.6536	95.5246	-1.49339	0.317701	-4.70062	2.59378e-06	0.000228333
FBgn0037205	BoYb	3L:22901912-22905470	45.8513	12.3893	29.1203	-1.49335	0.527162	-2.83282	0.004614	0.0539615
FBgn0265346	CR44300	2R:10785714-10786026	8.02686	1.2897	4.65828	-1.48768	0.626146	-2.37593	0.0175047	0.130036
FBgn0040778	CG17977	2R:8066274-8067655	12.811	2.14999	7.48049	-1.48527	0.625152	-2.37585	0.0175084	0.130036
FBgn0030506	LIG4	X:13664584-13667811	7.55163	0.635347	4.09349	-1.48462	0.638327	-2.3258	0.0200295	0.142087
FBgn0015040	Cyp9c1	2R:24631063-24632923	5.16081	0.381048	2.77093	-1.47031	0.637701	-2.30564	0.0211307	NA
FBgn0015316	Try29F	2L:8998537-8999816	18.9106	5.21437	12.0625	-1.46989	0.549582	-2.67455	0.00748298	0.0751342
FBgn0034076	Jhedup	2R:16117109-16119149	7.54041	1.12295	4.33168	-1.45567	0.633941	-2.29623	0.021663	0.148196
FBgn0086041	snoRNA:Me18S-A469	2L:21143854-21143941	6.32467	0.874389	3.59953	-1.45065	0.638584	-2.27167	0.0231067	NA
FBgn0033439	CG1773	2R:9706267-9707580	34.2951	8.74623	21.5206	-1.44658	0.567543	-2.54885	0.0108079	0.0934765
FBgn0036187	RIOK1	3L:11646234-11648474	26.6963	7.7175	17.2069	-1.44358	0.490723	-2.94174	0.00326372	0.0427977
FBgn0053503	Cyp12d1-d	2R:11123658-11125647	4.88325	0.527342	2.7053	-1.44006	0.638135	-2.25668	0.0240281	NA
FBgn0004580	Cbp53E	2R:16973927-16996057	197.464	69.0573	133.261	-1.43915	0.272905	-5.27344	1.33887e-07	1.67079e-05
FBgn0035941	CG13313	3L:8958857-8960921	5.80948	0.635347	3.22241	-1.43776	0.638485	-2.25182	0.0243334	NA
FBgn0031726	Cyp6a16	2L:5620615-5623762	17.8078	4.46099	11.1344	-1.43292	0.551097	-2.60013	0.00931895	0.085828
FBgn0051810	CG31810	2L:16849018-16852368	4.04827	0	2.02414	-1.43207	0.610626	-2.34525	0.0190141	NA
FBgn0037727	CG8358	3R:9675523-9677778	15.5322	3.6816	9.6069	-1.42878	0.59605	-2.39707	0.0165266	0.124737
FBgn0034182	CG9640	2R:17044743-17046768	43.4894	11.7784	27.6339	-1.42063	0.536119	-2.64984	0.00805299	0.0785111
FBgn0054043	CG34043	2L:10278951-10280872	18.8278	4.4097	11.6188	-1.4202	0.5828	-2.43685	0.0148156	0.115519
FBgn0015521	RPS21	2L:2856070-2857029	24449.6	8656.69	16553.2	-1.4186	0.286108	-4.95829	7.11158e-07	7.34174e-05
FBgn0032788	CG13084	2L:19484930-19486532	38.1542	12.5754	25.3648	-1.41687	0.433148	-3.2711	0.00107131	0.0200737
FBgn0036373	Tgi	3L:13486797-13502492	11.2545	2.02443	6.63944	-1.41148	0.621189	-2.27222	0.0230731	0.153379
FBgn0035078	TPC2	2R:24897902-24900734	9.06242	1.70475	5.38359	-1.40966	0.610683	-2.30834	0.0209802	0.145179
FBgn0031484	CG3165	2L:2977122-2978500	13.6823	3.45696	8.56964	-1.40729	0.578076	-2.43443	0.0149152	0.116107
FBgn0020445	E23	2L:3334875-3354829	82.9661	27.1454	55.0558	-1.40099	0.441327	-3.17449	0.001501	0.0252193
FBgn0264507	CR43906	X:258465-267253	4.78775	0	2.39388	-1.40066	0.606125	-2.31084	0.0208417	NA
FBgn0033327	PGRP-SC1b	2R:8713446-8715094	46.5346	15.0184	30.7765	-1.39923	0.435766	-3.21097	0.0013229	0.0232192
FBgn0051269	CG31269	3R:17127126-17128201	15.3317	4.31781	9.82474	-1.39707	0.563736	-2.47823	0.0132035	0.106946
FBgn0026309	Aft	2R:17786135-17788556	13.7286	3.0909	8.40976	-1.39679	0.606671	-2.30238	0.021314	0.146514
FBgn0054010	CG34010	2L:8009603-8010652	5.51081	0.748821	3.12982	-1.39677	0.638734	-2.18677	0.0287591	NA
FBgn0063298	CR31429	3R:9022057-9024018	6.1467	0.635347	3.39103	-1.39385	0.637605	-2.18607	0.0288104	NA
FBgn0041241	Gr47b	2R:11361900-11363405	7.32171	0.748821	4.03526	-1.39221	0.637708	-2.18314	0.0290255	0.175888
FBgn0038235	CG8461	3R:14512639-14513637	53.6752	17.9074	35.7913	-1.38943	0.376215	-3.69318	0.000221468	0.00709669
FBgn0013673	ATP8	mitochondrion_genome:3907-4068	6.03133	0.360589	3.19596	-1.3759	0.628982	-2.1875	0.0287061	NA
FBgn0035788	CG8541	3L:7471559-7472514	7.52329	1.51263	4.51796	-1.37543	0.619276	-2.22104	0.0263485	0.16522
FBgn0004618	GL	3R:18367927-18372738	4.82942	0.455052	2.64224	-1.37212	0.636717	-2.155	0.0311621	NA
FBgn0267588	CR45926	2R:23905334-23906700	8.72005	1.14314	4.93159	-1.37152	0.637604	-2.15105	0.0314721	0.184226
FBgn0027783	SMC2	2R:14848621-14852653	146.058	51.7963	98.927	-1.36946	0.353447	-3.8746	0.000106799	0.00433147
FBgn0033708	CG8850	2R:12298747-12302240	17.9583	4.42244	11.1904	-1.36223	0.577815	-2.35755	0.0183958	0.134515
FBgn0032290	CG6443	2L:10728978-10730302	72.7616	25.539	49.1503	-1.36192	0.39242	-3.47056	0.000519376	0.0124348
FBgn0261454	scaRNA:MeU4-A65	3L:17628057-17628203	6.93795	1.25715	4.09755	-1.36122	0.634418	-2.14562	0.0319036	0.185186
FBgn0013683	ND4L	mitochondrion_genome:9545-9835	327.926	70.9084	199.417	-1.36025	0.618772	-2.1983	NA	NA
FBgn0260440	spdo	3R:30476684-30478849	7.53437	1.05758	4.29598	-1.35418	0.638032	-2.12244	0.033801	0.192391
FBgn0267464	CR45814	3L:1617485-1618190	6.36965	0.455052	3.41235	-1.35071	0.6287	-2.14841	NA	NA
FBgn0029639	CG14419	X:2885186-2885914	3.71931	0.274758	1.99703	-1.34673	0.628776	-2.14183	0.0322074	NA
FBgn0032264	LiP4	2L:10527572-10531778	11.7679	2.90718	7.33753	-1.34459	0.590335	-2.27767	0.0227464	0.152574
FBgn0013695	trnH	mitochondrion_genome:8141-8206	144.065	32.3696	88.2171	-1.34265	0.615784	-2.18039	0.0292286	0.176483
FBgn0004650	fs(1)N	X:1322513-1329438	144.625	50.5257	97.5754	-1.3423	0.415681	-3.22915	0.00124158	0.0223092
FBgn0032077	CG9515	2L:8941945-8943257	36.6896	12.1402	24.4149	-1.33991	0.439795	-3.04667	0.00231388	0.0334731
FBgn0025697	santa-maria	2L:7445355-7451244	43.9211	15.4158	29.6684	-1.33787	0.409446	-3.26751	0.00108497	0.0201982
FBgn0259896	NimC1	2L:13973158-13976769	4.10007	0.347047	2.22356	-1.33619	0.630047	-2.12078	0.0339401	NA
FBgn0086668	snoRNA:Psi28S-3436a	X:6742686-6742826	6.46319	0.887931	3.67556	-1.33592	0.638759	-2.09143	0.03649	NA
FBgn0028740	CG6362	2R:17770405-17772552	4.08234	0	2.04117	-1.33477	0.601683	-2.2184	0.0265278	NA
FBgn0036818	CG14074	3L:18866225-18867431	49.6882	16.9302	33.3092	-1.33476	0.433651	-3.07797	0.00208418	0.0309789
FBgn0030102	CG12119	X:9206126-9210887	14.538	3.21422	8.87613	-1.33379	0.61811	-2.15785	0.0309394	0.18285
FBgn0034454	CG15120	2R:19497752-19500372	13.659	3.66292	8.66095	-1.33205	0.579019	-2.30053	0.0214183	0.14703
FBgn0013276	Hsp70Ab	3R:11958535-11960909	32.2253	10.2646	21.245	-1.33148	0.535239	-2.48764	0.0128593	0.105058
FBgn0259834	out	X:19310513-19322106	23.7318	7.30189	15.5168	-1.33095	0.520431	-2.5574	0.0105457	0.0926119
FBgn0266982	CR45433	3L:19861458-19861869	78.9118	27.5173	53.2146	-1.3288	0.435983	-3.04784	0.00230495	0.0334292
FBgn0015756	RPL9	2L:11002758-11004189	4838.01	1850.38	3344.19	-1.32869	0.255177	-5.20693	1.91988e-07	2.27106e-05
FBgn0283651	#N/A	2L:14104090-14160587	127.56	45.4903	86.5252	-1.32592	0.368978	-3.59348	0.00032629	0.00913611
FBgn0005614	trpl	2R:9753697-9765518	153.451	58.7259	106.088	-1.3254	0.268846	-4.92997	8.22421e-07	8.33876e-05
FBgn0266204	CR44899	2L:16293069-16293721	4.95231	0	2.47616	-1.31949	0.599562	-2.20075	0.0277536	NA
FBgn0054005	CG34005	2R:18048108-18048909	9.50715	2.06788	5.78752	-1.31931	0.630249	-2.09332	0.0363202	0.199039
FBgn0035887	Jon66Cii	3L:8392820-8393649	8.76954	1.98696	5.37825	-1.31782	0.624096	-2.11157	0.0347238	0.195113
FBgn0082923	snoRNA:Or-aca3	3R:27923915-27924061	53.4739	15.5726	34.5232	-1.31545	0.56409	-2.33198	0.0197017	0.140359
FBgn0038344	CG5205	3R:15486050-15493310	18.5789	6.19567	12.3873	-1.3105	0.489955	-2.67473	0.00747905	0.0751342
FBgn0262003	CG42821	3R:17413077-17413639	51.7007	18.0412	34.8709	-1.31013	0.45336	-2.88983	0.00385451	0.0475264
FBgn0037487	CG14608	3R:7224414-7241138	7.52185	0.487605	4.00473	-1.30975	0.625786	-2.09297	0.0363514	0.199039
FBgn0031034	CG14205	X:19592609-19595548	4.89949	0.707636	2.80356	-1.30531	0.63857	-2.04411	0.0409424	NA
FBgn0034289	CG10910	2R:18020268-18022406	164.279	59.7977	112.038	-1.29865	0.380533	-3.41272	0.000643169	0.0141958
FBgn0039492	CG6051	3R:27124759-27151069	400.658	152.037	276.347	-1.29453	0.339636	-3.81152	0.000138115	0.00521074
FBgn0037386	CG1208	3R:5831639-5838782	10.8045	2.79051	6.79749	-1.29413	0.60953	-2.12316	0.0337401	0.192153
FBgn0032181	CG13133	2L:10091208-10092389	9.80291	1.70502	5.75397	-1.29269	0.633242	-2.04139	0.0412125	0.214585
FBgn0003965	V	X:10923972-10925631	101.13	38.3539	69.742	-1.2902	0.330941	-3.89858	9.67592e-05	0.00401021
FBgn0052681	CG32681	X:10376651-10381352	3.29774	0.127016	1.71238	-1.29015	0.618937	-2.08446	0.0371184	NA
FBgn0267179	CR45619	X:11849777-11850072	4.67168	0.8021	2.73689	-1.2897	0.638746	-2.01912	0.0434752	NA
FBgn0028474	CG4119	X:5666052-5670652	96.0686	36.29	66.1793	-1.2873	0.370331	-3.47607	0.000508823	0.0122504
FBgn0041604	dlp	3L:14632601-14671609	19.476	6.87794	13.177	-1.28631	0.492065	-2.6141	0.00894634	0.0838107
FBgn0011909	tRNA:L3:49Fa	2R:13430695-13430815	31.1233	10.2944	20.7088	-1.2851	0.502758	-2.5561	0.0105852	0.0926205
FBgn0040228	DCTN5-p25	2L:15005733-15006607	26.9262	9.59873	18.2625	-1.28386	0.481343	-2.66725	0.00764742	0.0758464
FBgn0052133	Ptip	3L:14020315-14029121	29.5474	9.06994	19.3087	-1.28382	0.554928	-2.31349	0.0206956	0.14445
FBgn0052282	Drsl4	3L:3315620-3315942	1753.89	671.028	1212.46	-1.28354	0.335309	-3.82792	0.000129229	0.00494314
FBgn0000414	Dab	3L:16712126-16724575	76.1071	26.8841	51.4956	-1.28229	0.428987	-2.98912	0.00279779	0.0383716
FBgn0000360	cp38	X:8481837-8483311	10980.3	4217.42	7598.87	-1.27967	0.332204	-3.85206	0.000117129	0.00465077
FBgn0036814	CG14073	3L:18802265-18820675	189.407	72.8937	131.15	-1.2787	0.330814	-3.8653	0.000110953	0.00446801
FBgn0082939	snoRNA:Me28S-C3227b	2R:14622330-14622409	15.9984	3.48401	9.7412	-1.27801	0.631099	-2.02505	0.0428623	0.219749
FBgn0000808	gd	X:11985154-11987764	4.0256	0.347047	2.18632	-1.27761	0.62465	-2.04533	0.0408226	NA
FBgn0262636	dati	4:375640-395605	16.5682	4.85869	10.7135	-1.276	0.56834	-2.24514	0.0247592	0.159844
FBgn0032168	CG13126	2L:9952072-9954181	18.7113	6.17459	12.4429	-1.27428	0.547318	-2.32822	0.0199002	0.141419
FBgn0050033	CG30033	2R:11292531-11293591	5.40305	0.347047	2.87505	-1.27344	0.620318	-2.05289	0.0400835	NA
FBgn0053288	CG33288	3L:21427790-21433066	5.88725	1.07686	3.48205	-1.27127	0.638746	-1.99026	0.0465624	NA
FBgn0040959	Peritrophin-15a	2L:8395665-8396096	430.89	168.068	299.479	-1.26928	0.305288	-4.15765	3.21541e-05	0.00171891
FBgn0033130	Tsp42Ei	2R:7035125-7036949	27.3796	8.61353	17.9965	-1.26581	0.514649	-2.45955	0.0139111	0.11024
FBgn0029697	CG15570	X:4218170-4223331	8.3072	1.26206	4.78463	-1.25615	0.638708	-1.9667	0.0492177	0.238297
FBgn0039944	CG17162	X:23084960-23096735	11.9117	2.58659	7.24915	-1.25009	0.629164	-1.98691	0.0469326	0.231564
FBgn0266002	CR44776	2L:6551854-6552436	4.92138	0.455052	2.68822	-1.24845	0.629464	-1.98335	0.0473284	NA
FBgn0031759	lid	2L:5989400-5999501	171.353	68.5941	119.973	-1.24787	0.31168	-4.00368	6.23634e-05	0.00285564
FBgn0001961	ARPC1	2L:13827941-13829741	52.8793	17.8501	35.3647	-1.24784	0.484049	-2.57792	0.00993977	0.0893371
FBgn0267277	CR45713	2L:21232745-21234035	12.2375	3.44144	7.83944	-1.24659	0.589666	-2.11407	0.0345094	0.194197
FBgn0038639	CG7705	3R:18674626-18677539	12.8832	4.05922	8.4712	-1.2453	0.552214	-2.25511	0.0241262	0.157857
FBgn0032008	CG14277	2L:8242486-8243426	100.774	39.2252	69.9995	-1.24342	0.343185	-3.62318	0.000291007	0.00846082
FBgn0263667	Lpt	2R:23898561-23903661	56.283	20.5188	38.4009	-1.24166	0.467855	-2.65395	0.00795563	0.0778158
FBgn0284244	#N/A	2L:13251509-13257426	14.5453	3.85844	9.20188	-1.2394	0.612788	-2.02256	0.0431181	0.22034
FBgn0039151	CG13607	3R:24114043-24116322	15.9832	4.96554	10.4744	-1.23409	0.585076	-2.10929	0.0349196	0.195826
FBgn0003861	trp	3R:29914521-29920289	91.3806	36.6587	64.0197	-1.23363	0.321315	-3.83933	0.00012337	0.00479791
FBgn0003731	EGFR	2R:21522420-21559977	22.3959	7.4502	14.9231	-1.23008	0.547841	-2.24533	0.0247468	0.159844
FBgn0031568	CG10019	2L:3730466-3754617	80.1057	27.7775	53.9416	-1.22939	0.483471	-2.54284	0.0109954	0.0946432
FBgn0033374	CG13741	2R:9092506-9094658	48.4537	18.6737	33.5637	-1.22698	0.378601	-3.24081	0.0011919	0.0217608
FBgn0260000	CG17570	2L:20263419-20264424	7.04499	1.70011	4.37255	-1.22356	0.63034	-1.94111	0.0522444	0.246382
FBgn0037165	CG11437	3L:22468862-22469853	4.02701	0.582068	2.30454	-1.22331	0.638082	-1.91717	0.0552161	NA
FBgn0000370	Crc	2L:21310866-21319527	301.175	122.599	211.887	-1.22283	0.311118	-3.93045	8.47882e-05	0.00363341
FBgn0031926	CG6739	2L:7608389-7616533	7.88561	2.01925	4.95243	-1.21776	0.605772	-2.01025	0.0444044	0.224495
FBgn0267171	CR45611	X:21373635-21374417	4.21128	0.347047	2.27916	-1.21758	0.62078	-1.96138	0.0498352	NA
FBgn0260794	ctrip	3R:4786284-4812096	330.855	135.096	232.976	-1.21558	0.293548	-4.14098	3.4583e-05	0.00180149
FBgn0037976	Tk	3R:11994175-12005473	11.2078	2.43829	6.82303	-1.21307	0.633851	-1.91381	0.0556449	0.255873
FBgn0035084	CG15861	2R:24943392-24945201	6.34214	0.8021	3.57212	-1.2123	0.632441	-1.91686	NA	NA
FBgn0054054	CG34054	2R:11409810-11410438	11.3668	3.35298	7.35991	-1.21195	0.608127	-1.99292	0.0462698	0.230084
FBgn0038011	CG4066	3R:12311353-12313119	10.6394	3.03301	6.83623	-1.21095	0.61111	-1.98155	0.0475292	0.23325
FBgn0030720	CG8939	X:15997016-15999698	172.826	64.6315	118.729	-1.20709	0.46293	-2.60749	0.00912078	0.08474
FBgn0037481	MAGE	3R:7154238-7155180	5.65364	0.8021	3.22787	-1.20548	0.637594	-1.89067	0.0586688	NA
FBgn0029722	CG7024	X:4705309-4707504	6.57952	0.474063	3.52679	-1.20495	0.616944	-1.9531	NA	NA
FBgn0033799	GLaz	2R:13163959-13168032	233.161	96.9389	165.05	-1.20408	0.267816	-4.49593	6.92677e-06	0.000531489
FBgn0058160	CG40160	3L:26215815-26229433	60.9955	23.16	42.0777	-1.20378	0.429456	-2.80305	0.00506224	0.0570872
FBgn0036486	MSH6	3L:15154233-15158562	46.4172	16.2691	31.3432	-1.20338	0.514354	-2.33959	0.0193047	0.138592
FBgn0020910	RPL3	3R:11221894-11225173	11271.1	4714.06	7992.59	-1.20055	0.266308	-4.50815	6.53965e-06	0.000505199
FBgn0038262	CG14857	3R:14801773-14804342	4.31282	0.582068	2.44744	-1.20055	0.635402	-1.88943	0.0588348	NA
FBgn0063495	GSTe5	2R:18404605-18405338	37.2172	14.8463	26.0318	-1.1967	0.418431	-2.85998	0.00423672	0.0507513
FBgn0267792	RGR	2R:8600415-8612295	272.566	112.538	192.552	-1.19642	0.308022	-3.88422	0.000102658	0.00420861
FBgn0032138	CG4364	2L:9708921-9711271	714.192	297.106	505.649	-1.19604	0.292798	-4.08487	4.41009e-05	0.00219653
FBgn0020518	snoRNA:Me28S-G764	3L:22869545-22869622	4.15327	0.455052	2.30416	-1.19397	0.631683	-1.89014	0.0587395	NA
FBgn0052279	Drsl2	3L:3314349-3314681	4.86482	0.676531	2.77067	-1.19358	0.63593	-1.87691	0.0605308	NA
FBgn0031549	Spindly	2L:3527387-3530317	30.9698	11.3654	21.1676	-1.1922	0.49049	-2.43064	0.0150721	0.116787
FBgn0265155	CR44224	2L:10506301-10507015	28.9552	9.29623	19.1257	-1.19192	0.555092	-2.14724	0.0317741	0.185186
FBgn0264842	CR44050	3L:15884593-15885747	58.897	22.4859	40.6915	-1.19173	0.408479	-2.91749	0.00352861	0.0448553
FBgn0032789	CG13083	2L:19487490-19488691	563.143	232.922	398.032	-1.18876	0.322668	-3.68415	0.000229471	0.00730142
FBgn0022960	vimar	2R:6975285-6985712	7.45314	2.0178	4.73547	-1.18563	0.605481	-1.95816	0.0502107	0.241709
FBgn0011771	Hem	3L:22284354-22288195	29.5576	11.6555	20.6065	-1.18253	0.438478	-2.6969	0.00699884	0.0717966
FBgn0031233	Tbc1d15-17	2L:207179-210725	56.1217	22.1986	39.1602	-1.17976	0.444851	-2.65204	0.00800081	0.0781231
FBgn0051323	CG31323	3R:26170847-26187307	33.174	13.088	23.131	-1.17967	0.439042	-2.68693	0.00721128	0.0733164
FBgn0035208	CG9184	3L:1321792-1322806	6.82881	1.10223	3.96552	-1.17963	0.638258	-1.8482	0.0645735	NA
FBgn0029525	CG18273	X:482777-487581	126.906	53.3995	90.1528	-1.17779	0.336977	-3.49516	0.000473786	0.0116963
FBgn0001108	DCTN1-p150	3L:13929387-13934656	50.0029	19.6154	34.8091	-1.17729	0.456854	-2.57696	0.00996743	0.0893371
FBgn0035294	MFAP1	3L:1941068-1942872	65.1244	26.2745	45.6994	-1.17725	0.405901	-2.90035	0.00372746	0.0465154
FBgn0038811	CG4159	3R:20591024-20592671	58.1273	23.6718	40.8995	-1.17176	0.397203	-2.95004	0.00317736	0.042152
FBgn0034704	CG6758	2R:22174922-22177428	34.252	13.7243	23.9881	-1.17073	0.407769	-2.87107	0.00409087	0.0496324
FBgn0004893	bowl	2L:3771700-3784121	25.0857	8.53022	16.808	-1.17	0.564725	-2.0718	0.0382838	0.206238
FBgn0035868	CG7194	3L:8302364-8304059	22.518	8.5769	15.5475	-1.16886	0.502591	-2.32568	0.0200359	0.142087
FBgn0043364	cbt	2L:476446-479688	90.6601	36.5463	63.6032	-1.16886	0.397073	-2.94369	0.00324322	0.0427759
FBgn0004858	elB	2L:14390628-14409549	165.784	70.7982	118.291	-1.16768	0.275013	-4.24591	2.17706e-05	0.00126783
FBgn0031868	Rat1	2L:6908083-6911423	47.6798	19.2396	33.4597	-1.16706	0.40451	-2.88513	0.00391247	0.0481179
FBgn0035231	CCT2	3L:1553493-1555315	12.6596	4.44482	8.55223	-1.16701	0.565442	-2.06389	0.0390277	0.208859
FBgn0023496	LIP1	2L:10699408-10701544	2.99617	0	1.49808	-1.16663	0.585715	-1.99182	0.0463913	NA
FBgn0039075	CG4393	3R:23375928-23384777	36.0927	14.2925	25.1926	-1.16628	0.412113	-2.83001	0.0046547	0.0542701
FBgn0034935	Orcokinin	2R:23946959-23949076	22.9528	8.48876	15.7208	-1.16341	0.514396	-2.26171	0.0237156	0.156124
FBgn0030170	CG2990	X:10010481-10014279	10.3211	2.69262	6.50684	-1.16157	0.620367	-1.87239	0.0611522	0.270633
FBgn0001255	ImpE3	3R:8028453-8029546	5.99328	1.06823	3.53075	-1.15719	0.638763	-1.81161	0.0700464	NA
FBgn0050357	CG30357	2R:8720100-8721624	14.1118	4.03846	9.07512	-1.1566	0.615181	-1.8801	0.0600945	0.268358
FBgn0058198	CG40198	3R:4160610-4162235	13.7068	4.45638	9.08158	-1.15633	0.569278	-2.03122	0.0422327	0.217725
FBgn0086602	snoRNA:Psi28S-3436b	X:6742349-6742491	6.25294	1.41527	3.83411	-1.1551	0.637258	-1.81261	0.0698924	NA
FBgn0086049	snoRNA:Me28S-U3344a	X:21052283-21052361	3.15445	0	1.57723	-1.15483	0.584213	-1.97672	0.0480732	NA
FBgn0039631	SIRT7	3R:29055927-29059204	21.1914	7.39692	14.2942	-1.15395	0.541272	-2.13193	0.0330127	0.189915
FBgn0038548	CG17806	3R:17801542-17803260	20.8335	6.89893	13.8662	-1.15311	0.586516	-1.96604	0.0492942	0.238511
FBgn0030474	CG15747	X:13338318-13341009	60.0104	24.6437	42.327	-1.15297	0.360905	-3.19465	0.00139998	0.0240755
FBgn0033458	CG18446	2R:9871470-9873646	29.0299	11.4504	20.2401	-1.15268	0.468458	-2.46058	0.0138714	0.110156
FBgn0013467	Igl	2R:15155437-15190292	15.788	5.3201	10.5541	-1.15088	0.56292	-2.04448	0.0409065	0.214071
FBgn0051506	tRNA:CR31506	3R:20604749-20604832	5.70667	0.347047	3.02686	-1.15057	0.608266	-1.89156	0.0585497	NA
FBgn0060296	pain	2R:24921505-24928275	9.56176	2.91927	6.24051	-1.14911	0.593304	-1.93681	0.0527691	0.248032
FBgn0030699	CG8578	X:15844476-15847858	24.551	9.03086	16.7909	-1.14816	0.504602	-2.27538	0.0228832	0.152772
FBgn0033973	HPS1	2R:14855429-14857502	7.67539	2.05035	4.86287	-1.14772	0.623873	-1.83968	0.0658159	0.281357
FBgn0053926	CG33926	3L:9443232-9446388	356.091	151.812	253.952	-1.14581	0.335123	-3.41909	0.000628316	0.0141011
FBgn0266450	Kr-h1	2L:6082603-6096498	80.4401	33.9297	57.1849	-1.14454	0.31853	-3.59321	0.000326634	0.00913611
FBgn0051388	CG31388	3R:11237815-11240114	10.832	3.43597	7.134	-1.1441	0.57174	-2.00108	0.0453838	0.227094
FBgn0021818	cnk	2R:17413970-17420007	41.9758	15.5557	28.7657	-1.14409	0.493743	-2.31719	0.0204936	0.143746
FBgn0014340	MOF	X:5873840-5876853	20.1698	6.70193	13.4358	-1.14397	0.573831	-1.99356	0.0462003	0.229908
FBgn0037098	Wnk	3L:21543850-21554928	70.5888	30.1378	50.3633	-1.14264	0.382009	-2.99114	0.00277938	0.0382939
FBgn0015513	mbc	3R:23781765-23801634	40.2141	15.3775	27.7958	-1.14038	0.452482	-2.52028	0.011726	0.0985398
FBgn0003983	Vm34Ca	2L:13411141-13411631	10896	4694.85	7795.45	-1.13824	0.310172	-3.66972	0.000242817	0.00761721
FBgn0062413	Ctr1A	X:6661647-6668258	12.1525	4.17323	8.16287	-1.13721	0.585534	-1.94218	0.0521154	0.24608
FBgn0039107	CG10300	3R:23711527-23713313	6.05739	1.55092	3.80416	-1.13638	0.629699	-1.80464	0.0711315	NA
FBgn0033353	CG13749	2R:8933423-8934445	15.8059	5.15825	10.4821	-1.13233	0.580476	-1.95069	0.0510939	0.243791
FBgn0033960	CG10151	2R:14753337-14756288	5.23565	0.180295	2.70797	-1.13178	0.596304	-1.89798	NA	NA
FBgn0013680	ND2	mitochondrion_genome:240-1265	160.825	60.2539	110.539	-1.13163	0.498726	-2.26904	0.023266	0.153788
FBgn0031337	CG14346	2L:1367996-1369050	8.15643	1.93688	5.04665	-1.13098	0.629349	-1.79706	0.0723259	0.298233
FBgn0046689	Takl1	3R:20770828-20772601	66.2544	26.4454	46.3499	-1.13091	0.482458	-2.34407	0.0190748	0.137882
FBgn0040491	Buffy	2R:11679492-11688557	23.0567	8.60401	15.8303	-1.12966	0.499972	-2.25944	0.0238561	0.156615
FBgn0266918	CG32486	3L:3055908-3070839	149.687	61.7136	105.7	-1.12925	0.405131	-2.78738	0.00531368	0.059101
FBgn0013693	trnF	mitochondrion_genome:6344-6408	45.8295	16.7358	31.2826	-1.12881	0.497731	-2.26791	0.0233345	0.154062
FBgn0053510	CG33510	2L:21082643-21084326	6.74287	1.43026	4.08657	-1.12835	0.636696	-1.77219	0.0763623	0.308416
FBgn0033782	sug	2R:12924567-12930644	77.0856	32.977	55.0313	-1.12555	0.351176	-3.20508	0.00135025	0.0234889
FBgn0037023	CG3698	3L:20797241-20798375	4.95597	0.274758	2.61536	-1.12517	0.603149	-1.86549	NA	NA
FBgn0034098	krimp	2R:16238103-16240722	43.1163	17.4217	30.269	-1.12495	0.426529	-2.63745	0.00835313	0.0806179
FBgn0050384	CG30384	2R:7182997-7185298	5.83178	0.360589	3.09618	-1.11986	0.611118	-1.83248	0.0668796	NA
FBgn0086687	Desat1	3R:12439600-12447616	2993.21	1310.29	2151.75	-1.11958	0.306211	-3.65623	0.000255953	0.0078345
FBgn0034728	RAD50	2R:22421013-22425482	87.1286	35.8649	61.4967	-1.11929	0.430033	-2.60281	0.00924639	0.0854049
FBgn0263460	snoRNA:CG31191-a	3R:20912733-20912879	20.8794	7.92801	14.4037	-1.11858	0.533956	-2.09489	0.0361807	0.19863
FBgn0030329	prtP	X:11716756-11719894	144.331	63.6848	104.008	-1.11856	0.314824	-3.55297	0.000380908	0.0102502
FBgn0035171	CG12502	3L:865396-871701	8.16124	1.79804	4.97964	-1.11795	0.637972	-1.75235	0.079713	0.314522
FBgn0029568	CG11381	X:1203777-1205433	18.5776	6.46691	12.5222	-1.11786	0.586844	-1.90486	0.056798	0.258516
FBgn0029913	Cht11	X:6847877-6849517	5.83955	1.35162	3.59558	-1.11653	0.638679	-1.74819	0.0804306	NA
FBgn0265185	CG44250	2R:12950404-12952293	297.247	132.53	214.888	-1.11592	0.274854	-4.06005	4.90626e-05	0.002381
FBgn0263206	CG43376	2L:13773997-13774355	5.92901	1.48901	3.70901	-1.11562	0.632617	-1.7635	0.0778164	NA
FBgn0060291	snoRNA:U49:66Db	3L:8601948-8602031	8.04666	1.77586	4.91126	-1.1151	0.637758	-1.74847	0.0803821	0.316511
FBgn0262517	LTN1	3L:19544345-19552290	154.42	67.3825	110.901	-1.11485	0.329282	-3.38571	0.000709955	0.0150415
FBgn0038551	CG7357	3R:17807407-17809222	19.627	6.81544	13.2212	-1.11479	0.566862	-1.9666	0.0492291	0.238297
FBgn0004870	bab1	3L:1036369-1101089	15.1943	5.18475	10.1895	-1.11449	0.552404	-2.01752	0.0436408	0.222036
FBgn0266617	CR45124	4:42774-43374	4.06177	0.72981	2.39579	-1.11345	0.637085	-1.74773	0.0805105	NA
FBgn0031886	NUF2	2L:7064431-7065837	35.5377	15.0811	25.3094	-1.11251	0.413573	-2.68999	0.00714537	0.0727739
FBgn0029907	Atx-1	X:6823204-6824203	3.21102	0	1.60551	-1.11165	0.578825	-1.92053	0.0547904	NA
FBgn0053182	KDM4B	2R:13176553-13198337	111.007	47.002	79.0046	-1.11096	0.393648	-2.82221	0.00476943	0.0550984
FBgn0024913	Actbeta	4:1077331-1084796	3.39529	0.360589	1.87794	-1.10978	0.625201	-1.77508	0.0758854	NA
FBgn0032329	Art8	2L:11009821-11011086	19.4636	7.37217	13.4179	-1.10715	0.52701	-2.10082	0.0356566	0.19781
FBgn0020765	Acp65Aa	3L:6152050-6152745	381.041	84.5122	232.777	-1.10697	0.638182	-1.73456	NA	NA
FBgn0262112	sro	3R:29794597-29795805	57.3565	24.6219	40.9892	-1.10661	0.353378	-3.13152	0.00173905	0.0275746
FBgn0086908	egg	2R:24775534-24779901	83.9921	37.3738	60.6829	-1.10624	0.343716	-3.21848	0.00128873	0.0229028
FBgn0003274	RPLP2	2R:16586129-16586732	30456.9	13579.3	22018.1	-1.1052	0.28285	-3.90737	9.33063e-05	0.00390991
FBgn0267780	CR46111	3R:30026218-30026872	8.91717	2.94692	5.93204	-1.10435	0.583516	-1.89257	0.058415	0.262881
FBgn0260768	CG42566	2R:22661934-22663241	31.8486	12.0422	21.9454	-1.10052	0.523979	-2.10032	0.035701	0.19793
FBgn0270927	betaGlu	3R:31769293-31771848	7.85407	2.3372	5.09564	-1.09893	0.621784	-1.76738	0.0771638	0.309527
FBgn0000079	Amy-p	2R:17118636-17120303	1085.37	478.238	781.805	-1.09878	0.327052	-3.35965	0.000780422	0.0160262
FBgn0267752	CR46083	3R:26509539-26510100	7.04568	1.85105	4.44836	-1.09851	0.626929	-1.75221	0.0797384	0.314522
FBgn0004108	nrt	3L:16766072-16777465	31.2115	12.423	21.8172	-1.09834	0.497973	-2.20561	0.0274113	0.170001
FBgn0035022	CG11413	2R:24536190-24536791	7.70966	1.5642	4.63693	-1.09811	0.638227	-1.72056	0.0853304	0.327491
FBgn0031971	Sirup	2L:7998869-7999676	188.204	83.3855	135.795	-1.09794	0.308721	-3.5564	0.000375969	0.0101413
FBgn0035462	INTS10	3L:3806710-3809090	7.06804	1.6382	4.35312	-1.09779	0.637853	-1.72108	0.0852371	0.327454
FBgn0038343	Trissin	3R:15484730-15485396	10.2177	2.71852	6.46809	-1.09659	0.620594	-1.767	0.0772283	0.309677
FBgn0261817	CG42759	3R:10143070-10143483	4.16064	0.347047	2.25384	-1.09591	0.609499	-1.79805	0.0721687	NA
FBgn0266432	CG45062	2R:22472995-22476314	2.42864	0	1.21432	-1.0957	0.582061	-1.88244	0.0597758	NA
FBgn0267798	CR46123	3R:1366234-1366601	2.97913	0	1.48957	-1.09542	0.57718	-1.89787	0.0577126	NA
FBgn0022787	Hel89B	3R:15973298-15983451	34.3182	14.0667	24.1925	-1.09518	0.446552	-2.45253	0.0141857	0.111792
FBgn0040324	Ephrin	4:571755-580122	91.6407	37.4466	64.5437	-1.09509	0.455854	-2.40229	0.0162929	0.123843
FBgn0263401	CG43447	3R:27440312-27440845	3.02888	0.180295	1.60459	-1.09307	0.605022	-1.80666	0.0708147	NA
FBgn0266358	CR45006	2L:1345965-1346331	4.90418	0	2.45209	-1.09304	0.57444	-1.90279	NA	NA
FBgn0283469	Vps4	X:17907692-17911097	167.861	75.1652	121.513	-1.09282	0.321733	-3.39668	0.000682081	0.0146422
FBgn0040334	Tsp3A	X:2617758-2619738	13.0356	4.33026	8.68293	-1.0924	0.557719	-1.95869	0.0501493	0.241619
FBgn0032856	CG16798	2L:20376981-20382356	4.17447	0.527342	2.35091	-1.09177	0.624553	-1.74808	0.0804494	NA
FBgn0029814	CG15765	X:5818559-5840823	112.76	49.7424	81.251	-1.09124	0.330744	-3.29936	0.000969058	0.0187472
FBgn0260474	CG30002	2R:9704384-9706147	53.4979	22.4828	37.9903	-1.08962	0.431249	-2.52665	0.0115155	0.0974439
FBgn0040503	CG7763	2R:11414510-11415462	3.48184	0.347047	1.91444	-1.089	0.612174	-1.77891	0.0752553	NA
FBgn0005533	RPS17	3L:9428795-9429821	25102.9	11311.3	18207.1	-1.08855	0.287356	-3.78816	0.000151764	0.00554159
FBgn0039226	Ude	3R:24797460-24799668	30.7928	12.0045	21.3986	-1.08851	0.496035	-2.19443	0.0282047	0.172851
FBgn0020618	RACK1	2L:7825347-7827315	2821.37	1286.77	2054.07	-1.08828	0.249252	-4.3662	1.26427e-05	0.000832532
FBgn0040207	kat80	X:16267007-16276180	38.2773	17.0288	27.6531	-1.08823	0.402451	-2.704	0.00685108	0.0706638
FBgn0037943	CG14722	3R:11741890-11744027	24.0474	9.23129	16.6393	-1.08784	0.514416	-2.11471	0.0344544	0.194176
FBgn0050098	CG30098	2R:16354224-16355215	11.6926	3.52872	7.61067	-1.08679	0.614163	-1.76955	0.0768029	0.309101
FBgn0085487	CG34458	2R:16672033-16672889	4.42607	0	2.21303	-1.08622	0.573698	-1.89337	NA	NA
FBgn0013705	trnS2	mitochondrion_genome:6191-6258	995.131	293.905	644.518	-1.0849	0.61963	-1.75089	0.0799649	0.315087
FBgn0266319	CR44984	2L:4074279-4075952	10.3409	3.66809	7.00448	-1.08459	0.564632	-1.92089	0.0547461	0.253253
FBgn0004183	snRNA:U1:82Eb	3R:4947933-4948096	452.102	196.792	324.447	-1.08335	0.379226	-2.85674	0.00428011	0.0511846
FBgn0051015	PH4alphaPV	3R:30646106-30648551	54.6743	22.96	38.8171	-1.08275	0.465899	-2.324	0.0201254	0.142307
FBgn0265082	Cdep	3R:4910552-4945576	54.3418	22.7849	38.5634	-1.08203	0.399815	-2.70634	0.006803	0.0702956
FBgn0283508	#N/A	2R:17502354-17508645	5.19706	0.856826	3.02694	-1.08156	0.636253	-1.69989	0.0891521	NA
FBgn0029003	mab-21	X:6008183-6013181	42.4748	18.1152	30.295	-1.08085	0.436764	-2.47468	0.0133354	0.107326
FBgn0035004	Pgam5-2	2R:24431344-24432733	8.19441	2.33203	5.26322	-1.07975	0.630445	-1.71268	0.086772	0.330443
FBgn0029958	pdp	X:7731779-7734651	76.5095	34.145	55.3272	-1.07878	0.361746	-2.98216	0.0028622	0.0389259
FBgn0029696	CG15571	X:4216873-4217394	72.1709	31.0701	51.6205	-1.07877	0.423991	-2.54433	0.0109488	0.09437
FBgn0030266	CG11122	X:11112395-11124726	84.0096	36.8191	60.4144	-1.07872	0.365005	-2.95537	0.00312299	0.041656
FBgn0063261	CG31275	3R:16750741-16751334	6.34461	1.24852	3.79657	-1.07678	0.638763	-1.68572	0.0918492	NA
FBgn0028855	CG15282	2L:14712471-14713298	16.0164	6.26332	11.1399	-1.07671	0.557705	-1.93061	0.0535311	0.25037
FBgn0027109	NPF	3R:16609220-16611325	19.1029	7.43263	13.2678	-1.0751	0.542182	-1.98291	0.0473773	0.232807
FBgn0030607	dob	X:15067007-15069091	66.487	29.8524	48.1697	-1.07405	0.368171	-2.91726	0.00353123	0.0448553
FBgn0004185	snRNA:U1:95Ca	3R:23859467-23859630	4.18458	0.614621	2.3996	-1.07403	0.634649	-1.69232	0.090585	NA
FBgn0031805	CG9505	2L:6367882-6370190	30.1472	12.3151	21.2311	-1.07366	0.443027	-2.42347	0.015373	0.118357
FBgn0030757	CG9902	X:16542124-16547520	10.195	3.15056	6.67277	-1.07222	0.597127	-1.79563	0.0725527	0.298842
FBgn0260746	Ect3	3R:11999278-12003516	36.266	15.8799	26.073	-1.06972	0.442116	-2.41956	0.0155395	0.119234
FBgn0030040	CG15347	X:8458494-8460898	119.999	46.0114	83.0051	-1.06822	0.52016	-2.05364	0.0400108	0.212022
FBgn0015577	alpha-Est9	3R:7493921-7505098	7.2164	1.65174	4.43407	-1.06706	0.637458	-1.67394	0.0941433	0.344868
FBgn0085374	CG34345	2L:6623112-6625359	4.76037	0.274758	2.51756	-1.0662	0.597686	-1.78388	NA	NA
FBgn0034086	CG8441	2R:16185122-16186506	92.8234	41.3669	67.0951	-1.06568	0.335823	-3.17334	0.00150698	0.0252408
FBgn0038853	RhoGAP93B	3R:21083043-21097827	61.2725	26.6169	43.9447	-1.06173	0.420085	-2.52742	0.0114905	0.0973052
FBgn0029733	CG6927	X:4906900-4908821	43.9577	17.3239	30.6408	-1.06115	0.484924	-2.18829	0.0286486	0.17441
FBgn0035591	CG4611	3L:5136376-5138679	29.543	12.7646	21.1538	-1.0609	0.471669	-2.24925	0.0244966	0.15883
FBgn0083121	Uhg7	3L:1666288-1667307	115.314	49.0443	82.1792	-1.05933	0.418163	-2.5333	0.0112994	0.0962608
FBgn0266843	CR45305	2L:5070887-5071109	14.8193	5.44478	10.132	-1.05921	0.583369	-1.81568	0.0694201	0.289723
FBgn0019929	Ser7	X:9865233-9867070	83.0584	36.654	59.8562	-1.05815	0.378932	-2.79245	0.00523113	0.0586424
FBgn0039286	Dan	3R:25184383-25192806	4.52321	0	2.26161	-1.05774	0.570626	-1.85366	0.0637885	NA
FBgn0037338	SNM1	3R:5555084-5557786	18.3349	7.03774	12.6863	-1.05766	0.568615	-1.86007	0.0628763	0.273887
FBgn0261547	Exn	3L:16970013-16994388	44.3436	18.2798	31.3117	-1.05683	0.448363	-2.35709	0.0184189	0.134518
FBgn0001491	l(1)10Bb	X:11324294-11325308	22.8209	9.76037	16.2906	-1.05668	0.464325	-2.27574	0.0228616	0.152772
FBgn0263601	MIB1	3L:16006552-16011812	7.86844	2.54686	5.20765	-1.05477	0.617598	-1.70786	0.0876624	0.332496
FBgn0264474	CR43882	3L:4745911-4746632	4.71522	0.90839	2.8118	-1.05462	0.637125	-1.65528	0.0978683	NA
FBgn0016970	l(2)k10201	2R:9399080-9399899	33.9642	14.5082	24.2362	-1.05399	0.442746	-2.38058	0.0172855	0.128802
FBgn0010228	HmgZ	2R:21697488-21707861	235.431	104.118	169.774	-1.05393	0.402232	-2.62021	0.00878765	0.0831734
FBgn0039932	fuss	4:962341-978489	9.31879	3.52118	6.41999	-1.05344	0.593643	-1.77453	0.075976	0.307369
FBgn0035267	CG13921	3L:1746907-1752390	18.1722	7.09999	12.6361	-1.05026	0.557764	-1.88298	0.0597027	0.267028
FBgn0020626	OSBP	3R:24934869-24938222	72.5611	33.2305	52.8958	-1.04965	0.342556	-3.06416	0.00218285	0.032179
FBgn0262005	CG42823	3R:17404487-17405109	6.8336	1.49619	4.16489	-1.04946	0.637981	-1.64496	0.099977	0.357362
FBgn0004913	Gnf1	3R:4906622-4910081	111.049	50.829	80.9388	-1.04861	0.347862	-3.01444	0.00257456	0.0364094
FBgn0267440	CR45790	3R:9821390-9822259	4.36663	0.127016	2.24682	-1.04835	0.585148	-1.79161	NA	NA
FBgn0263035	CG43330	3L:22503869-22504423	3.9198	0	1.9599	-1.0483	0.569467	-1.84085	0.0656441	NA
FBgn0266020	CR44785	2L:21319600-21320320	5.18129	1.09903	3.14016	-1.04505	0.637638	-1.63895	0.101224	NA
FBgn0025519	fidipidine	2R:16262284-16264619	53.1361	23.2933	38.2147	-1.04367	0.423384	-2.46507	0.0136986	0.109473
FBgn0036588	CG13068	3L:16269392-16269911	3.92325	0.455052	2.18915	-1.04306	0.619034	-1.68497	0.0919936	NA
FBgn0036656	CG13026	3L:16724678-16726169	5.02192	0.561342	2.79163	-1.04254	0.62626	-1.66471	0.0959707	NA
FBgn0259937	Nop60B	2R:24174877-24186343	3274.31	1527.26	2400.78	-1.04145	0.288513	-3.60972	0.000306532	0.00878241
FBgn0050281	CG30281	2R:22114997-22116189	6.10697	1.58203	3.8445	-1.04075	0.638123	-1.63096	0.102898	NA
FBgn0031097	obst-A	X:20239855-20243209	3.87704	0.455052	2.16605	-1.03958	0.62259	-1.66977	0.0949641	NA
FBgn0033273	Gasz	2R:8167948-8170089	8.34329	2.55842	5.45085	-1.03891	0.61529	-1.68849	0.0913171	0.338888
FBgn0261373	CG33228	2R:24668411-24669330	32.071	13.6799	22.8754	-1.03758	0.447323	-2.31952	0.0203668	0.143211
FBgn0030766	mthl1	X:16640968-16650309	73.4281	32.492	52.9601	-1.03738	0.413965	-2.50596	0.0122121	0.101079
FBgn0024183	VIG	2L:15062931-15070316	299.219	139.869	219.544	-1.03699	0.307849	-3.36848	0.000755832	0.0157202
FBgn0266968	CR45419	3L:6369973-6370591	6.5805	2.11945	4.34997	-1.03693	0.625338	-1.65819	0.0972789	0.352601
FBgn0011584	trp1	2L:10009381-10013170	764.16	358.957	561.558	-1.03639	0.280632	-3.69305	0.000221582	0.00709669
FBgn0052173	tRNA:CR32173	3L:17339909-17339980	25.0137	9.69412	17.3539	-1.03553	0.550986	-1.87941	0.0601891	0.268358
FBgn0265182	CG44247	2R:24876691-24881221	14.3884	5.57215	9.98025	-1.03518	0.539915	-1.9173	0.0551995	0.254717
FBgn0036348	CG17687	3L:13349165-13354940	12.2959	3.65166	7.9738	-1.03464	0.627458	-1.64894	0.0991601	0.355786
FBgn0033998	row	2R:15206527-15213634	42.4771	19.1826	30.8299	-1.0338	0.395596	-2.61326	0.00896822	0.0838107
FBgn0063381	snoRNA:Me28S-G3081a	2R:17699208-17699276	9.19254	1.89741	5.54498	-1.0337	0.637952	-1.62035	0.105158	0.367552
FBgn0023522	CG11596	X:1927683-1930517	112.978	51.833	82.4055	-1.03203	0.378435	-2.7271	0.00638928	0.0672887
FBgn0033052	SCAP	2R:6026273-6036388	145.334	67.1121	106.223	-1.03169	0.328333	-3.1422	0.00167686	0.0268919
FBgn0038454	CG10324	3R:16645072-16647004	54.3021	23.4011	38.8516	-1.03159	0.463756	-2.22443	0.0261192	0.164192
FBgn0035398	Cht7	3L:3090985-3106958	3.13397	0.274758	1.70436	-1.03138	0.605311	-1.70389	0.0884023	NA
FBgn0028744	CG5033	2R:17789679-17792448	57.1928	25.147	41.1699	-1.03009	0.45077	-2.28517	0.0223026	0.150935
FBgn0029084	gom	2R:22139935-22141364	31.2498	12.868	22.0589	-1.02963	0.501605	-2.05268	0.0401037	0.212316
FBgn0038285	CG6974	3R:15078530-15079285	2.95873	0.401774	1.68025	-1.02912	0.62634	-1.64308	0.100367	NA
FBgn0050161	CG30161	2R:24663532-24664377	8.5638	2.65433	5.60906	-1.02885	0.607912	-1.69243	0.0905647	0.337776
FBgn0050096	CG30096	2R:16320815-16322124	4.29783	1.06967	2.68375	-1.02823	0.637374	-1.61323	0.106695	NA
FBgn0086057	snoRNA:Me28S-G2017	3R:11224308-11224400	6.50485	1.81678	4.16082	-1.02768	0.625948	-1.64179	0.100633	0.358467
FBgn0050389	CG30389	2R:21148265-21160545	178.232	82.7473	130.489	-1.02677	0.339528	-3.0241	0.00249376	0.0355768
FBgn0035995	CG3529	3L:9446864-9450785	16.5599	6.35642	11.4582	-1.0266	0.507565	-2.02261	0.0431136	0.22034
FBgn0031451	CG9961	2L:2743375-2744934	12.8083	5.10379	8.95607	-1.02637	0.552266	-1.85847	0.063103	0.274769
FBgn0038481	CG17475	3R:17129339-17130426	57.0317	26.6893	41.8605	-1.02538	0.340507	-3.01133	0.00260102	0.0366921
FBgn0002869	mtnB	3R:20503102-20503746	232.7	104.178	168.439	-1.0241	0.415672	-2.46372	0.0137502	0.109618
FBgn0085256	CG34227	2R:11248126-11248610	1468.8	691.248	1080.03	-1.02224	0.307265	-3.32689	0.000878202	0.0174353
FBgn0263113	CG43370	2R:17539322-17544353	7.05092	1.16269	4.1068	-1.02173	0.629022	-1.62431	NA	NA
FBgn0035317	Oseg2	3L:2229646-2235253	4.74679	0.549516	2.64815	-1.02148	0.61569	-1.65908	0.0970995	NA
FBgn0032303	CG6508	2L:10819107-10820485	16.8162	6.54671	11.6815	-1.02143	0.558692	-1.82825	0.0675121	0.284267
FBgn0000358	cp19	3L:8729865-8730604	4290.82	1938.74	3114.78	-1.02059	0.399044	-2.55758	0.0105404	0.0926119
FBgn0033582	CG9084	2R:11217416-11219771	13.2176	5.23974	9.22865	-1.01894	0.554251	-1.83842	0.0660011	0.281453
FBgn0034580	Cht8	2R:21061646-21063212	45.2664	21.0622	33.1643	-1.01847	0.384637	-2.64787	0.00809999	0.0788881
FBgn0039664	CG2006	3R:29489468-29491383	22.3953	9.27162	15.8335	-1.01782	0.499836	-2.0363	0.0417204	0.215942
FBgn0031702	fusl	2L:5330470-5338073	21.7082	9.09537	15.4018	-1.01771	0.478295	-2.12779	0.0333543	0.191009
FBgn0263232	NXF3	3L:13965203-13973067	50.0417	22.064	36.0529	-1.01698	0.483775	-2.10217	0.0355381	0.197345
FBgn0035750	CG14826	3L:7234512-7235965	5.67663	1.82568	3.75115	-1.01635	0.626636	-1.62192	0.10482	NA
FBgn0004698	XPC	2R:15311510-15318239	198.796	91.5894	145.193	-1.01539	0.379993	-2.67214	0.00753702	0.0753537
FBgn0004556	Dbp73D	3L:16728496-16730818	34.6931	16.1009	25.397	-1.01484	0.419945	-2.41661	0.0156659	0.120042
FBgn0020307	dve	2R:22243963-22286469	14.434	5.90991	10.1719	-1.01466	0.572602	-1.77203	0.0763904	0.308416
FBgn0263498	CR43487	3R:6127229-6127955	3.81481	0.549516	2.18216	-1.01383	0.622653	-1.62824	0.103474	NA
FBgn0037413	Osi5	3R:6227512-6228828	6.93741	2.22429	4.58085	-1.01226	0.621098	-1.62979	0.103147	0.363768
FBgn0033696	Cyp6g2	2R:12188338-12190377	14.3903	6.30134	10.3458	-1.01173	0.51948	-1.94758	0.0514649	0.244596
FBgn0032910	CG9265	2L:21057706-21071502	42.5309	19.1318	30.8313	-1.01144	0.461313	-2.19252	0.0283423	0.173413
FBgn0039298	to	3R:25240180-25241668	130.51	59.684	95.0972	-1.01137	0.395702	-2.5559	0.0105913	0.0926205
FBgn0004379	Klp67A	3L:9362636-9367046	30.7235	12.3441	21.5338	-1.01106	0.524214	-1.92871	0.0537668	0.250853
FBgn0250754	CG42232	3R:16458280-16469663	289.346	136.99	213.168	-1.0107	0.32065	-3.15203	0.00162138	0.0263751
FBgn0267191	CR45631	3R:16428304-16428976	92.8445	40.4476	66.646	-1.00894	0.441811	-2.28365	0.0223921	0.150976
FBgn0266042	CR44807	2R:23812185-23814771	8.97311	2.60014	5.78662	-1.00887	0.629227	-1.60334	0.108859	0.375134
FBgn0037670	Ibf1	3R:9258964-9260400	46.8075	21.4419	34.1247	-1.0087	0.394082	-2.55961	0.0104789	0.092462
FBgn0082940	snoRNA:Me28S-C3227a	2R:14622088-14622167	8.84026	2.4063	5.62328	-1.00835	0.634039	-1.59036	0.111754	0.380148
FBgn0263506	CR43495	X:4874000-4874382	11.385	3.5932	7.4891	-1.00824	0.627888	-1.60576	0.108326	0.374134
FBgn0283666	#N/A	2R:24063051-24065405	120.875	55.7289	88.3017	-1.00805	0.379008	-2.65971	0.00782086	0.076895
FBgn0039234	nct	3R:24851601-24854869	15.8761	5.99749	10.9368	-1.00703	0.591825	-1.70157	0.0888357	0.334621
FBgn0051665	wry	2L:1836538-1858550	41.4664	18.6256	30.046	-1.00656	0.394655	-2.55048	0.0107574	0.0933803
FBgn0037176	CG14456	3L:22687222-22688288	53.6114	24.85	39.2307	-1.00601	0.387773	-2.59433	0.00947766	0.086727
FBgn0000356	cp16	3L:8731944-8732599	10147.5	4751.79	7449.65	-1.00539	0.349687	-2.8751	0.00403893	0.0492654
FBgn0085353	CG34324	X:13456534-13457663	216.329	97.6722	157.001	-1.0028	0.410444	-2.44322	0.014557	0.113928
FBgn0261452	scaRNA:MeU2-G25	3R:24237166-24237284	15.6643	5.42145	10.5429	-1.00183	0.612549	-1.63551	0.101943	0.360576
FBgn0031814	retm	2L:6448464-6455929	112.928	54.0323	83.4804	-1.00128	0.308536	-3.24525	0.00117346	0.0215978
FBgn0039756	CG9743	3R:30196360-30202998	26.9765	11.5996	19.288	-1.00121	0.454904	-2.20093	0.0277407	0.171022
FBgn0260789	mxc	X:9236801-9243467	131.545	61.3099	96.4277	-1.00077	0.385327	-2.59719	0.00939902	0.0863185
FBgn0010417	TAF6	3L:19599088-19601382	47.9038	23.0056	35.4547	-1.00032	0.375312	-2.66531	0.00769182	0.0760814
FBgn0026259	EIF5B	3L:3428658-3460977	967.787	459.966	713.876	-1.00008	0.326872	-3.05953	0.00221687	0.0324417
FBgn0015615	SMC3	X:16588996-16593439	34.2337	15.2121	24.7229	-0.999712	0.423829	-2.35876	0.0183359	0.134251
FBgn0032727	CG10623	2L:18955481-18957311	37.4323	16.4335	26.9329	-0.999339	0.450769	-2.21697	0.0266254	0.166519
FBgn0050049	CG30049	2R:12355671-12359087	4.22201	0.782821	2.50242	-0.999217	0.634052	-1.57592	0.115044	NA
FBgn0028516	ZnT35C	2L:15228728-15247714	114.108	53.2684	83.688	-0.999065	0.405961	-2.46098	0.0138557	0.110136
FBgn0034237	eIF3-S9	2R:17536213-17539142	551.044	268.575	409.81	-0.997272	0.244807	-4.07371	4.62704e-05	0.00228455
FBgn0261984	ire1	3R:19853908-19861291	24.4979	11.1269	17.8124	-0.996535	0.45397	-2.19516	0.0281524	0.172753
FBgn0043796	CG12219	X:6299054-6301285	29.5057	13.6689	21.5873	-0.996525	0.467516	-2.13153	0.0330453	0.190006
FBgn0032717	CG10600	2L:18833710-18839679	138.459	65.3408	101.9	-0.995137	0.340647	-2.92131	0.00348563	0.0445251
FBgn0033926	ARC1	2R:14357927-14360297	830.829	404.889	617.859	-0.994758	0.261823	-3.79934	0.000145079	0.0054017
FBgn0035586	CG10671	3L:5144082-5146063	106.85	51.1489	78.9995	-0.994401	0.29511	-3.3696	0.000752773	0.0156853
FBgn0087002	Rfabg	4:1060969-1077273	4144.61	2017.48	3081.05	-0.994239	0.257938	-3.85456	0.000115937	0.00461956
FBgn0035833	CG7565	3L:8087635-8091786	10.2475	3.49989	6.87369	-0.992777	0.610987	-1.62487	0.104189	0.364938
FBgn0030347	CG15739	X:11873319-11875346	17.0906	6.71846	11.9045	-0.991191	0.517141	-1.91667	0.0552792	0.254717
FBgn0038860	ice2	3R:21130216-21132720	24.1308	10.5032	17.317	-0.990606	0.457994	-2.16292	0.0305472	0.181163
FBgn0052113	CG32113	3L:12755049-12768605	60.7023	28.1997	44.451	-0.9903	0.399838	-2.47675	0.0132584	0.107009
FBgn0266668	Exo84	3R:26049731-26052257	32.6434	14.5841	23.6138	-0.99028	0.505888	-1.95751	0.0502876	0.24183
FBgn0031988	CG8668	2L:8127001-8133989	68.4519	33.0091	50.7305	-0.990157	0.362574	-2.73091	0.00631606	0.0668953
FBgn0053908	His2B:CG33908	2L:21428075-21428669	4.96909	0.901473	2.93528	-0.989434	0.633713	-1.56133	0.118446	NA
FBgn0037217	CG14636	3R:4204493-4215314	5.58381	1.18486	3.38433	-0.988899	0.635246	-1.55672	0.119538	NA
FBgn0039464	CG6330	3R:26949692-26958491	12.8519	5.08943	8.97065	-0.988626	0.549386	-1.79951	0.0719381	0.297035
FBgn0028690	RPN5	3R:5789493-5791569	324.666	156.978	240.822	-0.987832	0.295333	-3.3448	0.000823417	0.0166679
FBgn0026403	Ndg	2R:10313891-10322104	17.1022	7.26907	12.1857	-0.98666	0.521567	-1.89172	0.0585279	0.263058
FBgn0037636	CG9821	3R:8813490-8820682	2691.95	1316.45	2004.2	-0.985655	0.264267	-3.72976	0.00019166	0.00650559
FBgn0003015	osk	3R:8935126-8938395	247.522	114.264	180.893	-0.98424	0.396548	-2.48202	0.013064	0.106294
FBgn0030460	CG2453	X:13193094-13194551	109.483	52.5932	81.038	-0.983529	0.316558	-3.10694	0.00189033	0.029127
FBgn0051813	CG31813	2L:13736138-13737030	7.56144	1.95852	4.75998	-0.982723	0.637301	-1.54201	0.123072	0.398632
FBgn0032783	CG10237	2L:19435850-19442727	133.226	61.2381	97.2319	-0.98241	0.389147	-2.52452	0.0115855	0.0978178
FBgn0038339	CG6118	3R:15421108-15434738	4.88999	0.896563	2.89328	-0.982362	0.629494	-1.56056	0.118628	NA
FBgn0039760	CG9682	3R:30250928-30252830	100.206	48.8671	74.5364	-0.981506	0.34022	-2.88491	0.0039152	0.0481179
FBgn0038516	P5cr-2	3R:17534815-17537136	83.4778	40.2922	61.885	-0.981115	0.354191	-2.77002	0.00560528	0.0614417
FBgn0035085	CG3770	2R:24945139-24946636	13.5716	5.48511	9.52838	-0.98024	0.568789	-1.72338	0.0848194	0.326512
FBgn0034703	CG3045	2R:22172803-22174691	16.4664	6.50984	11.4881	-0.979853	0.578049	-1.6951	0.0900556	0.336905
FBgn0035159	CG13896	3L:710820-711850	3.0092	0.274758	1.64198	-0.979009	0.599058	-1.63425	0.102207	NA
FBgn0037017	CG4074	3L:20768207-20769482	5.08784	1.23498	3.16141	-0.978433	0.638189	-1.53314	0.125242	NA
FBgn0000206	boss	3R:25961994-25966948	8.41015	2.76062	5.58538	-0.978397	0.615299	-1.59012	0.111808	0.380148
FBgn0031324	CG14342	2L:1204215-1205250	4.45902	0.540884	2.49995	-0.977886	0.619014	-1.57975	0.114165	NA
FBgn0004177	mts	2L:7827650-7833576	1345.35	661.716	1003.53	-0.97581	0.272994	-3.57447	0.000350938	0.00967293
FBgn0039754	CG9747	3R:30185423-30191252	57.7005	27.6368	42.6686	-0.974014	0.37415	-2.60327	0.00923391	0.0854049
FBgn0033108	CG15236	2R:6828356-6838360	13.5302	5.50678	9.51847	-0.973447	0.530594	-1.83464	0.0665593	0.282454
FBgn0019662	qm	3L:7348313-7353622	75.3061	36.6019	55.954	-0.972927	0.362236	-2.68589	0.00723366	0.0734753
FBgn0000100	RPLP0	3L:22075867-22077487	19034.7	9451.09	14242.9	-0.972807	0.241369	-4.03038	5.56868e-05	0.00262878
FBgn0000377	crn	X:2247594-2249983	35.8096	16.3455	26.0775	-0.972676	0.464427	-2.09436	0.0362282	0.198651
FBgn0052654	sec16	X:12596047-12609910	104.279	49.5426	76.9107	-0.972349	0.381318	-2.54997	0.0107733	0.0933902
FBgn0037810	SLE	3R:10333115-10338265	240.964	111.086	176.025	-0.971837	0.433093	-2.24395	0.0248358	0.160074
FBgn0250786	CHD1	2L:2979562-2987723	275.813	134.525	205.169	-0.971804	0.304755	-3.1888	0.00142864	0.0243392
FBgn0038704	CG5316	3R:19403455-19406294	67.4133	30.4071	48.9102	-0.970058	0.489325	-1.98244	0.0474299	0.232964
FBgn0030989	inx5	X:19168777-19170883	3.62107	0.180295	1.90068	-0.969647	0.581778	-1.6667	NA	NA
FBgn0013685	ND6	mitochondrion_genome:9971-10495	56.3134	24.2645	40.289	-0.969632	0.510359	-1.8999	0.0574458	0.26013
FBgn0035158	CG13895	3L:705948-708205	9.45331	3.75073	6.60202	-0.96865	0.58516	-1.65536	0.0978519	0.353549
FBgn0030789	RRP45	X:16789405-16791266	29.3031	13.7933	21.5482	-0.96828	0.433214	-2.23511	0.0254102	0.161856
FBgn0038964	NOP56	3R:22419095-22421068	2353.9	1151.9	1752.9	-0.968161	0.308152	-3.14183	0.00167897	0.0268919
FBgn0016930	DYRK2	2L:14184478-14234126	32.7179	15.1249	23.9214	-0.967676	0.398403	-2.42889	0.0151452	0.117159
FBgn0024248	chico	2L:10242512-10247078	8.11671	2.88527	5.50099	-0.967288	0.619797	-1.56065	0.118606	0.390407
FBgn0033540	ELP2	2R:10645735-10648634	96.8931	47.3509	72.122	-0.966995	0.354551	-2.72738	0.00638399	0.0672887
FBgn0038989	CG6937	3R:22584773-22586209	116.225	57.0751	86.65	-0.966841	0.29902	-3.23336	0.00122342	0.0220876
FBgn0031628	CG3294	2L:4794549-4796581	14.6185	5.21674	9.91763	-0.966498	0.589142	-1.64052	0.100898	0.359071
FBgn0051632	sens-2	2L:6821934-6838995	7.43266	2.24564	4.83915	-0.96646	0.616728	-1.56708	0.117097	0.388703
FBgn0010421	TfIIFbeta	3R:10766622-10767804	123.029	60.1578	91.5933	-0.966267	0.283298	-3.41078	0.000647772	0.0142051
FBgn0032929	MCM10	2L:21179933-21182812	125.698	60.9155	93.3069	-0.966225	0.347754	-2.77848	0.00546144	0.0602722
FBgn0029831	CG5966	X:5988791-5992640	166.985	82.1593	124.572	-0.966081	0.310651	-3.10986	0.00187178	0.0289985
FBgn0267585	CR45923	2R:4621118-4622481	3.62522	0.834652	2.22993	-0.965552	0.638066	-1.51325	0.130217	NA
FBgn0259998	CG17571	2L:20255988-20257192	684.266	336.872	510.569	-0.964864	0.295141	-3.26916	0.00107866	0.0201469
FBgn0036599	CG13044	3L:16302490-16303178	12.5514	3.4818	8.01661	-0.964147	0.636525	-1.51471	0.129847	0.411181
FBgn0027864	OGG1	X:8690327-8691811	7.23466	2.24446	4.73956	-0.963989	0.632341	-1.52448	0.12739	0.406703
FBgn0041781	SCAR	2L:10976772-10982395	79.6019	38.2676	58.9348	-0.962868	0.393903	-2.44443	0.0145083	0.113782
FBgn0051158	Efa6	3R:22587755-22608842	78.7868	36.7594	57.7731	-0.961256	0.446448	-2.15312	0.0313094	0.183842
FBgn0265017	CR43751	2L:2181962-2185495	30.2678	12.0421	21.1549	-0.960815	0.5481	-1.75299	0.0796031	0.314425
FBgn0001120	gnu	3L:14802380-14803360	236.558	114.279	175.419	-0.959754	0.340241	-2.8208	0.00479036	0.0552143
FBgn0037717	CG8301	3R:9581306-9586648	20.5803	8.66817	14.6242	-0.958503	0.535581	-1.78965	0.0735102	0.300882
FBgn0265072	CR44183	2L:12931551-12932340	3.03642	0.274758	1.65559	-0.958458	0.597042	-1.60535	0.108418	NA
FBgn0036600	CG13043	3L:16305225-16305870	3.82908	0	1.91454	-0.957786	0.556442	-1.72127	0.0852021	NA
FBgn0052480	tRNA:CR32480	3L:769503-769600	12.3245	4.09349	8.20901	-0.956193	0.621008	-1.53974	0.123623	0.399848
FBgn0036713	MIP	3L:17344947-17349666	2.66265	0	1.33133	-0.955963	0.557917	-1.71345	0.0866295	NA
FBgn0035325	CG13806	3L:2266394-2267640	2.82635	0.360589	1.59347	-0.955424	0.616735	-1.54916	0.121342	NA
FBgn0024887	kin17	3L:20356807-20358331	21.8883	9.50543	15.6969	-0.95495	0.533669	-1.78941	0.0735495	0.300882
FBgn0063383	snoRNA:U29:54Ec	2R:17700472-17700559	18.5198	7.57703	13.0484	-0.953921	0.520246	-1.8336	0.066714	0.282727
FBgn0050291	CG30291	2R:21007755-21009576	22.3044	10.5244	16.4144	-0.953819	0.490592	-1.94422	0.0518691	0.245469
FBgn0052452	CG32452	3L:22717728-22719943	36.8653	16.5788	26.722	-0.952255	0.45427	-2.09623	0.0360615	0.19863
FBgn0033060	CG7849	2R:6076910-6078088	9.12911	3.62055	6.37483	-0.952182	0.601963	-1.58179	0.113697	0.382653
FBgn0034162	CG6426	2R:16869402-16871851	21.5978	8.41559	15.0067	-0.950392	0.586988	-1.6191	0.105426	0.368202
FBgn0003250	RH4	3L:16852527-16862517	52.0988	24.8875	38.4932	-0.94991	0.363851	-2.61071	0.00903548	0.084173
FBgn0263336	CR43417	2R:16817519-16819240	9.43541	3.44658	6.441	-0.949574	0.619583	-1.5326	0.125374	0.40334
FBgn0000355	cp15	3L:8728481-8729066	106895	52660.3	79777.5	-0.9493	0.327222	-2.90109	0.00371865	0.0465077
FBgn0026150	ApepP	2L:16908229-16910418	28.2949	13.8676	21.0813	-0.947659	0.429	-2.209	0.0271749	0.169002
FBgn0044810	TotX	3R:20904917-20905518	21.9506	9.05354	15.502	-0.945932	0.566821	-1.66884	0.0951499	0.346432
FBgn0030928	CG15044	X:18491185-18492006	66.9948	31.252	49.1234	-0.945766	0.442139	-2.13907	0.0324301	0.187418
FBgn0015391	glu	2L:16733617-16738388	248.804	123.751	186.277	-0.945626	0.298638	-3.16646	0.00154308	0.0255441
FBgn0250836	CG8628	3L:7130874-7131505	835.754	420.633	628.193	-0.945596	0.25984	-3.63915	0.000273543	0.00815315
FBgn0033539	Git	2R:10641818-10645427	7.54024	2.84465	5.19244	-0.945177	0.623473	-1.51599	0.129523	0.410655
FBgn0085236	CG34207	2R:22329195-22329720	11.1116	4.16235	7.63698	-0.944028	0.59727	-1.58057	0.113976	0.383046
FBgn0032089	Rcd-1r	2L:9012885-9014068	2.80931	0.180295	1.4948	-0.943528	0.590172	-1.59873	0.10988	NA
FBgn0051030	CG31030	3R:30164692-30166419	13.6162	5.23684	9.42655	-0.943128	0.598332	-1.57626	0.114966	0.385219
FBgn0000442	Pkg21D	2L:786153-790798	13.9404	4.65403	9.29722	-0.942604	0.606723	-1.5536	0.12028	0.393179
FBgn0086064	snoRNA:Me28S-G3113b	3L:827537-827620	3.61581	0	1.8079	-0.942578	0.554627	-1.69948	0.0892283	NA
FBgn0036576	CG5151	3L:16137802-16164701	100.573	47.7129	74.143	-0.942239	0.433765	-2.17224	0.0298378	0.178806
FBgn0050471	CG30471	2R:15533520-15537782	3.21102	0.455052	1.83304	-0.939996	0.614475	-1.52975	0.126078	NA
FBgn0034262	swi2	2R:17690275-17695353	4.69554	1.32917	3.01236	-0.939082	0.638585	-1.47057	0.141408	NA
FBgn0085330	CG34301	3R:8773435-8773810	44.1412	20.1333	32.1373	-0.938908	0.479912	-1.95642	0.0504161	0.24183
FBgn0051092	LpR2	3R:25698727-25740465	234.686	114.704	174.695	-0.938531	0.345301	-2.71801	0.00656768	0.0685502
FBgn0036948	CG7298	3L:20202070-20203687	50.6704	21.9932	36.3318	-0.938075	0.52546	-1.78525	0.0742212	0.302038
FBgn0039711	CG7824	3R:29857652-29858936	34.9307	16.3195	25.6251	-0.937325	0.442126	-2.12004	0.0340025	0.192777
FBgn0026576	CG5991	3R:24050783-24053592	104.354	50.0369	77.1957	-0.937069	0.407105	-2.30178	0.0213474	0.146655
FBgn0266655	CR45162	3L:21268601-21269142	3.623	0	1.8115	-0.936367	0.553176	-1.69271	NA	NA
FBgn0003920	snRNA:U2:14B	X:16254672-16254863	36.8736	16.7833	26.8284	-0.93624	0.485397	-1.92881	0.0537542	0.250853
FBgn0260397	Su(var)3-3	3L:20226381-20230250	42.1996	19.6752	30.9374	-0.935762	0.432473	-2.16375	0.0304836	0.181147
FBgn0040299	Myo28B1	2L:7666047-7689459	34.7768	16.7763	25.7765	-0.935706	0.469566	-1.99271	0.0462937	0.230084
FBgn0037301	MMS19	3R:5232543-5236288	23.8118	10.8844	17.3481	-0.935644	0.475963	-1.96579	0.0493225	0.238546
FBgn0035697	CG10163	3L:6257423-6258760	29.2801	13.1617	21.2209	-0.934878	0.493078	-1.89601	0.0579593	0.261704
FBgn0031548	CG8852	2L:3525131-3527588	4.64029	1.43745	3.03887	-0.934604	0.637228	-1.46667	0.142466	NA
FBgn0004852	Ac76E	3L:19939287-19977960	14.303	5.70724	10.0051	-0.934551	0.550266	-1.69836	0.0894398	0.335893
FBgn0032397	tom70	2L:12035984-12038511	35.2681	16.6208	25.9445	-0.933514	0.445328	-2.09624	0.0360609	0.19863
FBgn0053225	CG33225	2R:21590275-21591584	5.98157	1.87896	3.93027	-0.933176	0.63445	-1.47084	0.141334	NA
FBgn0010401	Os-C	3R:7978959-7979614	10.8702	4.16524	7.51771	-0.930969	0.59661	-1.56043	0.118658	0.390407
FBgn0053963	CR33963	X:12659462-12660632	25.0816	9.46368	17.2726	-0.930076	0.598599	-1.55376	0.120243	0.393169
FBgn0033958	CG12858	2R:14739359-14745335	9.12057	2.45641	5.78849	-0.930024	0.638779	-1.45594	0.145409	0.43707
FBgn0013690	trnC	mitochondrion_genome:1322-1383	422.52	156.206	289.363	-0.929422	0.608674	-1.52696	0.126771	0.405638
FBgn0040106	lectin-21Cb	2L:620298-621201	3.00503	0.347047	1.67604	-0.928974	0.598857	-1.55125	0.120843	NA
FBgn0030556	mRNA-cap	X:14240266-14242822	62.3117	30.1025	46.2071	-0.927817	0.391113	-2.37225	0.0176802	0.130459
FBgn0033449	CG1663	2R:9836985-9838481	5.3512	1.54545	3.44833	-0.92729	0.63822	-1.45293	0.146243	NA
FBgn0003268	rod	3R:31580951-31588244	39.1666	18.4185	28.7926	-0.927249	0.413585	-2.24198	0.0249628	0.16061
FBgn0027601	pdgy	X:14933670-14953532	79.4242	38.5273	58.9757	-0.926902	0.387856	-2.38981	0.0168572	0.126775
FBgn0283724	#N/A	3L:3178930-3185287	64.8653	32.4189	48.6421	-0.926825	0.337458	-2.74649	0.00602365	0.064616
FBgn0032883	CG9323	2L:20754579-20757985	37.0197	16.3996	26.7097	-0.926601	0.467157	-1.98349	0.0473126	0.23259
FBgn0033521	CG12896	2R:10426880-10427915	2.78537	0.127016	1.45619	-0.925992	0.578659	-1.60024	0.109546	NA
FBgn0011294	A5	2L:1329161-1329993	57.922	28.0891	43.0056	-0.925303	0.43855	-2.10991	0.0348659	0.195621
FBgn0015663	DOT	2L:3619097-3621573	14.3227	5.6772	9.99996	-0.925257	0.596448	-1.55128	0.120835	0.394184
FBgn0051739	CG31739	2L:16827078-16832093	33.7714	15.2774	24.5244	-0.924836	0.515942	-1.79252	0.0730495	0.299707
FBgn0031053	CG14223	X:19659442-19663971	10.806	3.96585	7.38592	-0.923193	0.625254	-1.47651	0.139807	0.427708
FBgn0265856	CR44645	2R:20506195-20506895	12.0959	5.22043	8.65818	-0.922858	0.576149	-1.60177	0.109206	0.375528
FBgn0035968	Slc45-1	3L:9203065-9208853	39.1708	18.8021	28.9864	-0.921462	0.464292	-1.98466	0.0471823	0.23219
FBgn0036623	CG4729	3L:16381772-16385957	286.563	143.979	215.271	-0.921331	0.303388	-3.03681	0.00239097	0.034326
FBgn0261523	CG42658	2L:2287025-2287933	3.03234	0.621805	1.82707	-0.92107	0.625682	-1.47211	0.140992	NA
FBgn0036500	CG7275	3L:15498959-15500561	169.154	84.3435	126.749	-0.921014	0.341679	-2.69556	0.00702713	0.0719568
FBgn0264889	CR44080	2L:4259946-4261101	3.06364	0	1.53182	-0.920733	0.551215	-1.67037	0.0948462	NA
FBgn0263489	CR43604	2L:8485725-8485925	396.644	191.634	294.139	-0.92057	0.411621	-2.23645	0.0253223	0.161641
FBgn0038666	SMU1	3R:18978980-18981324	33.1765	15.5505	24.3635	-0.920525	0.477407	-1.92818	0.0538332	0.250853
FBgn0011737	WEE1	2L:6911090-6914138	46.8633	20.3515	33.6074	-0.920433	0.54696	-1.68282	0.0924109	0.341163
FBgn0045038	PROC	2L:7864642-7871432	16.4221	6.74409	11.5831	-0.92015	0.530323	-1.73507	0.0827277	0.322062
FBgn0027364	SIX4	3L:20788886-20792777	30.7151	15.0415	22.8783	-0.919993	0.483761	-1.90175	0.0572039	0.259739
FBgn0011236	ken	2R:23870273-23877442	70.7408	33.6917	52.2163	-0.919416	0.42018	-2.18815	0.0286587	0.17441
FBgn0261059	Sfp78E	3L:21683098-21684042	15.9799	6.93754	11.4587	-0.919247	0.544304	-1.68885	0.0912482	0.338784
FBgn0035249	CG17249	3L:1645931-1647464	16.3599	7.39118	11.8755	-0.918122	0.510981	-1.79678	0.07237	0.29826
FBgn0029785	RPL35	X:5672401-5673547	4201.75	2110.5	3156.13	-0.917507	0.337528	-2.71832	0.00656152	0.0685489
FBgn0267135	CR45575	3R:8545685-8546049	3.61926	0	1.80963	-0.917403	0.550613	-1.66615	0.0956841	NA
FBgn0262139	TRH	3L:366524-392633	17.4959	6.66663	12.0813	-0.917094	0.57737	-1.5884	0.112196	0.380428
FBgn0037560	CR18228	3R:8260706-8261898	5.20868	1.6042	3.40644	-0.91702	0.637262	-1.439	0.150151	NA
FBgn0001079	fu	X:18657755-18661204	13.6468	5.86471	9.75574	-0.916917	0.576083	-1.59164	0.111466	0.380148
FBgn0263594	lost	3R:4403076-4407182	988.402	498.153	743.277	-0.916742	0.335524	-2.73226	0.00629006	0.0668194
FBgn0267735	CR46066	2L:21665849-21666851	3.14096	0.274758	1.70786	-0.915417	0.593693	-1.5419	0.123097	NA
FBgn0020389	Papss	3L:19845293-19860925	16.1729	6.98532	11.5791	-0.914951	0.577281	-1.58493	0.112982	0.382044
FBgn0052100	CG32100	3L:12267528-12269803	25.0535	11.1601	18.1068	-0.914809	0.48675	-1.87942	0.0601869	0.268358
FBgn0000351	CORT	2L:6674682-6676635	14.2578	6.25903	10.2584	-0.913548	0.537043	-1.70107	0.0889297	0.334621
FBgn0027587	CG7028	3L:207184-211457	48.053	23.1824	35.6177	-0.912125	0.464344	-1.96433	0.0494916	0.239059
FBgn0263505	CR43494	X:2750919-2751416	2.4007	0	1.20035	-0.911281	0.554067	-1.64471	0.100029	NA
FBgn0032197	CG5694	2L:10227760-10231692	88.9337	45.1438	67.0388	-0.910547	0.336986	-2.70203	0.00689171	0.070954
FBgn0039809	CG15547	3R:30881792-30883503	15.5003	6.88802	11.1942	-0.910364	0.525788	-1.73143	0.0833757	0.323834
FBgn0028695	RPN1	3L:19915051-19918160	335.354	172.936	254.145	-0.910316	0.283692	-3.20882	0.00133281	0.023321
FBgn0261286	Mat89Ba	3R:16268329-16272415	23.9599	10.4328	17.1963	-0.910036	0.554129	-1.64228	0.100532	0.358329
FBgn0027330	l(1)G0020	X:8716713-8720277	68.2219	33.6106	50.9162	-0.90653	0.418955	-2.16379	0.0304808	0.181147
FBgn0038102	CG14383	3R:12987376-12988511	4.21677	1.02358	2.62017	-0.906409	0.635125	-1.42714	0.153541	NA
FBgn0034614	CG9752	2R:21294402-21295588	96.7152	48.8311	72.7731	-0.905998	0.354373	-2.55663	0.0105693	0.0926119
FBgn0039417	CG6073	3R:26187018-26188807	101.567	49.4333	75.5001	-0.905575	0.404833	-2.23691	0.0252922	0.16154
FBgn0039227	polybromo	3R:24799967-24805259	69.4184	35.5447	52.4816	-0.905472	0.345617	-2.61987	0.00879634	0.0831734
FBgn0033555	RpS15Ab	2R:10821676-10822399	376.594	197.358	286.976	-0.905386	0.236383	-3.83017	0.000128054	0.00494314
FBgn0013701	trnN	mitochondrion_genome:6126-6190	162.503	55.388	108.946	-0.905168	0.628069	-1.44119	0.149531	0.442667
FBgn0038484	CG5246	3R:17136111-17137195	9.0344	3.26629	6.15034	-0.904903	0.621795	-1.45531	0.145584	0.43707
FBgn0038172	Adgf-D	3R:13703084-13705402	79.3108	39.6975	59.5041	-0.904209	0.320578	-2.82056	0.00479406	0.0552143
FBgn0267428	CG45781	2R:326768-705848	3.19965	0.347047	1.77335	-0.903862	0.597899	-1.51173	0.130603	NA
FBgn0050463	CG30463	2R:16673235-16732916	92.0436	46.4687	69.2562	-0.90368	0.351753	-2.56908	0.0101969	0.0907495
FBgn0029895	CG14441	X:6699508-6719389	123.195	61.5296	92.3626	-0.903522	0.338551	-2.66879	0.00761251	0.0756984
FBgn0016726	RPL29	2R:21293768-21294404	9619.7	4976.29	7297.99	-0.90315	0.278619	-3.24152	0.00118894	0.0217608
FBgn0001168	H	3L:8675759-8679253	243.913	121.885	182.899	-0.902934	0.36557	-2.46993	0.0135138	0.108225
FBgn0030959	CG6961	X:18786142-18788210	11.7401	5.33249	8.53628	-0.902802	0.533763	-1.69139	0.0907623	0.338127
FBgn0266324	CR44989	2L:7220567-7221093	2.23347	0	1.11673	-0.902098	0.551555	-1.63556	0.101933	NA
FBgn0267181	CR45621	X:12612108-12615780	3.13609	0.360589	1.74834	-0.90191	0.602918	-1.49591	0.134678	NA
FBgn0037315	CERK	3R:5358873-5368306	69.7083	35.6988	52.7035	-0.901523	0.338917	-2.66001	0.00781391	0.0768932
FBgn0086665	snoRNA:Psi18S-1377a	3R:30207745-30207883	1.94633	0	0.973166	-0.901286	0.557311	-1.61721	0.105834	NA
FBgn0034808	CG9896	2R:22993669-22998884	26.4641	11.6994	19.0818	-0.900888	0.495147	-1.81943	0.0688451	0.28818
FBgn0033778	CG3790	2R:12872787-12875012	6.24459	1.47863	3.86161	-0.900573	0.633596	-1.42137	NA	NA
FBgn0032509	CG6523	2L:13366447-13367410	87.4511	44.2935	65.8723	-0.900407	0.347431	-2.59162	0.00955257	0.0872719
FBgn0050103	CG30103	2R:17493695-17495998	3.48184	0.549516	2.01568	-0.900395	0.610972	-1.47371	0.14056	NA
FBgn0027527	Osi6	3R:6234708-6237181	6.04971	1.29517	3.67244	-0.899888	0.627541	-1.43399	0.151575	NA
FBgn0032050	CG13096	2L:8509069-8511866	197.86	100.307	149.084	-0.899466	0.373311	-2.40943	0.0159775	0.122182
FBgn0038746	SURF6	3R:19903665-19904868	328.842	165.843	247.343	-0.899288	0.378907	-2.37337	0.0176264	0.130445
FBgn0013702	trnP	mitochondrion_genome:9904-9964	6.09347	1.65029	3.87188	-0.899135	0.638609	-1.40796	0.159143	NA
FBgn0031036	CG14220	X:19599803-19601851	20.3911	9.74656	15.0688	-0.898533	0.453683	-1.98053	0.0476437	0.233586
FBgn0001308	Khc	2R:16266960-16271971	106.374	53.5388	79.9563	-0.898347	0.347387	-2.58601	0.0097093	0.0884192
FBgn0263078	CG43339	2L:18671604-18673285	5.67239	1.77095	3.72167	-0.89821	0.63853	-1.40669	0.159521	NA
FBgn0035452	CG10359	3L:3612192-3615244	4.49527	0.347047	2.42116	-0.898191	0.584982	-1.53542	0.124682	NA
FBgn0040208	Kat60	3R:5227289-5232209	73.2825	37.067	55.1747	-0.897655	0.391567	-2.29247	0.0218787	0.148911
FBgn0023509	mip130	X:1908239-1920318	65.9649	31.8496	48.9073	-0.897556	0.467763	-1.91883	0.0550061	0.254129
FBgn0035313	CG13810	3L:2185930-2187676	8.2109	3.05001	5.63045	-0.897466	0.62502	-1.4359	0.151031	0.443991
FBgn0004777	Ccp84Ag	3R:6686728-6688039	4.17989	1.16269	2.67129	-0.895967	0.638718	-1.40276	0.160689	NA
FBgn0052641	CG32641	X:13184478-13184996	4.02042	0.360589	2.19051	-0.895435	0.596986	-1.49993	0.133634	NA
FBgn0051907	CG31907	2L:7059214-7060851	9.5638	3.76747	6.66564	-0.895395	0.588162	-1.52236	0.127919	0.407589
FBgn0039207	CG5789	3R:24536204-24543914	114.103	56.4408	85.272	-0.895349	0.425401	-2.10472	0.0353157	0.196585
FBgn0085484	PDXK	3L:9360316-9362042	38.5423	18.3585	28.4504	-0.895095	0.41403	-2.16191	0.030625	0.181463
FBgn0037383	CG2023	3R:5822026-5824532	22.6244	9.63004	16.1272	-0.894763	0.545661	-1.63978	0.101051	0.35928
FBgn0033354	FANCI	2R:8934576-8939789	40.546	20.1958	30.3709	-0.894482	0.41683	-2.14591	0.0318798	0.185186
FBgn0016977	SPEN	2L:159032-203397	1011.43	528.576	770.005	-0.89355	0.261805	-3.41304	0.000642424	0.0141958
FBgn0039854	CG1635	3R:31588673-31590392	18.6069	8.86408	13.7355	-0.892977	0.493619	-1.80904	0.0704444	0.292279
FBgn0034031	CG12963	2R:15555446-15562436	45.9506	22.2604	34.1055	-0.892897	0.422673	-2.1125	0.0346434	0.194758
FBgn0038469	CG4009	3R:17033588-17036045	80.9223	40.0697	60.496	-0.892296	0.381713	-2.33761	0.0194074	0.139136
FBgn0086707	ncm	2L:18444507-18448957	191.908	98.9289	145.418	-0.891254	0.338366	-2.63399	0.00843872	0.0809326
FBgn0266327	CR44992	2L:8703475-8705450	23.2858	10.1435	16.7147	-0.890814	0.507707	-1.75458	0.0793306	0.314425
FBgn0283525	#N/A	2L:1147822-1149449	14.9327	6.96232	10.9475	-0.89042	0.519526	-1.71391	0.0865455	0.329913
FBgn0019925	SURF4	3R:15343653-15346176	72.6642	35.7944	54.2293	-0.890238	0.400205	-2.22445	0.0261181	0.164192
FBgn0263144	BIN3	2R:6214568-6240602	349.081	178.831	263.956	-0.889875	0.345408	-2.5763	0.00998629	0.0893575
FBgn0031220	CG4822	2L:116970-121754	16.7466	8.03116	12.3889	-0.889601	0.483059	-1.8416	0.0655339	0.280831
FBgn0037684	CG8129	3R:9365398-9367763	10.7562	4.79332	7.77474	-0.889203	0.583398	-1.52418	0.127464	0.406825
FBgn0032120	CG33298	2L:9495474-9520696	94.5879	47.1008	70.8443	-0.887922	0.390308	-2.27493	0.0229104	0.152772
FBgn0031970	CG7227	2L:7994388-7998151	7.73886	3.23377	5.48632	-0.887301	0.588485	-1.50777	0.131613	0.413758
FBgn0037993	dpr15	3R:12138833-12158595	4.49527	0.455052	2.47516	-0.887272	0.598238	-1.48314	0.138037	NA
FBgn0051646	DIP-theta	2L:5626291-5658560	2.9238	0.180295	1.55205	-0.88627	0.575754	-1.53932	0.123726	NA
FBgn0264983	CR44134	3R:4436356-4437230	6.18483	1.95878	4.07181	-0.885603	0.631279	-1.40287	0.160655	0.46129
FBgn0083027	snoRNA:Psi18S-531	X:763083-763234	99.5037	47.9275	73.7156	-0.884382	0.464219	-1.9051	0.0567677	0.258516
FBgn0036058	CG6707	3L:9894807-9898575	129.489	68.1272	98.808	-0.884311	0.273213	-3.23671	0.00120916	0.0219348
FBgn0027584	CG4757	3R:11161207-11163498	25.3997	12.3052	18.8524	-0.883789	0.444611	-1.98778	0.0468362	0.231249
FBgn0031851	AATF	2L:6717625-6719389	28.2817	12.073	20.1773	-0.882608	0.592994	-1.48839	0.136647	0.42197
FBgn0040780	ATG10	2R:7832171-7835518	12.6908	5.34225	9.01654	-0.881973	0.603728	-1.46088	0.144049	0.434365
FBgn0052602	Muc12Ea	X:14277735-14288161	34.0172	16.3645	25.1908	-0.881198	0.485633	-1.81454	0.0695953	0.29024
FBgn0026751	XRCC1	X:5329876-5332435	86.7819	45.5542	66.1681	-0.881154	0.344368	-2.55876	0.0105047	0.0925451
FBgn0040309	Jafrac1	X:13329824-13331994	1917.26	1010.69	1463.97	-0.881112	0.270028	-3.26305	0.00110221	0.0204188
FBgn0000359	cp36	X:8479319-8480523	3484.35	1800.15	2642.25	-0.88088	0.337647	-2.60888	0.00908402	0.0844866
FBgn0039359	RPL27	3R:25683623-25685051	6339.97	3322.45	4831.21	-0.879903	0.292146	-3.01186	0.00259651	0.036674
FBgn0262732	MBF1	3L:16574436-16576871	333.337	176.232	254.785	-0.879688	0.244624	-3.59609	0.000323042	0.00909648
FBgn0265367	CR44308	2L:3537844-3538333	15.8332	7.08759	11.4604	-0.87951	0.547273	-1.60708	0.108037	0.373704
FBgn0040351	CG11638	X:1013984-1026703	5.038	1.70502	3.37151	-0.878282	0.632129	-1.3894	0.16471	NA
FBgn0022213	CAS	2L:16821156-16825207	250.263	130.692	190.477	-0.877604	0.328059	-2.67514	0.00746982	0.0751342
FBgn0028658	ADAT1	2L:13808360-13811474	13.3812	5.99728	9.68924	-0.876915	0.544348	-1.61095	0.107192	0.371912
FBgn0051716	CNOT4	2L:10396716-10403206	230.321	120.553	175.437	-0.875704	0.317854	-2.75505	0.0058683	0.0636489
FBgn0030630	CG12608	X:15342857-15344625	75.0424	39.3807	57.2116	-0.87515	0.358657	-2.44008	0.0146842	0.114686
FBgn0039857	RPL6	3R:31594792-31596204	13348.8	7061.7	10205.3	-0.873896	0.275549	-3.17147	0.00151669	0.0253505
FBgn0033379	Mys45A	2R:9111505-9113951	165.567	84.558	125.063	-0.873776	0.398419	-2.19311	0.0282997	0.17334
FBgn0032535	Ance-2	2L:13909333-13911719	4.338	0.995936	2.66697	-0.873216	0.632147	-1.38135	0.167172	NA
FBgn0029897	RPL17	X:6741537-6744238	20094.6	10723.2	15408.9	-0.873153	0.239476	-3.6461	0.000266251	0.0079988
FBgn0015277	Pi3K59F	2R:23560492-23564045	18.2481	8.46138	13.3547	-0.873053	0.538017	-1.62272	0.104649	0.365996
FBgn0011555	thetaTry	2R:11341714-11342760	209.149	107.859	158.504	-0.872988	0.373607	-2.33665	0.0194574	0.139287
FBgn0039065	CG4449	3R:23249443-23251477	17.1429	7.8284	12.4857	-0.872751	0.515151	-1.69417	0.0902337	0.33707
FBgn0083029	snoRNA:Psi18S-525j	2L:20421928-20422063	4.59118	0.694094	2.64264	-0.872644	0.603544	-1.44586	0.148215	NA
FBgn0037324	Orco	3R:5407183-5412406	4.45344	1.09013	2.77178	-0.872482	0.638647	-1.36614	0.171895	NA
FBgn0035945	CG5026	3L:8968528-8971752	64.4126	29.147	46.7798	-0.872379	0.540454	-1.61416	0.106493	0.370788
FBgn0031609	CG15443	2L:4461657-4463447	9.84552	4.39619	7.12086	-0.872227	0.553171	-1.57678	0.114847	0.385174
FBgn0086601	snoRNA:Psi28S-3327c	3L:13043371-13043510	3.56174	0.360589	1.96117	-0.871735	0.590618	-1.47597	0.139952	NA
FBgn0014018	REL	3R:9044183-9047977	106.282	56.5089	81.3953	-0.870589	0.312237	-2.78823	0.00529975	0.0590038
FBgn0029172	FAD2	3L:11023535-11024846	628.265	325.222	476.744	-0.870125	0.35999	-2.41708	0.0156456	0.119967
FBgn0015527	peng	X:21346503-21349843	164.759	88.0708	126.415	-0.869291	0.279316	-3.11221	0.00185693	0.0288472
FBgn0263780	CG17684	2R:1866080-2262115	10.7084	4.43137	7.56989	-0.86796	0.570852	-1.52046	0.128394	0.408531
FBgn0052537	CG32537	X:19273349-19276539	14.4694	6.86209	10.6658	-0.867478	0.537401	-1.61421	0.106482	0.370788
FBgn0024740	LIP2	2L:10701940-10709453	16.7704	6.81485	11.7926	-0.867235	0.605906	-1.4313	0.152343	0.446339
FBgn0031111	Obp19c	X:20417921-20418964	26.2882	11.9884	19.1383	-0.866603	0.518976	-1.66983	0.0949523	0.346046
FBgn0034742	CG4294	2R:22600405-22605667	30.6408	15.9517	23.2963	-0.86649	0.402743	-2.15147	0.0314389	0.184126
FBgn0260938	tay	X:15876368-15887311	159.162	79.9186	119.54	-0.866441	0.418127	-2.0722	0.0382472	0.206139
FBgn0041164	armi	3L:3461317-3466303	117.547	61.4769	89.512	-0.866207	0.360792	-2.40085	0.016357	0.124248
FBgn0040733	CG15068	2R:18390353-18390629	22892.1	9979.02	16435.6	-0.866052	0.571139	-1.51636	0.129428	0.410655
FBgn0261456	HPO	2R:19493996-19496856	8.83171	3.06766	5.94969	-0.865196	0.627504	-1.37879	0.16796	0.469901
FBgn0034401	METRS	2R:18846858-18850599	25.3542	12.0806	18.7174	-0.865107	0.472152	-1.83226	0.0669123	0.282895
FBgn0034804	CG3831	2R:22938987-22941169	40.2775	20.7913	30.5344	-0.864937	0.425437	-2.03306	0.0420469	0.217335
FBgn0038260	CG14855	3R:14796305-14798474	7.27941	1.98696	4.63319	-0.864038	0.638737	-1.35273	0.176142	0.480768
FBgn0036927	CG7433	3L:19997714-20000686	98.4585	51.4637	74.9611	-0.863785	0.323458	-2.67047	0.00757454	0.0756372
FBgn0024947	NTPase	2L:2880704-2885850	64.449	32.6314	48.5402	-0.863539	0.352984	-2.4464	0.0144292	0.11324
FBgn0086662	snoRNA:Psi28S-3186	3R:5598015-5598157	4.52563	1.24852	2.88707	-0.863381	0.637776	-1.35374	0.175821	NA
FBgn0002044	swm	2L:19493251-19497978	84.806	43.6531	64.2296	-0.863371	0.345898	-2.49603	0.0125593	0.103126
FBgn0030890	CG7536	X:18078491-18088532	67.4252	33.0545	50.2399	-0.862304	0.413239	-2.0867	0.0369157	0.200999
FBgn0264326	DNApol-epsilon255	3R:23348128-23355163	36.6566	18.7217	27.6892	-0.861953	0.442823	-1.9465	0.0515952	0.244845
FBgn0036038	defl	3L:9723423-9726706	5.29069	1.2897	3.2902	-0.860863	0.637971	-1.34937	0.177217	NA
FBgn0039666	Diedel	3R:29493852-29494267	60.7593	19.3449	40.0521	-0.860788	0.638083	-1.34902	0.17733	0.482529
FBgn0030160	CG9691	X:9884442-9885044	48.7125	24.3849	36.5487	-0.860763	0.450462	-1.91084	0.0560245	0.256642
FBgn0040237	bor	3R:16261355-16264115	44.712	23.4388	34.0754	-0.859447	0.399087	-2.15353	0.0312769	0.183842
FBgn0032949	LAMP1	2L:21573389-21577103	246.055	127.283	186.669	-0.859347	0.359892	-2.38779	0.01695	0.127189
FBgn0025874	Meics	3L:13962658-13964702	11.7877	5.37394	8.58081	-0.858672	0.57773	-1.48629	0.137204	0.423025
FBgn0043884	mask	3R:24230562-24250248	426.409	228.452	327.431	-0.857827	0.278477	-3.08042	0.00206706	0.0308456
FBgn0035073	CG16896	2R:24871407-24874912	31.2385	14.8953	23.0669	-0.856293	0.458919	-1.86589	0.0620563	0.272405
FBgn0020304	drongo	2L:833584-851071	252.066	133.867	192.966	-0.855252	0.310346	-2.7558	0.00585479	0.0635631
FBgn0032126	CG13113	2L:9544171-9544875	27.5777	13.3792	20.4784	-0.855128	0.499406	-1.71229	0.0868431	0.330604
FBgn0000042	Act5C	X:5900861-5905399	3477.86	1866.8	2672.33	-0.855112	0.271072	-3.15455	0.00160744	0.0262337
FBgn0002985	ODD	2L:3604224-3606756	6.36351	2.61021	4.48686	-0.854435	0.617454	-1.3838	0.166418	0.468132
FBgn0262736	Vha16-1	2R:6625242-6633090	1438.73	767.836	1103.29	-0.853295	0.298789	-2.85584	0.0042923	0.0511917
FBgn0266670	Sec5	2L:3457302-3460367	83.1551	43.9309	63.543	-0.852885	0.366721	-2.3257	0.0200343	0.142087
FBgn0026597	Axn	3R:30022842-30035311	74.8698	39.6839	57.2768	-0.852599	0.355711	-2.39689	0.016535	0.124737
FBgn0003733	tor	2R:7705183-7709184	18.2433	8.99023	13.6168	-0.852216	0.516475	-1.65006	0.09893	0.355522
FBgn0036684	CG3764	3L:16994717-17012565	31.4035	16.7169	24.0602	-0.851555	0.417662	-2.03886	0.0414636	0.215188
FBgn0035099	CG6845	3L:146433-149056	15.8072	7.49892	11.653	-0.851317	0.507702	-1.67681	0.0935803	0.343748
FBgn0023535	arg	X:509435-528028	30.4417	15.9396	23.1906	-0.850809	0.410346	-2.0734	0.0381354	0.205634
FBgn0000463	Dl	3R:19302731-19326217	173.632	93.0968	133.365	-0.850505	0.295581	-2.8774	0.00400969	0.0489613
FBgn0010350	cdsA	3L:8127762-8131675	37.0857	17.8406	27.4631	-0.850327	0.450834	-1.88612	0.0592788	0.265865
FBgn0025878	wrapper	2R:22379637-22382675	6.16984	2.32683	4.24833	-0.850232	0.617667	-1.37652	0.16866	0.470271
FBgn0001229	Hsp67Bc	3L:9371511-9372497	13.0012	5.96012	9.48067	-0.850092	0.542377	-1.56734	0.117034	0.388608
FBgn0011763	dp	2R:13222433-13228202	299.794	160.648	230.221	-0.849726	0.282541	-3.00744	0.00263456	0.0369815
FBgn0029113	UBA2	3L:8125327-8127818	262.304	137.929	200.117	-0.848655	0.371368	-2.28521	0.0223002	0.150935
FBgn0051225	Ir94f	3R:23481865-23483541	2.93888	0	1.46944	-0.848486	0.538852	-1.57462	0.115345	NA
FBgn0003942	RPS27A	2L:10408352-10410456	8643.88	4702.53	6673.21	-0.848017	0.232454	-3.64811	0.000264179	0.00797876
FBgn0032017	CG7810	2L:8309876-8311195	12.8202	4.7354	8.7778	-0.847962	0.629974	-1.34603	0.178294	0.483801
FBgn0038153	Ir87a	3R:13420279-13423140	9.0497	2.91291	5.98131	-0.84765	0.635645	-1.33353	0.182359	0.489567
FBgn0266136	Gyc76C	3L:19750943-19793569	3.25536	0.540884	1.89812	-0.847325	0.611976	-1.38457	0.166183	NA
FBgn0033450	lsm11	2R:9838434-9839500	6.75668	2.19029	4.47348	-0.84732	0.638241	-1.32759	0.184315	0.492026
FBgn0265011	NP	2R:8992945-9006587	2.98791	0.127016	1.55746	-0.846819	0.561303	-1.50867	0.131384	NA
FBgn0264324	spg	3R:28845270-28870439	37.0946	19.5428	28.3187	-0.846331	0.417109	-2.02904	0.0424542	0.218347
FBgn0011020	sas-4	3R:7151367-7154219	39.3117	20.0641	29.6879	-0.846276	0.473365	-1.78779	0.0738106	0.3014
FBgn0037848	Tsp86D	3R:10868708-10870555	68.9523	36.3809	52.6666	-0.846163	0.348139	-2.43053	0.0150766	0.116787
FBgn0038590	CG12320	3R:18251069-18252734	33.1373	17.3514	25.2444	-0.84565	0.408351	-2.07089	0.0383691	0.206502
FBgn0262937	Rabex-5	3L:1295913-1298497	21.1215	10.481	15.8012	-0.845494	0.454458	-1.86045	0.0628226	0.273758
FBgn0259139	glo	3R:11815206-11819339	92.643	49.1969	70.92	-0.844907	0.353756	-2.38839	0.0169223	0.127096
FBgn0053631	CG33631	3R:10064007-10064645	2.65503	0	1.32751	-0.844731	0.538384	-1.56901	0.116645	NA
FBgn0267194	CR45634	3R:18360983-18361193	6.57359	2.60877	4.59118	-0.844704	0.628214	-1.34461	0.178751	0.484693
FBgn0038603	PKD	3R:18303279-18314407	96.05	50.0649	73.0574	-0.843437	0.406002	-2.07742	0.0377628	0.204042
FBgn0013973	Gycbeta100B	3R:31134392-31178278	9.51538	4.33971	6.92755	-0.843196	0.564674	-1.49325	0.135373	0.420444
FBgn0039128	CG13599	3R:23931639-23932728	34.588	18.2149	26.4015	-0.843147	0.40205	-2.09712	0.035983	0.19863
FBgn0039006	Cyp6d4	3R:22698319-22700307	5.93726	1.27069	3.60397	-0.843028	0.624357	-1.35023	0.176941	NA
FBgn0004907	14-3-3zeta	2R:10099677-10109687	3779.98	2061.22	2920.6	-0.842733	0.24054	-3.50351	0.000459169	0.0115106
FBgn0263916	Ent2	2L:6562325-6564709	15.8803	7.56337	11.7218	-0.842557	0.537479	-1.56761	0.116972	0.388608
FBgn0038846	CG5697	3R:21015949-21017120	18.3581	8.22346	13.2908	-0.842312	0.579229	-1.45419	0.145892	0.437235
FBgn0266717	Bruce	3R:10312039-10331353	262.72	142.07	202.395	-0.841982	0.294828	-2.85585	0.00429223	0.0511917
FBgn0259740	CG42394	3R:10849825-10851788	23.8586	12.3323	18.0954	-0.841975	0.442508	-1.90274	0.0570751	0.259362
FBgn0037562	CG11671	3R:8287876-8288613	31.1724	15.1353	23.1538	-0.841426	0.500789	-1.6802	0.0929182	0.342448
FBgn0033459	CG12744	2R:9874889-9876242	29.965	15.037	22.501	-0.840743	0.475088	-1.76966	0.0767842	0.309101
FBgn0030431	CG4407	X:12901353-12903516	161.304	87.3771	124.341	-0.840729	0.30937	-2.71755	0.00657663	0.0685806
FBgn0033115	Spn42De	2R:6885552-6888262	13.227	5.9561	9.59155	-0.840568	0.560889	-1.49864	0.133968	0.418066
FBgn0029795	CG15773	X:5732740-5734614	8.3242	3.52032	5.92226	-0.840486	0.605339	-1.38845	0.164999	0.467263
FBgn0027513	ana2	2R:8898729-8900211	30.0113	14.2702	22.1408	-0.840002	0.49071	-1.71181	0.0869318	0.330719
FBgn0035286	CG13924	3L:1870019-1871564	3.2877	0	1.64385	-0.839793	0.537326	-1.56291	0.118073	NA
FBgn0011297	l(2)not	2R:23705439-23709792	61.5449	32.863	47.2039	-0.839683	0.382597	-2.19469	0.0281856	0.172827
FBgn0021847	l(2)k14710	2R:6209782-6214122	15.8518	7.45971	11.6557	-0.839206	0.537399	-1.56161	0.118381	0.390407
FBgn0263415	CR43461	X:6732717-6735917	198.622	108.435	153.529	-0.83889	0.272153	-3.08242	0.00205322	0.0306794
FBgn0003996	W	X:2790599-2796466	3.3529	0.8361	2.0945	-0.838514	0.633124	-1.32441	0.185368	NA
FBgn0266579	Tau	3R:27639886-27656996	85.0605	44.3671	64.7138	-0.838299	0.36847	-2.27508	0.022901	0.152772
FBgn0032388	CG6686	2L:11984327-11988039	68.0921	35.786	51.9391	-0.838267	0.43126	-1.94376	0.051924	0.245482
FBgn0037561	CG9630	3R:8267943-8269896	42.6345	23.1735	32.904	-0.837113	0.385516	-2.17141	0.0299003	0.179086
FBgn0039557	CG12259	3R:27919844-27921089	139.45	75.5801	107.515	-0.837051	0.32198	-2.5997	0.00933056	0.0858653
FBgn0001234	Hsromega	3R:21296127-21317836	417.097	214.013	315.555	-0.836972	0.417428	-2.00507	0.0449558	0.226293
FBgn0032051	CG13097	2L:8512174-8514868	298.828	154.463	226.645	-0.836332	0.428211	-1.95308	0.0508096	0.24274
FBgn0004838	Hrb27C	2L:6920704-6932057	2178.79	1185.9	1682.34	-0.836316	0.271109	-3.0848	0.00203689	0.0305157
FBgn0260793	2mit	3R:13121951-13155687	6.59283	2.19981	4.39632	-0.835828	0.638455	-1.30914	0.190486	0.501662
FBgn0266917	CG16941	3R:16999384-17002355	90.6559	48.1037	69.3798	-0.835408	0.381226	-2.19137	0.0284249	0.173544
FBgn0038968	CG12499	3R:22440152-22446587	591.069	318.862	454.965	-0.835078	0.318944	-2.61826	0.00883787	0.0832886
FBgn0259099	DCX-EMAP	3L:14903805-14942907	4.88208	1.07686	2.97947	-0.834903	0.630531	-1.32413	0.185461	NA
FBgn0041249	Gr22f	2L:1755253-1756451	2.98791	0	1.49396	-0.834271	0.536109	-1.55616	0.11967	NA
FBgn0037406	Osi1	3R:6173549-6174971	3.02275	0	1.51138	-0.833876	0.536089	-1.55548	0.119832	NA
FBgn0035328	yellow-g2	3L:2276550-2278038	1181.18	638.013	909.597	-0.833611	0.312289	-2.66936	0.0075996	0.075647
FBgn0014464	Cp7Fa	X:8470888-8473087	273.262	141.621	207.441	-0.83341	0.423458	-1.96811	0.0490559	0.237966
FBgn0264836	CG44044	3R:16321838-16322189	28.3824	14.7578	21.5701	-0.833351	0.445542	-1.87042	0.0614253	0.271024
FBgn0003321	sbr	X:10832752-10847092	39.064	20.4717	29.7678	-0.833293	0.452963	-1.83965	0.0658197	0.281357
FBgn0013697	trnK	mitochondrion_genome:3768-3838	562.395	230.372	396.383	-0.832498	0.609313	-1.36629	0.171848	0.475629
FBgn0037222	CG14642	3R:4241045-4242717	8.47504	3.50533	5.99018	-0.83174	0.616026	-1.35017	0.176962	0.481913
FBgn0003557	Su(dx)	2L:2037714-2044372	92.9531	49.9395	71.4463	-0.831723	0.330224	-2.51866	0.0117802	0.0988738
FBgn0052625	CG32625	X:13756164-13756826	16.2492	6.94905	11.5991	-0.831617	0.601077	-1.38355	0.166498	0.468239
FBgn0031627	CG15630	2L:4734592-4794044	7.90069	2.88471	5.3927	-0.831397	0.626515	-1.32702	0.184503	0.49218
FBgn0029506	Tsp42Ee	2R:7012254-7018362	50.0809	26.4635	38.2722	-0.830202	0.386341	-2.14889	0.0316434	0.184847
FBgn0266588	CR45113	3L:6305671-6306164	120.216	63.664	91.9401	-0.829688	0.376224	-2.2053	0.0274329	0.170001
FBgn0261804	CG42750	2L:18159811-18275770	24.4902	11.5483	18.0193	-0.829228	0.509925	-1.62618	0.103912	0.364714
FBgn0267673	CR46009	3R:11354348-11355123	3.93142	1.0904	2.51091	-0.828625	0.634481	-1.30599	0.191556	NA
FBgn0263864	Dark	2R:17020027-17026703	53.0367	28.0349	40.5358	-0.828493	0.38505	-2.15165	0.031425	0.184126
FBgn0037093	CDK12	3L:21516306-21522684	195.908	105.038	150.473	-0.828416	0.351049	-2.35983	0.0182833	0.134125
FBgn0002609	E(spl)m3-HLH	3R:26021823-26023127	3.55757	0.676531	2.11705	-0.828227	0.611814	-1.35372	0.175825	NA
FBgn0042101	CG18744	3R:7797078-7798771	6.31517	2.31819	4.31668	-0.828031	0.623439	-1.32817	0.184123	0.49163
FBgn0025382	Rab27	X:1473884-1476974	18.3817	8.90724	13.6445	-0.827309	0.549745	-1.50489	0.132351	0.41473
FBgn0042201	Nplp3	3L:16318024-16318690	234.534	116.005	175.27	-0.827021	0.485693	-1.70277	0.0886119	0.334621
FBgn0052438	SMC5	3L:21569176-21573523	103.545	55.787	79.6659	-0.827011	0.350864	-2.35707	0.0184198	0.134518
FBgn0030555	FBXL4	X:14234413-14237923	23.5187	10.7112	17.1149	-0.826899	0.52237	-1.58298	0.113427	0.382259
FBgn0266448	CG45078	3R:10773339-10777374	58.3148	31.658	44.9864	-0.825808	0.345621	-2.38934	0.0168785	0.126851
FBgn0264696	CG43965	3L:8725520-8725774	53118.3	28368	40743.1	-0.825629	0.361278	-2.2853	0.0222952	0.150935
FBgn0040232	cmet	2L:11261026-11269002	95.9805	46.6682	71.3244	-0.824729	0.520797	-1.58359	0.113287	0.382246
FBgn0039736	CG7912	3R:30006034-30009189	22.157	11.125	16.641	-0.824473	0.469476	-1.75616	0.0790616	0.314342
FBgn0028421	Kap3	X:11334187-11340084	186.19	101.636	143.913	-0.823908	0.309079	-2.66569	0.00768303	0.0760667
FBgn0032243	Klp31E	2L:10414017-10418991	12.3998	5.81291	9.10636	-0.823195	0.551009	-1.49398	0.135181	0.42035
FBgn0027603	ulp1	X:19202103-19208187	79.0939	42.4045	60.7492	-0.822787	0.393225	-2.09241	0.0364022	0.199125
FBgn0005593	RPL7	2L:10201004-10202321	5018.99	2799.1	3909.05	-0.822422	0.194441	-4.22968	2.34027e-05	0.00134904
FBgn0032843	CG10730	2L:20070081-20072195	3.47579	0.834652	2.15522	-0.822397	0.63117	-1.30297	0.192584	NA
FBgn0001330	kz	X:2237858-2242035	70.4335	37.4941	53.9638	-0.822053	0.326174	-2.52029	0.0117258	0.0985398
FBgn0023508	OCRL	X:1922981-1927524	55.0501	28.238	41.644	-0.821442	0.442463	-1.85652	0.0633796	0.275235
FBgn0052262	CG32262	3L:3809146-3810196	36.8022	18.3145	27.5583	-0.821391	0.466399	-1.76113	0.0782159	0.31197
FBgn0052412	QC	3L:5900835-5902456	126.521	68.8717	97.6966	-0.821234	0.320534	-2.56208	0.0104048	0.0919249
FBgn0011230	poe	2L:8054322-8071624	115.696	63.352	89.5241	-0.821154	0.298991	-2.74642	0.006025	0.064616
FBgn0259705	CG42359	3R:19161259-19162300	67.6977	36.6967	52.1972	-0.820536	0.356049	-2.30456	0.0211913	0.145847
FBgn0034387	Cyp12b2	2R:18754995-18757083	46.8065	25.0787	35.9426	-0.820468	0.38453	-2.13369	0.0328682	0.189179
FBgn0030207	CG2887	X:10477260-10478493	3.43422	0.621805	2.02801	-0.820441	0.608507	-1.34829	0.177566	NA
FBgn0039244	CG11069	3R:24894742-24897613	4.62067	1.00457	2.81262	-0.820022	0.627101	-1.30764	0.190996	NA
FBgn0083010	snoRNA:Psi28S-1135c	X:17146248-17146390	2.04387	0	1.02194	-0.819927	0.539137	-1.52081	0.128307	NA
FBgn0036826	ARX	3L:18900595-18901554	69.9569	37.1401	53.5485	-0.819848	0.372029	-2.20372	0.0275439	0.170271
FBgn0266653	CR45160	3L:5135542-5136224	2.62726	0.274758	1.45101	-0.818805	0.585394	-1.39872	0.161896	NA
FBgn0036124	CG7839	3L:11074769-11078736	256.792	135.662	196.227	-0.818688	0.415435	-1.97068	0.0487605	0.23704
FBgn0038476	kuk	3R:17080244-17084781	185.296	99.6411	142.468	-0.818402	0.33034	-2.47745	0.0132324	0.107009
FBgn0051087	CG31087	3R:25311027-25313833	21.0024	10.4015	15.7019	-0.818231	0.470294	-1.73983	0.0818891	0.320335
FBgn0003353	sei	2R:24047411-24053035	19.5175	8.9321	14.2248	-0.817993	0.535578	-1.52731	0.126684	0.40559
FBgn0051643	CG31643	2L:6038117-6041283	7.32162	2.46567	4.89364	-0.817679	0.62393	-1.31053	0.190016	0.501343
FBgn0264848	vih	3L:12504292-12505821	159.015	86.8789	122.947	-0.817579	0.290753	-2.81194	0.00492439	0.0559214
FBgn0259821	CG42402	3R:4077939-4104326	5.48146	2.07279	3.77713	-0.817405	0.631679	-1.29402	0.195659	NA
FBgn0083123	Uhg5	2R:14621601-14624498	402.616	215.755	309.185	-0.817304	0.379047	-2.15621	0.0310676	0.183332
FBgn0267935	CR46215	3L:18428524-18429255	10.2001	4.32824	7.26419	-0.817109	0.589892	-1.38519	0.165996	0.467609
FBgn0037230	CG9780	3R:4292274-4294840	58.0505	30.6312	44.3408	-0.816512	0.377326	-2.16395	0.0304686	0.181147
FBgn0032078	C1GalTA	2L:8943455-8951216	57.8768	32.0004	44.9386	-0.816507	0.36704	-2.22458	0.0261098	0.164192
FBgn0033501	CG12911	2R:10256686-10261276	2.76365	0.621805	1.69273	-0.816485	0.622195	-1.31226	0.189431	NA
FBgn0261823	ASX	2R:14503958-14512493	43.4786	23.4598	33.4692	-0.816425	0.406859	-2.00665	0.0447864	0.225741
FBgn0037720	CG8312	3R:9591309-9625073	93.6422	50.372	72.0071	-0.816318	0.34247	-2.38362	0.0171432	0.128023
FBgn0029002	miple2	3L:271200-275018	81.9958	44.8413	63.4186	-0.816016	0.358876	-2.27381	0.0229776	0.15295
FBgn0034263	CG10934	2R:17722339-17723381	28.2807	14.4514	21.3661	-0.815522	0.459484	-1.77487	0.0759198	0.30725
FBgn0032082	CG18088	2L:8967535-8970627	4.55711	1.52301	3.04006	-0.815355	0.634315	-1.28541	0.198649	NA
FBgn0263106	DnaJ-1	3L:5750029-5752189	754.274	402.417	578.345	-0.815041	0.381962	-2.13383	0.0328568	0.189179
FBgn0052549	CG32549	X:18390498-18410144	41.398	21.453	31.4255	-0.814597	0.419531	-1.94169	0.052175	0.24619
FBgn0031849	CG11327	2L:6684842-6686712	16.7333	7.34219	12.0378	-0.814252	0.58194	-1.3992	0.161752	0.462569
FBgn0265498	CR44367	2R:13854659-13855894	4.69899	1.74304	3.22102	-0.813989	0.632473	-1.28699	0.198096	NA
FBgn0085261	CG34232	2R:12164909-12165812	36.329	18.9995	27.6642	-0.81386	0.439059	-1.85365	0.0637897	0.276298
FBgn0042696	nfi	4:268175-276369	5.61103	1.87033	3.74068	-0.812854	0.63878	-1.27251	0.203192	NA
FBgn0030701	CG16952	X:15870183-15875607	14.9953	7.1035	11.0494	-0.812789	0.531869	-1.52818	0.126469	0.405129
FBgn0000039	nAChRalpha2	3R:24485428-24491147	3.72339	0.721178	2.22229	-0.812664	0.616968	-1.31719	0.187775	NA
FBgn0034065	RRP42	2R:16014908-16016050	67.6661	36.7454	52.2058	-0.81247	0.367709	-2.20954	0.0271368	0.16889
FBgn0037206	CG12768	3L:22910491-22923532	8.45927	3.53788	5.99858	-0.812435	0.61919	-1.31209	0.189489	0.500311
FBgn0029648	CG3603	X:2948034-2949120	36.4729	19.4188	27.9458	-0.812397	0.407728	-1.9925	0.0463168	0.230084
FBgn0030731	Mfe2	X:16270951-16273815	79.8618	41.0266	60.4442	-0.812288	0.420353	-1.93239	0.0533108	0.249648
FBgn0263328	CR43409	2L:11290632-11291077	2.52609	0	1.26305	-0.811791	0.532278	-1.52513	0.127227	NA
FBgn0032688	CG15160	2L:18590891-18595429	23.6765	12.2479	17.9622	-0.811658	0.446918	-1.81612	0.0693514	0.289695
FBgn0036857	CG9629	3L:19266473-19268913	34.187	17.0892	25.6381	-0.81156	0.459373	-1.76667	0.0772837	0.30979
FBgn0037382	HPR1	3R:5818794-5821440	36.2626	18.7964	27.5295	-0.811343	0.426862	-1.90072	0.0573392	0.259946
FBgn0004926	eIF-2beta	3L:12525093-12526731	1637.72	903.871	1270.79	-0.811169	0.292136	-2.77669	0.00549161	0.0605463
FBgn0051471	tRNA:CR31471	3R:19802690-19802763	2.60677	0.274758	1.44077	-0.810962	0.584967	-1.38634	0.165644	NA
FBgn0030086	CG7033	X:9089513-9092826	378.781	211.529	295.155	-0.809789	0.265773	-3.04692	0.00231197	0.0334731
FBgn0053013	CR33013	2R:12363320-12366579	2.97373	0.455052	1.71439	-0.809724	0.602202	-1.34461	0.178753	NA
FBgn0051251	CG31251	3R:17683740-17684915	3.94233	1.32944	2.63589	-0.809717	0.637943	-1.26926	0.204347	NA
FBgn0035901	CG6745	3L:8510003-8513007	22.2679	11.394	16.8309	-0.809698	0.487431	-1.66115	0.0966825	0.351
FBgn0040732	CG16926	2R:19500295-19501418	100.771	52.6986	76.7349	-0.809682	0.404644	-2.00098	0.0453949	0.227094
FBgn0027932	Akap200	2L:8415690-8431297	1002.55	553.081	777.816	-0.809638	0.300651	-2.69295	0.0070823	0.0723912
FBgn0032596	Prosbeta4	2L:16731180-16732133	633.579	351.47	492.525	-0.808936	0.275175	-2.93971	0.00328516	0.0429302
FBgn0266420	Ote	2R:18275607-18277177	236.937	131.753	184.345	-0.808922	0.288894	-2.80006	0.00510927	0.0575033
FBgn0050046	CG30046	2R:12314117-12317573	2.09708	0.307311	1.20219	-0.808758	0.606807	-1.33281	0.182594	NA
FBgn0039560	CG5514	3R:27938245-27942778	63.791	34.2926	49.0418	-0.808439	0.405724	-1.99259	0.0463069	0.230084
FBgn0030808	RhoGAP15B	X:16943290-16956234	24.8792	13.2692	19.0742	-0.807809	0.456864	-1.76816	0.0770339	0.309309
FBgn0263829	CG34334	X:22872812-22875367	3.52839	0.381048	1.95472	-0.807007	0.585004	-1.37949	0.167744	NA
FBgn0033010	ATF6	2R:5144733-5154756	81.4362	43.8115	62.6238	-0.806941	0.368406	-2.19036	0.0284981	0.173712
FBgn0040355	CG3526	X:2890768-2894232	2.02748	0	1.01374	-0.806774	0.535881	-1.50551	0.132193	NA
FBgn0030507	CG11164	X:13668014-13669573	6.78117	2.47457	4.62787	-0.806482	0.630754	-1.2786	0.201038	0.515813
FBgn0262872	milt	2L:7037823-7056010	143.652	79.4567	111.554	-0.806208	0.28525	-2.82632	0.00470863	0.05473
FBgn0032879	CG9317	2L:20727151-20730282	4.59604	1.03685	2.81645	-0.806097	0.629397	-1.28074	0.200283	NA
FBgn0037657	hyx	3R:9038760-9042349	23.5707	12.1143	17.8425	-0.805537	0.454869	-1.77092	0.0765735	0.308796
FBgn0052447	CG32447	3L:21690612-21706365	11.0749	3.45666	7.26577	-0.805536	0.638712	-1.26119	0.207241	0.522172
FBgn0031854	TTLL3A	2L:6736364-6740188	2.83043	0	1.41522	-0.804967	0.530673	-1.51688	0.129297	NA
FBgn0263120	Acsl	2R:8665813-8683022	252.628	139.28	195.954	-0.804702	0.280582	-2.86798	0.00413107	0.0498936
FBgn0032124	CG17855	2L:9540523-9542480	4.43422	1.36516	2.89969	-0.804639	0.637027	-1.26312	0.206547	NA
FBgn0260795	NaPi-III	3L:11123348-11134663	100.145	54.7643	77.4545	-0.804211	0.3792	-2.12081	0.0339379	0.192603
FBgn0038421	CG17931	3R:16357535-16359466	78.5699	42.9159	60.7429	-0.804158	0.402334	-1.99873	0.0456371	0.228105
FBgn0054003	NimB3	2L:13967464-13967985	88.34	48.914	68.627	-0.804126	0.344475	-2.33435	0.0195772	0.139735
FBgn0026738	CG7857	3L:15503600-15504894	79.9258	44.4478	62.1868	-0.803892	0.304787	-2.63756	0.00835053	0.0806179
FBgn0259176	bun	2L:12455540-12546611	419.524	229.719	324.622	-0.80375	0.315915	-2.5442	0.0109528	0.09437
FBgn0032154	mtDNA-helicase	2L:9891255-9893446	55.2542	30.3703	42.8122	-0.80367	0.366607	-2.19218	0.0283662	0.173464
FBgn0039820	CG15554	3R:31126149-31127335	5.47924	1.63991	3.55958	-0.803659	0.636566	-1.26249	0.206772	NA
FBgn0020660	eIF-4B	3L:27842669-27858271	63.2262	34.4868	48.8565	-0.80348	0.362176	-2.21848	0.0265221	0.166034
FBgn0027375	RecQ5	3L:14628160-14632077	28.829	14.9986	21.9138	-0.802804	0.50425	-1.59208	0.111368	0.38013
FBgn0082962	snoRNA:Psi28S-3385a	3R:5596360-5596509	168.198	91.2958	129.747	-0.80247	0.326322	-2.45914	0.0139272	0.110291
FBgn0001226	Hsp27	3L:9384063-9385694	2236.2	1235.46	1735.83	-0.802111	0.30915	-2.59456	0.0094711	0.086727
FBgn0030830	CG5172	X:17221442-17222651	14.3653	5.39738	9.88133	-0.802023	0.629693	-1.27367	NA	NA
FBgn0035109	CG13876	3L:206134-207527	34.5727	17.9438	26.2583	-0.801497	0.463324	-1.72988	0.083651	0.324212
FBgn0035539	slow	3L:4384442-4403181	21.9571	11.4879	16.7225	-0.801173	0.454649	-1.76218	0.0780389	0.311826
FBgn0035060	Eps-15	2R:24768314-24775265	54.1191	29.0174	41.5683	-0.800799	0.347309	-2.30572	0.021126	0.145579
FBgn0038535	alt	3R:17673732-17682515	481.943	263.92	372.931	-0.800742	0.352618	-2.27085	0.023156	0.153542
FBgn0035271	CG2021	3L:1777010-1777411	604.057	336.309	470.183	-0.799579	0.297583	-2.68691	0.00721156	0.0733164
FBgn0036815	HipHop	3L:18821171-18822353	160.239	87.3634	123.801	-0.799524	0.330145	-2.42174	0.0154465	0.118601
FBgn0038292	CG3987	3R:15139958-15141715	17.4088	7.96754	12.6882	-0.798972	0.546049	-1.46319	0.143416	0.433742
FBgn0264486	CG43894	3L:12889770-12892162	2.58284	0.274758	1.4288	-0.798958	0.581226	-1.37461	0.169253	NA
FBgn0083981	RunxA	X:20590252-20623773	5.77674	1.4239	3.60032	-0.798807	0.626129	-1.27579	0.202031	NA
FBgn0028953	CG14478	2R:17457663-17465795	463.869	258.918	361.393	-0.798682	0.288712	-2.76636	0.00566853	0.0619555
FBgn0037794	CG6254	3R:10159144-10161331	26.812	14.1753	20.4936	-0.798579	0.433752	-1.8411	0.0656073	0.28104
FBgn0000541	E(bx)	3L:233926-246912	291.495	160.805	226.15	-0.798239	0.336438	-2.37261	0.0176627	0.130445
FBgn0021895	ytr	2R:23847161-23851480	40.4613	21.6512	31.0562	-0.798005	0.382003	-2.089	0.0367075	0.200409
FBgn0036577	CG13073	3L:16213051-16217303	6.06539	2.24818	4.15679	-0.79784	0.637612	-1.25129	0.210827	0.527463
FBgn0000308	chic	2L:5972115-5981018	936.108	516.845	726.477	-0.797578	0.317134	-2.51496	0.0119047	0.0994776
FBgn0061469	UBE3A	3L:11206422-11210583	49.2986	26.8722	38.0854	-0.797268	0.386066	-2.06511	0.0389128	0.208539
FBgn0035524	CG11583	3L:4281504-4282817	163.642	90.9646	127.303	-0.797204	0.315032	-2.53055	0.0113883	0.0967285
FBgn0029123	SoxN	2L:8825645-8829670	81.1588	43.3245	62.2417	-0.796713	0.376265	-2.11742	0.0342239	0.19326
FBgn0003391	shg	2R:21049654-21057197	236.528	132.065	184.297	-0.796643	0.281499	-2.83001	0.00465472	0.0542701
FBgn0005695	gcl	2R:8724258-8728999	130.691	73.2588	101.975	-0.796362	0.281391	-2.83009	0.00465347	0.0542701
FBgn0040348	CG3703	X:942474-945773	3.83184	1.00457	2.4182	-0.796142	0.62868	-1.26637	0.20538	NA
FBgn0028692	RPN2	3R:29153524-29157255	986.987	549.281	768.134	-0.796128	0.306643	-2.59627	0.00942415	0.0863766
FBgn0032733	CG15170	2L:18988268-18990233	19.5689	9.57089	14.5699	-0.794559	0.506772	-1.56788	0.116909	0.388608
FBgn0035753	RPL18	3L:7240203-7241351	8081.58	4571.8	6326.69	-0.793892	0.232922	-3.40841	0.000653433	0.0142051
FBgn0010316	DAP	2R:9712321-9716256	38.0508	20.9771	29.514	-0.79369	0.430282	-1.84458	0.0650986	0.279847
FBgn0267326	ntl	2L:7710880-7713991	24.1643	11.0886	17.6264	-0.793671	0.583446	-1.36032	0.17373	0.478853
FBgn0027082	Aats-pro	3L:2650161-2651850	24.082	11.4702	17.7761	-0.793397	0.54927	-1.44446	0.14861	0.44196
FBgn0036180	CG6091	3L:11605436-11609465	99.5331	54.9296	77.2314	-0.793229	0.317126	-2.50131	0.0123736	0.102118
FBgn0259876	Cap-G	2R:13133142-13142820	64.7275	34.0852	49.4064	-0.793091	0.461426	-1.71878	0.0856537	0.328055
FBgn0031052	CG14215	X:19652305-19659407	98.3129	53.0595	75.6862	-0.79301	0.351086	-2.25874	0.0238998	0.156792
FBgn0031708	CG7382	2L:5518893-5519896	123.829	68.644	96.2364	-0.792912	0.304113	-2.60729	0.00912619	0.08474
FBgn0037330	MRPL44	3R:5469463-5470636	173.916	96.7649	135.341	-0.792569	0.31256	-2.53573	0.0112213	0.0958112
FBgn0064225	RPL5	2L:22532279-22536884	14090.2	7898.69	10994.4	-0.792419	0.281579	-2.81419	0.00488997	0.055687
FBgn0011648	Mad	2L:3146056-3159643	48.7762	26.2013	37.4888	-0.792113	0.425678	-1.86083	0.0627688	0.273628
FBgn0034366	ATG7	2R:18620466-18625044	9.3053	4.39155	6.84842	-0.792008	0.577172	-1.37222	0.169994	0.472227
FBgn0016122	Acer	2L:8521933-8525740	265.002	144.873	204.937	-0.791831	0.377493	-2.0976	0.0359401	0.198606
FBgn0083984	CG34148	3R:21877870-21878686	35.2967	18.8367	27.0667	-0.790957	0.470926	-1.67958	0.0930391	0.34248
FBgn0050088	CG30088	2R:15691113-15692216	2.54454	0	1.27227	-0.790781	0.52817	-1.49721	0.134339	NA
FBgn0001233	HSP83	3L:3192969-3197059	1766.14	975.031	1370.59	-0.790545	0.342243	-2.30989	0.0208941	0.145033
FBgn0082973	snoRNA:Psi28S-3308	3L:832487-832639	8.33811	2.66751	5.50281	-0.790529	0.638705	-1.23771	0.215825	0.533871
FBgn0032191	CG5734	2L:10204757-10206961	71.7293	40.0557	55.8925	-0.790485	0.323594	-2.44283	0.0145725	0.113971
FBgn0052666	Drak	X:11493135-11555045	282.537	159.304	220.92	-0.790119	0.249261	-3.16984	0.00152523	0.025357
FBgn0263863	MRPL45	3R:22618492-22619826	67.8324	37.9305	52.8815	-0.789884	0.375249	-2.10496	0.035295	0.196585
FBgn0065053	snoRNA:Me18S-C1831	2L:4457603-4457674	5.23993	1.3159	3.27791	-0.789135	0.620447	-1.27188	0.203415	NA
FBgn0026196	nop5	2L:6916753-6918743	1662.04	932.364	1297.2	-0.788723	0.293808	-2.68448	0.00726419	0.073588
FBgn0260441	RPS12	3L:13023352-13024762	23474.3	13152.5	18313.4	-0.788663	0.294485	-2.67811	0.0074038	0.0747356
FBgn0267030	CR45474	X:620282-620729	4.92484	1.27069	3.09777	-0.788041	0.632864	-1.2452	0.213059	NA
FBgn0036448	mop	3L:14769341-14776129	49.0302	25.7582	37.3942	-0.787989	0.501109	-1.57249	0.115837	0.386441
FBgn0037255	FIP1	3R:4485008-4487677	305.427	171.346	238.386	-0.787725	0.305432	-2.57905	0.00990712	0.0892321
FBgn0266053	patr-1	3R:17043564-17048421	64.3148	35.5381	49.9265	-0.787412	0.333786	-2.35903	0.0183228	0.134241
FBgn0032208	CG5604	2L:10281943-10292365	115.192	64.0131	89.6028	-0.787295	0.319568	-2.46362	0.013754	0.109618
FBgn0038475	KEAP1	3R:17073942-17079945	9.05747	4.5321	6.79479	-0.787287	0.566586	-1.38953	0.164672	0.46703
FBgn0030680	CG8944	X:15741343-15746231	46.5	24.9866	35.7433	-0.786968	0.411556	-1.91218	0.0558536	0.256376
FBgn0038928	FADD	3R:22034455-22035617	24.6474	12.7635	18.7054	-0.78666	0.451421	-1.74263	0.0813981	0.319294
FBgn0036824	CG3902	3L:18893120-18898293	94.2005	51.3206	72.7606	-0.786064	0.409821	-1.91807	0.0551023	0.25447
FBgn0000357	cp18	3L:8726791-8727613	10245.8	5643.56	7944.7	-0.785682	0.360189	-2.18131	0.0291608	0.176237
FBgn0052205	CR32205	3L:19420390-19424183	38.4277	20.3373	29.3825	-0.785357	0.461016	-1.70354	0.0884678	0.334484
FBgn0050372	Asap	2R:8114286-8123001	55.1571	29.2746	42.2158	-0.785338	0.437828	-1.79371	0.0728588	0.299235
FBgn0278608	Dsp1	X:16333612-16340624	133.935	75.627	104.781	-0.785166	0.287822	-2.72796	0.00637283	0.0672887
FBgn0067783	att-ORFA	3R:20552385-20557667	152.574	84.4785	118.526	-0.785144	0.349931	-2.24371	0.0248512	0.160074
FBgn0263258	chas	X:17672458-17698730	64.3846	35.1649	49.7748	-0.784643	0.332112	-2.36258	0.018148	0.133304
FBgn0039269	veli	3R:25064418-25065591	54.8555	27.5113	41.1834	-0.784516	0.467369	-1.67858	0.0932344	0.342977
FBgn0265669	CG44476	2L:18112830-18113179	65.1746	33.4745	49.3245	-0.784269	0.438328	-1.78923	0.0735779	0.300882
FBgn0032160	CG4598	2L:9918618-9920120	189.359	105.956	147.657	-0.783971	0.292294	-2.68213	0.0073155	0.0739758
FBgn0030991	CG7453	X:19180173-19182024	84.7484	46.8702	65.8093	-0.783863	0.391732	-2.00102	0.0453905	0.227094
FBgn0028479	Mtpalpha	2L:9573563-9576769	290.204	162.702	226.453	-0.783439	0.29926	-2.61792	0.00884678	0.0832887
FBgn0035554	CG13721	3L:4496883-4497777	4.20233	0.347047	2.27469	-0.783226	0.562697	-1.39191	NA	NA
FBgn0028360	CDC7	X:6654541-6659709	49.8132	27.0052	38.4092	-0.782984	0.388699	-2.01437	0.0439706	0.223053
FBgn0000120	Arr1	2L:18078269-18081307	129.948	72.6088	101.278	-0.782554	0.34241	-2.28543	0.0222879	0.150935
FBgn0030522	CG11103	X:13782459-13783381	7.78603	3.36797	5.577	-0.781746	0.606477	-1.289	0.1974	0.510748
FBgn0262895	CR43250	3L:17033119-17033676	51.2364	27.3609	39.2987	-0.781564	0.44512	-1.75585	0.0791139	0.314342
FBgn0030067	Rbm13	X:8901699-8903761	48.0869	27.1515	37.6192	-0.781189	0.387322	-2.0169	0.043706	0.22207
FBgn0030673	CG15601	X:15710647-15712309	10.1061	4.3752	7.24066	-0.781125	0.590731	-1.3223	0.186067	0.49496
FBgn0042102	CG18745	3R:7783843-7786119	14.612	7.45743	11.0347	-0.780924	0.529493	-1.47485	0.140252	0.428261
FBgn0035101	p130CAS	3L:152884-174517	6.30818	2.64596	4.47707	-0.780208	0.616186	-1.26619	0.205446	0.521001
FBgn0041629	Hexo2	X:8709652-8712478	25.4848	13.9748	19.7298	-0.780081	0.440381	-1.77138	0.0764978	0.3086
FBgn0002938	ninaC	2L:7377702-7384344	83.1117	45.1673	64.1395	-0.780038	0.395624	-1.97166	0.0486479	0.236695
FBgn0259956	Sfp24C1	2L:3700674-3701092	35.836	17.5037	26.6699	-0.779503	0.525368	-1.48373	0.137881	0.424034
FBgn0036483	CG12316	3L:15131508-15136934	78.7227	44.6653	61.694	-0.779341	0.371187	-2.09959	0.0357648	0.198023
FBgn0000212	brm	3L:15970082-15982869	289.471	162.418	225.945	-0.779141	0.333597	-2.33557	0.0195135	0.139456
FBgn0036482	CG13457	3L:15127940-15131378	4.96095	1.87033	3.41564	-0.778599	0.637566	-1.22121	0.222008	NA
FBgn0040089	meso18E	X:19706418-19713045	13.9155	6.89586	10.4057	-0.77828	0.525441	-1.48119	0.138555	0.424907
FBgn0034270	CG6401	2R:17737622-17739685	9.09355	3.65854	6.37605	-0.77771	0.634726	-1.22527	0.220474	0.539011
FBgn0037671	VhaM8.9	3R:9260638-9262590	86.5476	48.3221	67.4349	-0.777597	0.314495	-2.47253	0.0134161	0.107798
FBgn0031689	Cyp28d1	2L:5210460-5212445	87.5714	48.002	67.7867	-0.777511	0.353577	-2.19898	0.0278791	0.171596
FBgn0037537	CG2767	3R:8005924-8008110	47.6369	25.8132	36.7251	-0.777459	0.411146	-1.89096	0.0586301	0.263235
FBgn0011281	Obp83a	3R:5972155-5975245	116.479	63.1903	89.8346	-0.777399	0.401919	-1.93422	0.0530863	0.249111
FBgn0265413	CG44325	X:9070318-9078499	43.3977	23.4789	33.4383	-0.776833	0.386627	-2.00926	0.0445097	0.224646
FBgn0010043	GstD7	3R:12378500-12379255	3.33259	0.910105	2.12135	-0.776742	0.634065	-1.22502	0.220568	NA
FBgn0035189	CG9119	3L:1203316-1204795	86.9839	48.4218	67.7028	-0.776422	0.379514	-2.04583	0.0407731	0.213845
FBgn0036566	ClC-c	3L:16090454-16096151	37.8983	20.4957	29.197	-0.776346	0.423694	-1.83233	0.0669024	0.282895
FBgn0000283	Cp190	3R:15270432-15275241	75.4523	41.3759	58.4141	-0.776318	0.414263	-1.87397	0.0609343	0.270195
FBgn0035754	MED4	3L:7249529-7250527	20.2777	10.9458	15.6118	-0.776203	0.452593	-1.71501	0.0863427	0.329251
FBgn0013325	RPL11	2R:19442342-19443825	3930.84	2237.45	3084.15	-0.775938	0.264491	-2.93371	0.00334942	0.0433705
FBgn0052128	tRNA:CR32128	3L:13211551-13211622	1.92585	0	0.962923	-0.77541	0.532853	-1.4552	0.145613	NA
FBgn0036266	CG5626	3L:12204123-12206022	22.6944	11.2271	16.9608	-0.775354	0.539226	-1.4379	0.150462	0.443686
FBgn0002780	mod	3R:32052060-32054974	294.42	165.304	229.862	-0.775352	0.342508	-2.26375	0.0235894	0.155466
FBgn0038532	CG14322	3R:17647679-17669985	44.1248	24.5753	34.35	-0.775251	0.403135	-1.92305	0.0544732	0.252563
FBgn0052761	tRNA:CR32761:Psi	X:5832298-5832368	2.59242	0.621805	1.60711	-0.775069	0.620255	-1.2496	0.211447	NA
FBgn0033846	mip120	2R:13506430-13513112	47.7056	25.2418	36.4737	-0.774612	0.455044	-1.70228	0.0887032	0.334621
FBgn0037260	Mur82C	3R:4541356-4543215	7.3323	2.84672	5.08951	-0.774496	0.623901	-1.24138	0.214467	0.532347
FBgn0266857	CR45318	2R:11994995-11996194	4.16055	0.540884	2.35072	-0.774454	0.585464	-1.3228	NA	NA
FBgn0263495	CR43484	3L:3688786-3689409	2.67011	0	1.33505	-0.774307	0.524669	-1.4758	0.139998	NA
FBgn0037880	CG17726	3R:11226762-11228227	47.8015	24.683	36.2423	-0.774179	0.448229	-1.7272	0.0841326	0.325084
FBgn0029512	AOS1	3R:12432533-12433822	134.188	75.9781	105.083	-0.774057	0.299092	-2.58802	0.00965281	0.0879754
FBgn0023510	Rbcn-3B	X:1908920-1916825	76.1395	41.7896	58.9645	-0.773863	0.419286	-1.84567	0.0649407	0.279528
FBgn0035425	CG17746	3L:3236805-3239578	106.808	58.337	82.5724	-0.773783	0.364041	-2.12554	0.0335418	0.19164
FBgn0035312	CG15820	3L:2172995-2174332	9.69564	4.3239	7.00977	-0.773759	0.571933	-1.35289	0.176092	0.480768
FBgn0031428	CG9886	2L:2420830-2424647	33.6099	18.1711	25.8905	-0.773747	0.413415	-1.8716	0.061262	0.270803
FBgn0037737	PNN	3R:9740899-9742844	98.7371	54.6307	76.6839	-0.773505	0.397854	-1.94419	0.0518721	0.245469
FBgn0030268	Klp10A	X:11129362-11137118	284.852	161.631	223.242	-0.772887	0.289244	-2.67209	0.00753802	0.0753537
FBgn0038428	CG14894	3R:16441843-16443007	97.6108	55.5654	76.5881	-0.77273	0.299998	-2.57579	0.0100012	0.0893575
FBgn0265159	CR44228	3R:8754064-8755916	9.70424	4.37253	7.03839	-0.772353	0.605967	-1.27458	0.202458	0.517514
FBgn0034073	CG8414	2R:16099306-16102608	76.4002	43.3878	59.894	-0.77219	0.342607	-2.25387	0.0242046	0.157914
FBgn0040964	CG18661	2L:8997605-8998544	69.4668	38.967	54.2169	-0.772022	0.39463	-1.95632	0.0504274	0.24183
FBgn0015829	TfIIEbeta	3L:4287038-4288349	78.3334	43.6507	60.992	-0.771959	0.362433	-2.12994	0.0331767	0.190472
FBgn0036825	RPL26	3L:18898875-18900408	6924.52	3970.2	5447.36	-0.771746	0.245872	-3.13881	0.00169637	0.0270562
FBgn0265140	Meltrin	3R:14664907-14697292	57.0771	31.6276	44.3524	-0.770967	0.352312	-2.18831	0.0286471	0.17441
FBgn0002579	RPL36	X:628338-629483	9848.43	5673.56	7760.99	-0.770844	0.222468	-3.46496	0.000530311	0.0126252
FBgn0038366	CG4576	3R:15825747-15830321	4.15586	1.3159	2.73588	-0.770373	0.63219	-1.21858	0.223005	NA
FBgn0028560	sut4	2R:10085442-10087127	13.5314	6.90851	10.22	-0.769881	0.51338	-1.49963	0.13371	0.417374
FBgn0039808	CG12071	3R:30877084-30881027	16.2308	7.28618	11.7585	-0.769455	0.577251	-1.33296	0.182544	0.489739
FBgn0030321	CG1703	X:11611927-11615128	330.83	186.25	258.54	-0.768864	0.346539	-2.21869	0.0265077	0.166034
FBgn0036886	CG9300	3L:19552420-19554767	29.3636	15.4644	22.414	-0.768687	0.479496	-1.60311	0.108909	0.375134
FBgn0002542	lds	3R:7920431-7924491	110.689	60.8918	85.7904	-0.768532	0.384662	-1.99794	0.0457229	0.228333
FBgn0043575	PGRP-SC2	2R:8716950-8717695	269.995	153.515	211.755	-0.767848	0.28723	-2.67329	0.00751111	0.0752834
FBgn0265098	CR44203	2R:7429496-7429995	2.64421	0.540884	1.59255	-0.76759	0.615286	-1.24753	0.212202	NA
FBgn0000427	37226	X:7867161-7873222	662.122	374.29	518.206	-0.766819	0.327085	-2.3444	0.0190575	0.137845
FBgn0030641	CG6299	X:15462722-15466812	7.35819	3.30088	5.32953	-0.76659	0.617327	-1.24179	0.214314	0.532328
FBgn0004655	WAPL	X:2149936-2158983	281.859	159.983	220.921	-0.766515	0.308382	-2.4856	0.0129334	0.105511
FBgn0086708	stv	3L:13477541-13483515	287.553	162.366	224.959	-0.76648	0.308822	-2.48195	0.0130667	0.106294
FBgn0052029	Cpr66D	3L:8640439-8643584	3.57351	0.834652	2.20408	-0.766124	0.628812	-1.21837	0.223085	NA
FBgn0027550	CG6495	2L:10761116-10764971	20.5123	10.6154	15.5638	-0.766081	0.524485	-1.46063	0.144116	0.434451
FBgn0027108	Inx2	X:6998672-7004151	136.683	76.9168	106.8	-0.765704	0.312972	-2.44656	0.0144227	0.11324
FBgn0034968	RPL12	2R:24060378-24061860	6417.81	3694.73	5056.27	-0.765159	0.247157	-3.09584	0.00196259	0.0299156
FBgn0263237	CDK7	X:5307465-5308983	28.9224	15.6609	22.2916	-0.765119	0.443454	-1.72536	0.0844618	0.325687
FBgn0037777	CG11722	3R:10044596-10045542	63.6516	35.1313	49.3914	-0.764885	0.337028	-2.2695	0.0232381	0.153788
FBgn0036210	CG14130	3L:11815444-11816710	9.93728	3.57535	6.75632	-0.764806	0.638137	-1.1985	0.230723	0.551817
FBgn0264363	CG43815	2L:3576210-3576623	3.28879	0.707636	1.99821	-0.763997	0.608389	-1.25577	0.209199	NA
FBgn0030364	CG15735	X:12018640-12020719	111.46	62.4969	86.9783	-0.763848	0.330466	-2.31143	0.0208094	0.14471
FBgn0027506	EDTP	2R:17432173-17444938	122.513	68.6717	95.5922	-0.763797	0.383586	-1.9912	0.0464585	0.230587
FBgn0030137	CG15317	X:9555607-9556544	5.30065	1.94261	3.62163	-0.763593	0.638425	-1.19606	0.231674	NA
FBgn0267029	CR45473	X:140973-142197	10.1692	4.45837	7.31377	-0.762936	0.606228	-1.2585	0.208212	0.523805
FBgn0032080	CG9525	2L:8959255-8962354	2.57461	0.274758	1.42468	-0.762044	0.568928	-1.33944	0.180427	NA
FBgn0027780	U26	2L:8445861-8449576	10.9417	5.47594	8.20884	-0.76191	0.553199	-1.37728	0.168425	0.470271
FBgn0023171	RNH1	2R:7931054-7932380	79.3186	44.9286	62.1236	-0.761859	0.337875	-2.25486	0.0241424	0.157857
FBgn0036005	pall	3L:9486448-9487790	22.2091	11.9213	17.0652	-0.76164	0.443661	-1.71671	0.0860313	0.328976
FBgn0266410	CG45050	3R:9340216-9362994	1255.1	727.034	991.065	-0.761205	0.225271	-3.37907	0.000727322	0.0152126
FBgn0023541	Cyp4d14	X:2173415-2175315	16.3845	7.8394	12.112	-0.761068	0.551579	-1.3798	0.167649	0.469901
FBgn0039323	CG10559	3R:25314494-25316116	4.50595	1.01639	2.76117	-0.760848	0.621283	-1.22464	0.220711	NA
FBgn0260991	INCENP	2R:7278467-7281795	82.4681	47.1094	64.7887	-0.760482	0.341014	-2.23006	0.0257434	0.162774
FBgn0031287	CG4291	2L:851251-852730	59.2636	33.6222	46.4429	-0.759779	0.375678	-2.02242	0.0431327	0.22034
FBgn0032620	CG12288	2L:16900535-16902218	181.646	103.237	142.441	-0.75976	0.34815	-2.18228	0.029089	0.176085
FBgn0029755	sas10	X:5317409-5319071	34.4308	19.6304	27.0306	-0.75957	0.413807	-1.83557	0.0664217	0.28228
FBgn0263755	Su(var)3-9	3R:15259864-15263458	7.25469	2.65888	4.95678	-0.75891	0.638378	-1.18881	0.234514	0.555902
FBgn0260750	Mulk	2L:10270051-10271465	56.1336	31.7329	43.9332	-0.75808	0.381916	-1.98494	0.0471513	0.23219
FBgn0042106	CG18754	3R:23684057-23686537	4.99826	1.27069	3.13448	-0.757575	0.624445	-1.2132	NA	NA
FBgn0031109	Obp19a	X:20415744-20416521	6.19582	2.48465	4.34023	-0.757274	0.6306	-1.20088	0.229798	0.550894
FBgn0031023	CG14200	X:19495505-19518402	54.4132	30.0487	42.231	-0.757028	0.362858	-2.08629	0.0369521	0.200999
FBgn0267821	da	2L:10388105-10393228	517.164	300.101	408.632	-0.756581	0.241251	-3.13608	0.00171223	0.0272327
FBgn0053158	CG33158	3L:16419597-16496560	15.6734	8.35973	12.0166	-0.755481	0.517048	-1.46114	0.143977	0.434324
FBgn0263256	CG43394	2L:8145758-8158786	73.9158	42.5594	58.2376	-0.755433	0.34594	-2.18371	0.0289835	0.175784
FBgn0051446	CG31446	3R:15693086-15694194	5.18538	2.1258	3.65559	-0.755408	0.626728	-1.20532	0.228079	NA
FBgn0039797	CG1340	3R:30726087-30728052	13.9751	6.60806	10.2916	-0.755347	0.5746	-1.31456	0.188658	0.49858
FBgn0260439	Pp2A-29B	2L:8366038-8370090	130.612	74.5035	102.558	-0.754315	0.297005	-2.53974	0.0110935	0.0950262
FBgn0261109	mrn	3L:15578769-15580537	23.3642	12.207	17.7856	-0.753438	0.512029	-1.47147	0.141163	0.429886
FBgn0085405	CG34376	3R:22448099-22460749	37.4832	21.2989	29.391	-0.753189	0.385497	-1.95381	0.0507236	0.242636
FBgn0263096	CR43364	2L:3694105-3694418	6.63387	2.30728	4.47058	-0.753002	0.633694	-1.18827	0.234725	0.556016
FBgn0032088	CG13102	2L:9012188-9014149	138.692	78.0749	108.383	-0.752971	0.35143	-2.14259	0.0321458	0.185964
FBgn0033272	RagC-D	2R:8161679-8163500	38.4349	20.9965	29.7157	-0.752088	0.422958	-1.77816	0.0753775	0.305817
FBgn0266629	CR45136	2R:10853546-10854495	1.83576	0	0.917879	-0.751915	0.527022	-1.42672	0.153659	NA
FBgn0029176	Ef1gamma	3R:29220172-29222109	897.507	525.444	711.475	-0.751848	0.219848	-3.41985	0.000626566	0.0141011
FBgn0029756	CG3309	X:5326675-5329347	24.085	12.929	18.507	-0.751424	0.509332	-1.47531	0.140128	0.428113
FBgn0028902	Tektin-A	2L:15854126-15856450	5.60827	2.06416	3.83621	-0.749989	0.637912	-1.17569	0.239717	NA
FBgn0011570	CPB	2L:1704902-1706962	68.2858	38.3935	53.3397	-0.749844	0.371016	-2.02105	0.0432744	0.220657
FBgn0033848	CG13330	2R:13515259-13517452	2.37676	0.360589	1.36867	-0.749523	0.594884	-1.25995	0.207688	NA
FBgn0037007	CG5059	3L:20514598-20519393	302.372	175.916	239.144	-0.749459	0.258629	-2.89781	0.00375776	0.0466883
FBgn0013694	trnG	mitochondrion_genome:5543-5607	38.901	19.7533	29.3271	-0.749088	0.513916	-1.45761	0.144949	0.436152
FBgn0015229	glec	3R:21850694-21856266	174.275	99.3393	136.807	-0.748891	0.334709	-2.23744	0.0252574	0.1615
FBgn0027546	CG4766	X:5997508-6000797	3.44104	1.14915	2.29509	-0.748744	0.637043	-1.17534	0.239857	NA
FBgn0034172	CG6665	2R:16957465-16958927	15.02	7.59249	11.3063	-0.747896	0.557627	-1.34121	0.179852	0.485823
FBgn0000140	asp	3R:24753849-24760513	32.0522	16.3809	24.2165	-0.747141	0.523771	-1.42647	0.153734	0.449023
FBgn0033721	CG13159	2R:12375286-12375678	10.5994	4.6883	7.64383	-0.746747	0.603798	-1.23675	0.21618	0.534145
FBgn0030873	CG15814	X:17848110-17850342	29.2855	16.4304	22.8579	-0.746731	0.422046	-1.76931	0.0768415	0.309101
FBgn0011293	A10	3L:17023123-17023741	53.1124	27.724	40.4182	-0.746054	0.487606	-1.53004	0.126008	0.404451
FBgn0040730	CG15127	2R:19680768-19681391	33.5716	18.1412	25.8564	-0.745418	0.460158	-1.61992	0.10525	0.367759
FBgn0032247	CG5188	2L:10428829-10429988	93.5842	53.7554	73.6698	-0.745146	0.299619	-2.48698	0.0128834	0.105179
FBgn0032945	CG8665	2L:21371227-21377995	41.8384	24.1361	32.9872	-0.744874	0.417049	-1.78606	0.0740896	0.301996
FBgn0035772	Sh3beta	3L:7364584-7369260	238.124	137.83	187.977	-0.744461	0.274786	-2.70924	0.00674371	0.0697465
FBgn0039633	CG11873	3R:29063040-29108948	116.83	67.2466	92.0382	-0.744387	0.365264	-2.03794	0.0415556	0.215356
FBgn0051998	CG31998	4:196675-205945	45.4864	24.5624	35.0244	-0.743588	0.495815	-1.49973	0.133685	0.417374
FBgn0036340	SRm160	3L:13036821-13040976	103.603	59.8628	81.733	-0.743487	0.355601	-2.09079	0.0365469	0.199725
FBgn0037443	DMTN	3R:6389162-6405895	231.857	133.725	182.791	-0.742258	0.300856	-2.46715	0.0136194	0.108917
FBgn0038601	CG18600	3R:18300195-18301728	79.525	45.3507	62.4378	-0.742033	0.413965	-1.7925	0.0730529	0.299707
FBgn0036938	CG14187	3L:20112265-20112847	261.13	148.016	204.573	-0.741762	0.385455	-1.92438	0.0543067	0.252232
FBgn0052111	CR32111	3L:12627934-12648280	4.20851	1.3499	2.77921	-0.741733	0.637171	-1.1641	0.244382	NA
FBgn0032235	CG5096	2L:10382263-10384723	99.3791	56.308	77.8435	-0.741511	0.318347	-2.32926	0.0198455	0.141118
FBgn0011661	Moe	X:8873012-8898332	1404.65	820.791	1112.72	-0.740977	0.263198	-2.81529	0.00487337	0.055687
FBgn0013272	gp150	2R:22317662-22329416	425.741	247.019	336.38	-0.740906	0.314706	-2.35428	0.0185586	0.13501
FBgn0265726	NnaD	X:13692292-13717835	69.479	39.0709	54.275	-0.740858	0.401601	-1.84476	0.0650723	0.279847
FBgn0050047	CG30047	2R:12351793-12355413	4.56669	1.93052	3.2486	-0.740789	0.63349	-1.16938	0.242252	NA
FBgn0032223	GATAd	2L:10333734-10339185	31.2942	17.2241	24.2592	-0.740647	0.466298	-1.58836	0.112206	0.380428
FBgn0040010	CG17493	2L:22550064-22556295	36.0265	19.2137	27.6201	-0.740516	0.497682	-1.48793	0.136769	0.422053
FBgn0039270	PQBP1	3R:25065791-25066718	24.3354	12.4522	18.3938	-0.740498	0.512207	-1.4457	0.148261	0.441672
FBgn0041240	Gr57a	2R:20685605-20686910	2.68392	0	1.34196	-0.740288	0.518026	-1.42906	0.152988	NA
FBgn0039769	CG15534	3R:30432064-30435139	19.1351	9.91965	14.5274	-0.740112	0.511022	-1.4483	0.147534	0.440227
FBgn0052633	CG32633	X:13561671-13563359	139.347	80.2773	109.812	-0.739682	0.355573	-2.08025	0.0375022	0.203088
FBgn0259963	Sfp33A2	2L:11837713-11838049	156.426	88.0331	122.229	-0.739246	0.404088	-1.82942	0.0673367	0.283949
FBgn0266719	Unc-13-4B	3R:25056286-25064348	22.4928	12.2095	17.3512	-0.73882	0.518256	-1.42559	0.153987	0.449532
FBgn0029943	ATG5	X:7314622-7323770	11.6499	5.65532	8.65261	-0.738617	0.59282	-1.24594	0.212787	0.529915
FBgn0086710	RPL30	2L:19008031-19009306	6488.91	3775.06	5131.98	-0.738422	0.290426	-2.54255	0.0110047	0.0946432
FBgn0003997	hid	3L:18167745-18185641	103.924	60.2293	82.0765	-0.738074	0.327887	-2.251	0.0243857	0.158423
FBgn0041252	Femcoat	X:4241887-4242826	575.003	323.997	449.5	-0.737889	0.401471	-1.83796	0.0660679	0.281632
FBgn0261955	kdn	X:6350629-6361323	2448.5	1414.05	1931.28	-0.737486	0.323424	-2.28025	0.0225932	0.151905
FBgn0002638	RCC1	3L:5930262-5932773	86.7879	50.1685	68.4782	-0.737402	0.318096	-2.31818	0.0204397	0.143546
FBgn0034709	Swim	2R:22189817-22202671	54.6326	30.6661	42.6493	-0.737331	0.389619	-1.89244	0.0584319	0.262881
FBgn0037151	CG7130	3L:22075056-22075756	20.8242	11.0197	15.922	-0.737187	0.534355	-1.37958	0.167715	0.469901
FBgn0034725	CG6044	2R:22404177-22408540	32.3193	18.2195	25.2694	-0.736905	0.386829	-1.90499	0.0567818	0.258516
FBgn0034915	EIF6	2R:23849246-23850301	55.8833	31.973	43.9281	-0.73689	0.35327	-2.08591	0.0369864	0.201061
FBgn0267172	CR45612	X:21372593-21373553	2.71531	0.127016	1.42116	-0.736886	0.546557	-1.34823	0.177583	NA
FBgn0002283	l(3)73Ah	3L:16588475-16590132	22.5159	11.4054	16.9607	-0.736846	0.539111	-1.36678	0.171694	0.475615
FBgn0024833	AP-1mu	3R:9557712-9559525	30.0861	17.1528	23.6194	-0.736096	0.437856	-1.68114	0.0927363	0.34192
FBgn0030678	CG11679	X:15737493-15738954	54.9881	30.9314	42.9597	-0.735851	0.357999	-2.05545	0.0398351	0.211838
FBgn0051391	CG31391	3R:10703372-10705075	4.57846	1.35162	2.96504	-0.735484	0.636127	-1.15619	0.247603	NA
FBgn0021764	sdk	X:686834-749496	154.628	89.15	121.889	-0.734997	0.294981	-2.49168	0.012714	0.103946
FBgn0053801	His1:CG33801	2L:21416953-21417975	3.62271	0	1.81136	-0.734644	0.515787	-1.42432	0.154355	NA
FBgn0265200	CR44260	3R:7720049-7721124	3.62271	0	1.81136	-0.734644	0.515787	-1.42432	0.154355	NA
FBgn0034160	CG5550	2R:16816589-16817577	7.56674	3.26431	5.41552	-0.734509	0.626915	-1.17162	0.241348	0.563476
FBgn0002183	dre4	3L:1871574-1876312	56.4735	32.0327	44.2531	-0.734425	0.377762	-1.94415	0.0518779	0.245469
FBgn0037120	CG11247	3L:21724326-21728806	46.0378	25.8208	35.9293	-0.734419	0.394302	-1.86258	0.0625216	0.273002
FBgn0267120	CR45560	3R:7387444-7388319	6.71075	2.92471	4.81773	-0.734058	0.628436	-1.16807	0.242778	0.564609
FBgn0013342	nSyb	3L:1630348-1637752	158.165	93.1215	125.643	-0.733453	0.287715	-2.54923	0.0107961	0.0934452
FBgn0024943	PIP82	X:8525387-8529698	7.97374	3.2502	5.61197	-0.7323	0.60949	-1.2015	0.229559	0.550669
FBgn0028978	trbL	3L:20396288-20401609	25.496	13.3409	19.4185	-0.731469	0.492381	-1.48557	0.137392	0.423192
FBgn0061515	Endos	3L:14029579-14031706	816.512	480.372	648.442	-0.731252	0.274387	-2.66504	0.00769792	0.0760814
FBgn0037027	Hipp1	3L:20809669-20813332	201.664	116.365	159.014	-0.73014	0.34998	-2.08624	0.0369572	0.200999
FBgn0038832	CG15695	3R:20842140-20844981	5.12205	1.96768	3.54487	-0.730081	0.631505	-1.1561	0.247641	NA
FBgn0033518	Prx2540-2	2R:10418718-10419761	4.233	1.65029	2.94165	-0.729939	0.636466	-1.14686	0.251439	NA
FBgn0031974	CG12560	2L:8008302-8009477	5.98511	2.23638	4.11075	-0.729752	0.636612	-1.14631	0.251668	0.573194
FBgn0034025	GalNAc-T1	2R:15511710-15515597	63.7819	35.934	49.8579	-0.729144	0.41299	-1.76552	0.0774761	0.310123
FBgn0086023	snoRNA:Me28S-A2589a	2R:21325218-21325323	5.32608	1.42881	3.37745	-0.729138	0.630653	-1.15616	0.247614	NA
FBgn0010414	serT	2R:24404595-24411074	7.86567	3.31726	5.59147	-0.729069	0.63612	-1.14612	0.251746	0.573217
FBgn0263510	nclb	2R:10875748-10877296	19.5779	10.0915	14.8347	-0.72895	0.567036	-1.28554	0.198603	0.512343
FBgn0038272	CG7265	3R:14892392-14893954	45.9414	26.1138	36.0276	-0.728763	0.44072	-1.65357	0.0982141	0.354182
FBgn0029686	CG2941	X:3936517-3940582	9.2357	4.48947	6.86258	-0.728675	0.590865	-1.23323	0.217488	0.535559
FBgn0023083	fray	3R:18573091-18589459	59.2317	33.9646	46.5981	-0.727841	0.411666	-1.76804	0.0770548	0.309309
FBgn0033996	CG11807	2R:15201253-15204466	13.4417	6.07128	9.75651	-0.727731	0.602542	-1.20777	0.227136	0.54732
FBgn0031942	CG7203	2L:7752170-7753186	189.119	71.8077	130.463	-0.72736	0.637829	-1.14037	0.254133	0.575582
FBgn0263746	CR43671	2L:16728035-16729681	2.22256	0.527342	1.37495	-0.727188	0.607081	-1.19784	0.230978	NA
FBgn0014411	vps26	X:1873853-1876474	120.088	70.8492	95.4684	-0.726519	0.296702	-2.44865	0.0143394	0.112769
FBgn0010415	Sdc	2R:21392402-21481176	459.789	272.299	366.044	-0.72633	0.250578	-2.89862	0.00374809	0.0466883
FBgn0027784	prp18	3R:19029968-19031271	61.6815	36.6722	49.1768	-0.726271	0.357886	-2.02934	0.0424239	0.21829
FBgn0030035	CG11190	X:8404535-8407263	293.985	172.766	233.376	-0.726214	0.318006	-2.28365	0.0223922	0.150976
FBgn0053138	AGBE	2R:13171401-13174796	101.111	57.5613	79.3363	-0.725966	0.348116	-2.08542	0.0370316	0.201211
FBgn0029718	MRPL30	X:4647871-4648646	91.8441	53.2011	72.5226	-0.725693	0.348973	-2.07951	0.0375706	0.203361
FBgn0264787	CR44017	3R:6408978-6409578	3.68455	1.17623	2.43039	-0.725514	0.636463	-1.13992	0.254321	NA
FBgn0259749	mmy	2L:6468538-6473904	54.0618	27.4094	40.7356	-0.725368	0.519649	-1.39588	0.16275	0.464332
FBgn0011974	tRNA:S474:12Eh	X:14070641-14070722	1.69592	0	0.847959	-0.724966	0.523062	-1.386	0.165746	NA
FBgn0024365	CG12773	X:1349623-1353981	79.3112	46.0943	62.7027	-0.724879	0.409486	-1.77022	0.0766911	0.309101
FBgn0034362	CG5323	2R:18615060-18615999	65.8212	36.4309	51.1261	-0.724488	0.421212	-1.72001	0.085431	0.327755
FBgn0001247	IDE	3L:20371672-20375896	73.9848	43.7934	58.8891	-0.724321	0.321293	-2.25439	0.0241715	0.157857
FBgn0035567	CG7514	3L:4687587-4688774	12.9518	5.97939	9.46559	-0.724315	0.582187	-1.24413	0.213453	0.531227
FBgn0034223	TES	2R:17465879-17469177	7.5138	2.83953	5.17667	-0.724273	0.630793	-1.14819	0.250888	0.572911
FBgn0022069	Nnp-1	2L:13363308-13366189	116.089	66.9697	91.5292	-0.723736	0.385286	-1.87844	0.0603212	0.26842
FBgn0004364	18w	2R:20111511-20116932	36.5419	20.8951	28.7185	-0.723573	0.432762	-1.67199	0.0945263	0.345564
FBgn0262737	muB	3L:21844788-21932702	238.265	140.1	189.182	-0.723205	0.283317	-2.55263	0.0106912	0.0931769
FBgn0037372	CG2091	3R:5753318-5754774	64.8991	38.4423	51.6707	-0.723114	0.343364	-2.10597	0.0352068	0.196585
FBgn0260962	pic	3R:13052245-13056725	72.7531	42.7971	57.7751	-0.723076	0.358504	-2.01692	0.0437034	0.22207
FBgn0266691	CR45181	3L:27135424-27136049	4.1007	1.01613	2.55842	-0.722949	0.626335	-1.15425	0.248396	NA
FBgn0037544	CG11035	3R:8031130-8033009	23.001	13.1626	18.0818	-0.722326	0.475238	-1.51992	0.12853	0.408734
FBgn0263979	Caf1-55	3R:15225576-15227564	16.5734	8.62988	12.6016	-0.722297	0.537728	-1.34324	0.179195	0.485203
FBgn0000108	Appl	X:530501-579044	111.499	65.3963	88.4478	-0.722046	0.312548	-2.3102	0.0208773	0.145031
FBgn0053554	Nipped-A	2R:5177965-5251022	230.637	134.322	182.48	-0.721998	0.354146	-2.0387	0.0414799	0.215188
FBgn0259742	CG42360	2R:24607267-24610847	49.4443	28.6705	39.0574	-0.72197	0.356305	-2.02627	0.0427372	0.219405
FBgn0020497	EMB	2L:8403573-8408853	393.558	230.669	312.113	-0.721951	0.315965	-2.28491	0.0223181	0.15095
FBgn0053286	CG33286	3L:20970812-20974700	5.00112	1.53682	3.26897	-0.721654	0.633649	-1.13889	0.254751	NA
FBgn0030396	CG2556	X:12497188-12516565	126.597	73.7477	100.172	-0.72154	0.368729	-1.95683	0.0503673	0.24183
FBgn0029878	PAT1	X:6590776-6596954	130.955	78.3798	104.668	-0.720927	0.273462	-2.6363	0.00838149	0.0806694
FBgn0262473	TL	3R:26799041-26842403	60.7847	35.308	48.0463	-0.720747	0.368878	-1.95389	0.0507141	0.242636
FBgn0033844	bbc	2R:13486634-13494862	245.689	145.929	195.809	-0.720445	0.246176	-2.92655	0.00342749	0.0441235
FBgn0036046	ilp2	3L:9799698-9800440	11.2319	5.80827	8.52007	-0.720409	0.553819	-1.3008	0.193326	0.506271
FBgn0004034	Y	X:356509-361245	3.30183	0	1.65092	-0.719861	0.512486	-1.40464	NA	NA
FBgn0030615	Cyp4s3	X:15113302-15116542	12.674	6.18704	9.43051	-0.719478	0.556635	-1.29255	0.196168	0.5093
FBgn0034496	CG9143	2R:20275973-20278915	152.951	89.8654	121.408	-0.719432	0.330677	-2.17563	0.0295829	0.177842
FBgn0039644	CG11897	3R:29158122-29164966	156.418	92.78	124.599	-0.719137	0.258686	-2.77996	0.00543658	0.060153
FBgn0040290	RecQ4	3L:8170640-8175978	79.7387	45.7969	62.7678	-0.719032	0.412036	-1.74507	0.0809724	0.317844
FBgn0034802	CG3800	2R:22934569-22937077	5752.82	3395.42	4574.12	-0.718953	0.292151	-2.46089	0.0138592	0.110136
FBgn0024250	brk	X:7307939-7311132	158.841	92.2687	125.555	-0.718594	0.326279	-2.20239	0.0276379	0.170759
FBgn0029524	CG3176	X:481862-482768	7.1882	3.62345	5.40582	-0.718498	0.594432	-1.20871	0.226773	0.546866
FBgn0052296	Mrtf	3L:2717615-2766536	110.847	64.3187	87.583	-0.718277	0.334762	-2.14564	0.031902	0.185186
FBgn0032934	CG8679	2L:21216004-21218544	22.2379	11.7799	17.0089	-0.718076	0.491305	-1.46157	0.143859	0.434139
FBgn0261387	CG17528	2R:4815426-4824319	48.4016	27.8595	38.1306	-0.717721	0.375424	-1.91176	0.055907	0.256432
FBgn0040080	pins	3R:27582840-27586376	27.5194	15.5572	21.5383	-0.717096	0.429359	-1.67016	0.0948883	0.345923
FBgn0053180	Ranbp16	X:15927185-15933867	69.7696	40.3825	55.0761	-0.71685	0.414215	-1.73063	0.0835186	0.323834
FBgn0010412	RpS19a	X:16637894-16639249	2264.43	1356.49	1810.46	-0.716686	0.214016	-3.34875	0.000811771	0.0165214
FBgn0028717	Lnk	3R:25888542-25893270	135.13	78.7192	106.925	-0.716554	0.324134	-2.21067	0.0270588	0.168557
FBgn0053461	CG33461	2R:15695386-15696478	2.40479	0	1.20239	-0.716495	0.512633	-1.39768	0.16221	NA
FBgn0026619	TAZ	2R:12753026-12756414	40.4837	21.9683	31.226	-0.715809	0.42024	-1.70334	0.0885051	0.334484
FBgn0032690	CG10333	2L:18606832-18609550	105.495	62.6012	84.0483	-0.715783	0.315036	-2.27207	0.0230824	0.153379
FBgn0034282	Mapmodulin	2R:17866178-17872015	732.239	431.089	581.664	-0.715732	0.321237	-2.22805	0.0258772	0.163347
FBgn0030003	CG2116	X:8129812-8131783	50.9595	29.4904	40.2249	-0.715393	0.408502	-1.75126	0.0799013	0.31498
FBgn0051510	CG31510	3R:25117218-25122920	33.2708	18.4047	25.8378	-0.71498	0.492718	-1.45109	0.146753	0.438792
FBgn0263617	CR43626	3L:3249340-3254504	56.8652	33.1081	44.9867	-0.714053	0.374748	-1.90542	0.0567251	0.258516
FBgn0037021	CG11399	3L:20780350-20786197	62.3861	36.7788	49.5824	-0.713824	0.384451	-1.85674	0.0633487	0.275235
FBgn0259960	CG42470	2L:11752973-11753555	12.1142	5.96062	9.0374	-0.713779	0.598589	-1.19244	0.23309	0.554456
FBgn0010328	woc	3R:27256595-27264055	313.011	183.628	248.32	-0.713766	0.350009	-2.03928	0.0414224	0.215188
FBgn0051871	CG31871	2L:10662081-10671487	6.01987	1.82884	3.92436	-0.713556	0.633572	-1.12624	0.260063	NA
FBgn0037199	CG11137	3L:22867175-22868243	504.498	292.936	398.717	-0.71335	0.352902	-2.02138	0.0432404	0.220657
FBgn0032067	LManIV	2L:8769159-8772344	8.61605	4.00367	6.30986	-0.713302	0.606063	-1.17694	0.239218	0.561338
FBgn0037488	CG14607	3R:7241760-7244006	5.53935	1.67049	3.60492	-0.713093	0.63439	-1.12406	0.260987	NA
FBgn0037430	Osi20	3R:6340095-6341424	3.22529	0	1.61265	-0.713042	0.510982	-1.39544	NA	NA
FBgn0261790	SmE	2L:7884930-7885450	490.137	289.899	390.018	-0.712583	0.2911	-2.4479	0.014369	0.112924
FBgn0085452	CG34423	2R:23358612-23359204	141.202	81.7679	111.485	-0.712159	0.36347	-1.95933	0.0500738	0.241357
FBgn0013531	MED20	2L:8071812-8072848	11.0242	5.54732	8.28576	-0.71206	0.600374	-1.18603	0.235612	0.557418
FBgn0264572	CR43944	3L:20389853-20391387	2.72126	0.8021	1.76168	-0.711918	0.623586	-1.14165	0.253599	NA
FBgn0039210	CG13625	3R:24583067-24585160	275.713	163.6	219.657	-0.711797	0.2994	-2.37741	0.0174347	0.129743
FBgn0033250	CG14762	2R:8009119-8013755	46.8165	26.8794	36.848	-0.711401	0.385683	-1.84452	0.0651071	0.279847
FBgn0264468	CR43876	3L:20265598-20266200	8.27561	3.13697	5.70629	-0.711261	0.638572	-1.11383	0.265352	0.589118
FBgn0032987	RPL21	2L:22247111-22247875	13235.1	7626.8	10430.9	-0.711054	0.392976	-1.80941	0.0703877	0.292279
FBgn0030354	UPF1	X:11899996-11905371	136.786	81.1994	108.993	-0.710806	0.32431	-2.19175	0.0283977	0.173472
FBgn0053265	Muc68E	3L:11967343-11972979	14.0716	7.11216	10.5919	-0.710748	0.592142	-1.2003	0.230023	0.5512
FBgn0034215	MTAP	2R:17427795-17429315	186.824	111.261	149.042	-0.709955	0.312339	-2.27303	0.0230243	0.153172
FBgn0010411	RPS18	2R:20263979-20264848	7878.3	4747.3	6312.8	-0.709933	0.213154	-3.33061	0.00086655	0.0173555
FBgn0039528	dsd	3R:27597563-27607396	407.315	238.238	322.777	-0.70985	0.367895	-1.92949	0.0536699	0.250853
FBgn0033902	Tango7	2R:14163066-14164825	237.052	142.252	189.652	-0.709554	0.260207	-2.72689	0.00639349	0.0672887
FBgn0040323	GNBP1	3L:18675800-18677876	7.04577	3.18365	5.11471	-0.709472	0.610481	-1.16215	0.245173	0.568086
FBgn0267513	28SrRNA-Psi:CR45853	X:23200802-23201056	32.1539	18.4784	25.3161	-0.709223	0.464167	-1.52795	0.126525	0.405196
FBgn0266781	CR45246	3L:10825144-10825601	2.08476	0	1.04238	-0.707753	0.510783	-1.38562	0.165861	NA
FBgn0052773	CR32773	X:4387676-4611385	4.34835	1.22924	2.7888	-0.707691	0.63359	-1.11695	0.264014	NA
FBgn0015271	ORC5	2L:13829837-13831576	58.1848	33.5512	45.868	-0.707514	0.395591	-1.7885	0.0736956	0.301147
FBgn0034075	ASPH	2R:16110331-16116996	275.392	163.547	219.469	-0.707405	0.299134	-2.36484	0.0180378	0.132581
FBgn0033265	COIL	2R:8124981-8127242	25.4105	14.4993	19.9549	-0.707402	0.446947	-1.58274	0.11348	0.382259
FBgn0031651	MRPL24	2L:4944256-4945361	129.972	77.3883	103.68	-0.707172	0.316642	-2.23335	0.0255261	0.162032
FBgn0031435	Elba2	2L:2577687-2579179	46.5474	25.8974	36.2224	-0.707152	0.483566	-1.46237	0.14364	0.43401
FBgn0261524	lic	X:13091145-13093986	46.7086	27.1048	36.9067	-0.707017	0.443479	-1.59425	0.11088	0.379491
FBgn0261606	RPL27A	#N/A	6519.27	3864.07	5191.67	-0.706888	0.311798	-2.26713	0.0233821	0.154287
FBgn0013717	not	3L:18618305-18622129	127.761	76.1028	101.932	-0.706764	0.305182	-2.31587	0.0205651	0.143981
FBgn0051216	Naam	3R:19671450-19698742	5.75377	2.50076	4.12727	-0.70668	0.631784	-1.11855	0.263333	0.586174
FBgn0283473	S6KL	X:18788464-18806057	22.716	13.0788	17.8974	-0.706406	0.458204	-1.54168	0.123151	0.398773
FBgn0266046	CR44811	2R:24351477-24369689	4.95959	1.80667	3.38313	-0.706392	0.638705	-1.10598	0.268737	NA
FBgn0026370	srpK	2R:15380724-15387851	1096.28	653.291	874.788	-0.706373	0.294771	-2.39634	0.0165595	0.124784
FBgn0031149	CG1518	X:21049885-21053937	77.7932	45.2863	61.5397	-0.706205	0.323707	-2.18162	0.0291377	0.176192
FBgn0015024	CkIalpha	X:12653626-12657834	549.928	328.126	439.027	-0.706141	0.293238	-2.40808	0.0160366	0.122387
FBgn0000454	Dip-B	3R:13782288-13785676	385.222	228.112	306.667	-0.705834	0.297264	-2.37443	0.0175759	0.130445
FBgn0032873	CG2614	2L:20656426-20659218	21.5248	11.7766	16.6507	-0.70581	0.530405	-1.3307	0.183288	0.490627
FBgn0052476	mthl14	3L:247491-250305	10.5414	5.50587	8.02361	-0.705478	0.558742	-1.26262	0.206726	0.521917
FBgn0035142	Hipk	3L:543060-581099	212.677	126.189	169.433	-0.705469	0.291278	-2.42198	0.0154363	0.118601
FBgn0051926	CG31926	2L:1495460-1497071	58.9503	34.2539	46.6021	-0.705201	0.427765	-1.64857	0.099236	0.355833
FBgn0037031	CG11456	3L:20841987-20844340	11.4063	6.21176	8.80904	-0.705146	0.570474	-1.23607	0.216432	0.534145
FBgn0266599	Hsc70-4	3R:15242687-15246614	517.066	305.503	411.284	-0.705116	0.305228	-2.31013	0.0208811	0.145031
FBgn0083038	snoRNA:Psi18S-525a	2L:20418348-20418481	7.56533	2.71305	5.13919	-0.705002	0.63825	-1.10458	0.26934	0.593783
FBgn0031420	atxn7	2L:2375841-2380506	24.1667	13.9048	19.0358	-0.704997	0.447183	-1.57653	0.114904	0.385219
FBgn0053193	sav	3R:23058609-23061304	46.723	26.7365	36.7298	-0.704633	0.413621	-1.70357	0.0884613	0.334484
FBgn0027080	Aats-tyr	3L:16417349-16419302	66.0597	39.1371	52.5984	-0.70448	0.305073	-2.30922	0.0209314	0.14504
FBgn0003687	TBP	2R:21686192-21687642	184.694	108.84	146.767	-0.704446	0.364001	-1.93529	0.0529553	0.248739
FBgn0037351	RPL13A	3R:5624474-5625947	5703.39	3398.46	4550.92	-0.704432	0.29389	-2.39693	0.0165332	0.124737
FBgn0039329	CG10669	3R:25331363-25335243	3.27044	0.621805	1.94612	-0.704307	0.589452	-1.19485	0.232146	NA
FBgn0039761	CG18404	3R:30253182-30254097	385.083	229.585	307.334	-0.704287	0.310244	-2.2701	0.0232013	0.153719
FBgn0040022	set1	3L:25107594-25115180	193.747	115.502	154.625	-0.704201	0.306901	-2.29456	0.0217584	0.1486
FBgn0003279	RPL4	3R:27922821-27924888	1176.2	710.22	943.211	-0.704196	0.220807	-3.18919	0.00142673	0.0243392
FBgn0063496	GSTe4	2R:18403248-18404086	7.46183	3.11801	5.28992	-0.704143	0.629932	-1.11781	0.263649	0.586523
FBgn0262572	CG43112	2R:11249594-11249933	103.744	60.5051	82.1245	-0.704099	0.353775	-1.99024	0.0465641	0.230777
FBgn0042206	GSTD10	3R:12364776-12365735	8.77866	4.1954	6.48703	-0.704031	0.604256	-1.16512	0.24397	0.566338
FBgn0063376	snoRNA:U76:54Eb	2R:17700741-17700813	3.57696	0.694094	2.13553	-0.703768	0.597841	-1.17718	0.239123	NA
FBgn0030103	Obp8a	X:9214876-9215699	18.5194	10.4319	14.4757	-0.703226	0.528497	-1.33062	0.183316	0.490627
FBgn0015949	HRG	2R:19663919-19669832	823.142	489.049	656.095	-0.703099	0.317982	-2.21113	0.0270269	0.168451
FBgn0262741	MRE23	3R:28586048-28591386	5.6705	2.51977	4.09514	-0.703041	0.630381	-1.11526	0.264738	0.588099
FBgn0031260	SPP	2L:542786-544653	90.802	54.4103	72.6061	-0.703023	0.305903	-2.29819	0.0215511	0.147697
FBgn0261453	scaRNA:MeU2-C41	3R:7921952-7922073	7.3752	2.79891	5.08705	-0.702971	0.637954	-1.10191	0.270499	0.594846
FBgn0005672	spi	2L:19567900-19577315	72.3606	41.4119	56.8863	-0.702236	0.352754	-1.99073	0.0465108	0.230645
FBgn0040357	CG14624	X:1206737-1207555	1.8174	0.347047	1.08222	-0.701764	0.584384	-1.20086	0.229805	NA
FBgn0003141	pr	2L:20073719-20075458	229.996	135.833	182.915	-0.700809	0.349994	-2.00235	0.0452473	0.226956
FBgn0011573	CDC37	3L:1795392-1797307	409.222	245.674	327.448	-0.700491	0.286004	-2.44923	0.0143161	0.112664
FBgn0017448	CG2187	3R:31755356-31758637	10.9037	5.63143	8.26755	-0.700364	0.564066	-1.24164	0.214371	0.532328
FBgn0085433	CG34404	3R:15363786-15367665	5.70402	2.21246	3.95824	-0.700361	0.638778	-1.09641	0.272901	NA
FBgn0038916	dnd	3R:21885676-21887355	50.9848	29.2955	40.1402	-0.700344	0.373355	-1.87581	0.0606809	0.269493
FBgn0038110	CG8031	3R:13008384-13011310	20.3917	10.9398	15.6658	-0.700341	0.47717	-1.4677	0.142186	0.431571
FBgn0261445	sgl	3L:6959554-6964758	50.5557	29.0943	39.825	-0.700161	0.385791	-1.81487	0.0695435	0.290131
FBgn0010409	RPL18A	2R:17546406-17547462	6881.44	4128.4	5504.92	-0.70004	0.278335	-2.51509	0.0119	0.0994776
FBgn0263933	ebi	2L:415067-418536	57.0429	33.1165	45.0797	-0.699957	0.376954	-1.85687	0.0633291	0.275235
FBgn0032773	fon	2L:19383138-19386205	203.468	122.043	162.756	-0.699497	0.302002	-2.3162	0.0205475	0.143946
FBgn0034062	CG8388	2R:16009401-16011438	34.4178	20.0251	27.2214	-0.699457	0.40366	-1.73279	0.0831335	0.32331
FBgn0033128	Tsp42Eg	2R:7028911-7033233	53.087	30.3397	41.7133	-0.69937	0.358962	-1.94831	0.0513777	0.244426
FBgn0000404	cycA	3L:11826719-11833578	1322.8	786.294	1054.55	-0.699369	0.326068	-2.14486	0.0319642	0.185266
FBgn0032381	Mal-B1	2L:11847226-11849169	208.89	123.483	166.186	-0.698966	0.348949	-2.00306	0.0451707	0.226772
FBgn0053346	CG33346	3R:28669233-28670452	78.2519	44.8204	61.5361	-0.698908	0.44251	-1.57942	0.114241	0.383821
FBgn0040367	CG11382	X:1209970-1211853	4.06735	1.41527	2.74131	-0.698705	0.637042	-1.0968	0.27273	NA
FBgn0031872	ihog	2L:6945464-6948808	6.25947	2.33229	4.29588	-0.698693	0.637549	-1.0959	0.273121	0.597833
FBgn0024975	CG2712	X:2732469-2734402	11.2837	5.53061	8.40718	-0.698574	0.603798	-1.15697	0.247287	0.569727
FBgn0065071	snoRNA:Or-CD10	X:6531635-6531701	2.34191	0.527342	1.43463	-0.698506	0.599676	-1.16481	0.244097	NA
FBgn0039943	CG17168	X:23082738-23084576	70.3696	41.4742	55.9219	-0.69849	0.398513	-1.75274	0.0796464	0.314487
FBgn0005596	yem	3R:29118330-29122879	64.4655	37.099	50.7822	-0.698164	0.416896	-1.67467	0.0939986	0.344561
FBgn0010044	GSTD8	3R:12380008-12380815	8.33707	4.25563	6.29635	-0.698099	0.585884	-1.19153	0.233445	0.554569
FBgn0038079	NijC	3R:12695129-12697379	17.6595	9.16301	13.4113	-0.698052	0.545275	-1.28018	0.200481	0.515156
FBgn0034529	Fam21	2R:20623547-20628315	32.3346	18.1794	25.257	-0.697939	0.44846	-1.5563	0.119636	0.391977
FBgn0264672	EOGT	2L:2381097-2383073	19.725	10.868	15.2965	-0.697795	0.511398	-1.36448	0.172415	0.476271
FBgn0261860	CG42789	3R:26783609-26784208	19.4959	10.2883	14.8921	-0.697587	0.536903	-1.29928	0.193848	0.506271
FBgn0050044	s-cup	2R:12495672-12501459	2.24641	0.274758	1.26058	-0.697364	0.559907	-1.2455	0.212948	NA
FBgn0038519	Prx3	3R:17545222-17546531	114.919	69.4048	92.1621	-0.697177	0.301139	-2.31513	0.0206058	0.144088
FBgn0010382	Cyce	2L:15727581-15748150	94.1127	56.1393	75.126	-0.69711	0.302533	-2.30425	0.0212088	0.145879
FBgn0263457	CR43480	X:23090324-23093609	7.63042	3.75791	5.69417	-0.696884	0.615214	-1.13275	0.257319	0.579554
FBgn0263231	Bel	3R:8654975-8660761	634.989	384.355	509.672	-0.696262	0.258765	-2.69071	0.00713011	0.0727489
FBgn0037360	CG2182	3R:5656236-5659912	374.286	224.681	299.483	-0.696205	0.308289	-2.25828	0.0239279	0.156885
FBgn0030400	CG11138	X:12569169-12583193	788.02	476.019	632.019	-0.695599	0.269659	-2.57955	0.00989288	0.0892321
FBgn0011826	Pp2B-14D	X:16554627-16560016	332.083	193.683	262.883	-0.695544	0.403884	-1.72214	0.0850442	0.327044
FBgn0284248	#N/A	2L:16719932-16722644	70.4161	38.2793	54.3477	-0.695505	0.476842	-1.45857	0.144685	0.435704
FBgn0262539	CG43093	3R:22769775-22770307	14.9906	8.24248	11.6165	-0.694917	0.565481	-1.2289	0.219111	0.537645
FBgn0265767	zyd	X:23022898-23035550	54.5116	32.0442	43.2779	-0.694911	0.378612	-1.83542	0.0664436	0.28228
FBgn0261602	RPL8	3L:2587456-2588883	16988.8	10165	13576.9	-0.693926	0.312238	-2.22242	0.0262547	0.164723
FBgn0267682	CR46018	3R:12634192-12634744	13.508	7.14403	10.326	-0.693769	0.579677	-1.19682	0.231377	0.552247
FBgn0010408	RPS9	3L:9509793-9511531	49730.6	29209.8	39470.2	-0.693703	0.377099	-1.83958	0.0658299	0.281357
FBgn0001942	eIF-4a	2L:5981764-5985909	827.617	504.437	666.027	-0.693687	0.212258	-3.26813	0.00108261	0.0201873
FBgn0039049	CG6726	3R:23091724-23095184	6.67332	2.55088	4.6121	-0.69335	0.63878	-1.08543	0.277732	0.602239
FBgn0034718	wdp	2R:22298214-22311937	164.465	97.9271	131.196	-0.693198	0.320197	-2.16491	0.0303945	0.180996
FBgn0028697	RPL15	3L:27267255-27268445	33600.1	20284.9	26942.5	-0.693044	0.273443	-2.53451	0.0112604	0.0960732
FBgn0015789	RAB10	X:20251338-20254691	122.579	72.8474	97.7133	-0.692066	0.380099	-1.82075	0.0686443	0.28786
FBgn0038250	CG3505	3R:14657447-14659228	17.0897	8.69206	12.8909	-0.691825	0.588357	-1.17586	0.239651	0.56178
FBgn0250869	CG42240	X:6330842-6333028	397.319	241.276	319.298	-0.691813	0.23555	-2.93701	0.00331394	0.0430584
FBgn0031636	CG12194	2L:4838347-4841465	5.69154	2.48613	4.08883	-0.691487	0.622288	-1.1112	0.266482	0.590722
FBgn0032925	CG9246	2L:21163641-21166090	207.608	121.6	164.604	-0.691423	0.41119	-1.68152	0.0926628	0.341839
FBgn0035667	Jon65Ai	3L:6053493-6054443	365.035	215.574	290.304	-0.691191	0.362641	-1.90599	0.0566516	0.258495
FBgn0030482	CG1673	X:13396899-13401224	439.382	266.739	353.06	-0.691051	0.230433	-2.99893	0.00270933	0.0377975
FBgn0266757	MFR	3L:8905918-8912671	12.0513	5.66857	8.85993	-0.690595	0.614006	-1.12474	0.2607	0.583123
FBgn0031999	CG8419	2L:8206171-8209637	4.72843	1.62637	3.1774	-0.690541	0.636149	-1.0855	0.277699	NA
FBgn0032348	CG4751	2L:11130737-11136003	11.7468	6.14263	8.94473	-0.690504	0.589096	-1.17214	0.24114	0.563106
FBgn0037137	Nopp140	3L:21832774-21836685	205.102	122.444	163.773	-0.690093	0.318234	-2.16851	0.0301201	0.180064
FBgn0003390	SHF	X:6771463-6779659	21.4871	11.5208	16.504	-0.68991	0.517688	-1.33267	0.182639	0.489739
FBgn0039900	SYT7	4:278685-306481	10.7434	5.31957	8.0315	-0.689792	0.546219	-1.26285	0.206644	0.521903
FBgn0022985	qkr58E-2	2R:22415560-22419001	83.5788	50.0448	66.8118	-0.689526	0.317817	-2.16957	0.0300392	0.179729
FBgn0031723	CG7251	2L:5587115-5588414	12.9198	6.57527	9.74753	-0.689446	0.537808	-1.28195	0.199859	0.51428
FBgn0002590	RpS5a	X:17143588-17148264	725.774	436.911	581.343	-0.689226	0.293956	-2.34466	0.0190446	0.137839
FBgn0027617	CG5808	3R:24814903-24817007	75.296	45.3023	60.2991	-0.689113	0.390934	-1.76273	0.0779454	0.311562
FBgn0002466	sti	3L:12507998-12514815	12.8491	6.90526	9.8772	-0.689088	0.589142	-1.16965	0.242143	0.564064
FBgn0264439	CR43857	2L:7423820-7425932	208.099	121.952	165.026	-0.688995	0.398128	-1.73059	0.083525	0.323834
FBgn0040697	Teh3	3L:4182645-4184663	3.22529	0.274758	1.75002	-0.688691	0.544382	-1.26509	NA	NA
FBgn0266411	simA	3R:30058311-30121798	259.03	157.921	208.476	-0.688686	0.23892	-2.8825	0.00394533	0.0483314
FBgn0266392	CR45032	2R:13673970-13674633	2.84424	0.527342	1.68579	-0.688537	0.597581	-1.15221	0.249236	NA
FBgn0030891	Ada3	X:18085761-18088418	48.5555	29.0291	38.7923	-0.688447	0.385725	-1.78481	0.0742915	0.302169
FBgn0034138	RPS15	2R:16570112-16571230	14489.9	8755.87	11622.9	-0.688067	0.285959	-2.40617	0.0161206	0.12278
FBgn0037843	CG4511	3R:10854501-10856412	69.8846	40.1378	55.0112	-0.687952	0.385312	-1.78544	0.0741894	0.302038
FBgn0004387	Klp98A	3R:27547775-27559145	129.501	76.85	103.176	-0.687779	0.330965	-2.07811	0.0376996	0.203962
FBgn0033224	Nop17l	2R:7800785-7806385	112.431	67.4513	89.9413	-0.687693	0.330357	-2.08167	0.0373729	0.202581
FBgn0026679	INTS4	X:8555239-8558781	28.9225	16.6653	22.7939	-0.687636	0.459226	-1.49738	0.134295	0.418627
FBgn0085819	28SrRNA-Psi:CR41609	X:23261772-23262666	12436.4	7486.31	9961.33	-0.687331	0.306289	-2.24406	0.0248287	0.160074
FBgn0051475	CG31475	3R:19180659-19201096	8.49874	3.78128	6.14001	-0.687285	0.632427	-1.08674	0.277151	0.601784
FBgn0262484	CG43074	3L:3483832-3484653	16.3442	8.91966	12.632	-0.687072	0.49437	-1.38979	0.164592	0.46703
FBgn0053493	CG33493	3L:10692530-10693167	236.52	141.935	189.228	-0.687067	0.325487	-2.11089	0.0347819	0.195343
FBgn0260799	p120ctn	2R:4595288-4609492	122.97	74.3736	98.672	-0.686592	0.289836	-2.3689	0.0178412	0.131391
FBgn0041191	RHEB	3R:5568921-5570491	58.028	35.1821	46.6051	-0.685867	0.368024	-1.86365	0.062371	0.273002
FBgn0000557	Ef1alpha100E	3R:31738468-31743306	122.918	72.976	97.947	-0.685807	0.314319	-2.18189	0.0291179	0.176166
FBgn0000449	dib	3L:4062292-4064551	2.20907	0.180295	1.19468	-0.685595	0.558707	-1.22711	0.219781	NA
FBgn0003065	CG2150	3R:31763304-31764772	2.07668	0.180295	1.12849	-0.685377	0.558358	-1.22749	0.219639	NA
FBgn0036419	CG13482	3L:14329346-14329885	110.564	65.4165	87.9902	-0.685345	0.338594	-2.02409	0.042961	0.219957
FBgn0038890	CG7956	3R:21520928-21528598	23.908	13.3921	18.6501	-0.685335	0.483518	-1.41739	0.156368	0.453913
FBgn0032453	CG6180	2L:12707661-12708680	282.783	171.759	227.271	-0.685327	0.261805	-2.6177	0.00885254	0.0832887
FBgn0034291	CG5770	2R:18044046-18045073	8.9616	4.15454	6.55807	-0.685298	0.620078	-1.10518	0.269081	0.593606
FBgn0261800	LanB1	2L:7811438-7820771	46.827	27.7671	37.297	-0.68524	0.410222	-1.67041	0.0948381	0.345852
FBgn0033527	CG11777	2R:10468616-10469643	12.5061	6.63027	9.5682	-0.685054	0.541896	-1.26418	0.206166	0.521552
FBgn0027073	CG4302	2R:21212880-21214972	33.3348	20.0521	26.6935	-0.684895	0.399277	-1.71534	0.086283	0.329251
FBgn0039581	Moca-cyp	3R:28340334-28345169	99.5172	59.2633	79.3902	-0.684771	0.364538	-1.87846	0.0603183	0.26842
FBgn0045823	vsg	3L:9714324-9717716	311.751	190.114	250.933	-0.684735	0.265667	-2.57742	0.00995407	0.0893371
FBgn0013704	trnR	mitochondrion_genome:6062-6125	9943.77	4597.14	7270.45	-0.684618	0.621078	-1.10231	0.270329	0.594818
FBgn0004959	phm	X:18685766-18688433	3.34686	1.10941	2.22814	-0.684255	0.635178	-1.07727	0.281362	NA
FBgn0031522	CG3285	2L:3330928-3332876	24.3468	13.7568	19.0518	-0.684214	0.47574	-1.43821	0.150374	0.443686
FBgn0261241	Vps16a	#N/A	10.0276	5.5485	7.78804	-0.683994	0.541665	-1.26276	0.206675	0.521903
FBgn0051352	Unc-115a	3R:9694386-9705417	51.9385	31.6171	41.7778	-0.683713	0.369273	-1.85151	0.0640959	0.277064
FBgn0034945	CG10904	2R:23968941-23970073	87.7366	52.9729	70.3548	-0.683708	0.312599	-2.18717	0.02873	0.174656
FBgn0032499	UVRAG	2L:13286777-13289556	20.5883	11.5927	16.0905	-0.683555	0.473731	-1.44292	0.149044	0.442147
FBgn0030739	SWIP	X:16313709-16317750	16.3925	8.8097	12.6011	-0.683283	0.51671	-1.32237	0.186044	0.49496
FBgn0033728	Cpr49Ae	2R:12402216-12405108	335.917	192.725	264.321	-0.683229	0.437861	-1.56038	0.11867	0.390407
FBgn0036754	CG5589	3L:17802490-17804715	109.186	65.6491	87.4176	-0.683004	0.314277	-2.17326	0.029761	0.178535
FBgn0264541	CG43920	2R:17598845-17599253	3.26235	0.855111	2.05873	-0.682649	0.623818	-1.09431	0.27382	NA
FBgn0034964	INTS1	2R:24037943-24044458	67.8195	39.8911	53.8553	-0.682043	0.39151	-1.74208	0.081494	0.31945
FBgn0038097	CG14384	3R:12965938-12967712	9.42998	4.376	6.90299	-0.681885	0.621109	-1.09785	0.27227	0.596776
FBgn0283681	#N/A	3L:16351991-16353286	66.9578	40.3417	53.6497	-0.681353	0.380925	-1.78868	0.0736667	0.301137
FBgn0050441	CG30441	2R:5351717-5352122	4.97271	1.73438	3.35355	-0.681281	0.638295	-1.06734	0.285816	NA
FBgn0267620	CR45958	3L:21776700-21777160	2.75398	0.455052	1.60452	-0.68049	0.58038	-1.17249	0.241	NA
FBgn0030122	CG16892	X:9273413-9275653	39.5866	23.7539	31.6703	-0.679835	0.369124	-1.84175	0.0655117	0.280831
FBgn0026570	CG5704	3L:2169553-2170971	19.9745	10.7885	15.3815	-0.679732	0.532603	-1.27625	0.201869	0.5171
FBgn0032943	Tsp39D	2L:21344607-21358271	56.926	34.5983	45.7622	-0.679021	0.378461	-1.79417	0.0727867	0.299112
FBgn0052195	CG32195	3L:18112959-18119150	19.9247	11.2848	15.6048	-0.678775	0.489375	-1.38702	0.165435	0.467609
FBgn0270928	VAChT	3R:18705501-18718916	15.6757	7.965	11.8204	-0.678419	0.547428	-1.23929	0.21524	0.533565
FBgn0260002	snoRNA:Me28S-U2134b	3R:5625178-5625254	2.23701	0.347047	1.29203	-0.678138	0.572954	-1.18358	0.236578	NA
FBgn0030528	CG11095	X:13811684-13812870	13.6369	7.40966	10.5233	-0.677824	0.550196	-1.23197	0.217961	0.536045
FBgn0264711	CG43980	3L:21644958-21666306	6.46238	2.86398	4.66318	-0.677212	0.63058	-1.07395	0.282844	0.606924
FBgn0263770	CR43687	2R:18401846-18402297	2.34891	0	1.17445	-0.676705	0.508942	-1.32963	0.18364	NA
FBgn0013710	trnY	mitochondrion_genome:1403-1468	10.4106	4.5871	7.49885	-0.676705	0.62483	-1.08302	0.278798	0.603399
FBgn0032979	Clamp	2L:22165720-22169143	23.0597	13.1115	18.0856	-0.676417	0.517643	-1.30672	0.191307	0.50272
FBgn0031406	Send1	2L:2254176-2255050	29.1578	17.007	23.0824	-0.676165	0.426175	-1.58659	0.112605	0.381146
FBgn0050035	Tret1-1	2R:11665768-11674782	186.211	112.628	149.42	-0.676128	0.271141	-2.49364	0.012644	0.103597
FBgn0043900	pygo	3R:31575835-31580699	122.347	72.6705	97.5089	-0.675974	0.388233	-1.74116	0.0816561	0.319864
FBgn0030703	MSBP	X:15887567-15890109	1190.49	726.187	958.337	-0.675876	0.290996	-2.32263	0.020199	0.142561
FBgn0036239	pop2	3L:11998398-12002915	64.0613	38.6223	51.3418	-0.67578	0.390455	-1.73075	0.0834959	0.323834
FBgn0013811	Dhc62B	3L:1759172-1771758	7.57571	3.91201	5.74386	-0.675768	0.612805	-1.10275	0.270138	0.594513
FBgn0004811	fs(2)ltoPP43	2L:19792773-19795851	88.4565	52.3852	70.4209	-0.675749	0.39273	-1.72065	0.0853151	0.327491
FBgn0086265	PSD	2L:5963087-5964951	141.806	84.9177	113.362	-0.675749	0.364558	-1.85361	0.0637947	0.276298
FBgn0033475	CG12129	2R:10033304-10034698	59.2246	34.4271	46.8258	-0.675544	0.444995	-1.51809	0.128991	0.409969
FBgn0052368	CG32368	3L:7915437-7915846	473.838	283.127	378.482	-0.675221	0.366893	-1.84038	0.0657128	0.281357
FBgn0265898	CR44687	3L:22029969-22030641	2.54408	0.180295	1.36219	-0.675176	0.544523	-1.23994	0.214997	NA
FBgn0014020	rho1	2R:16102687-16107229	1795.55	1096.58	1446.07	-0.674789	0.288094	-2.34225	0.0191678	0.138223
FBgn0261108	ATG13	3R:8349815-8352817	115.457	71.0241	93.2405	-0.67468	0.299706	-2.25114	0.0243767	0.158423
FBgn0037941	CG12594	3R:11721734-11732479	5.00411	1.81994	3.41202	-0.674623	0.636969	-1.05911	0.289548	NA
FBgn0002607	RPL19	#N/A	9046.34	5593.01	7319.67	-0.673955	0.213429	-3.15775	0.00158993	0.0261291
FBgn0038072	CG6225	3R:12654577-12660860	10.0274	5.20491	7.61616	-0.673599	0.593762	-1.13446	0.256602	0.578641
FBgn0032633	Lrch	2L:17367511-17384115	39.198	22.2797	30.7389	-0.673471	0.495694	-1.35864	0.17426	0.479396
FBgn0262160	CG9932	2L:13021868-13060140	222.755	133.264	178.01	-0.672717	0.332557	-2.02286	0.0430872	0.22034
FBgn0030082	HP1b	X:9081063-9082746	35.7826	20.604	28.1933	-0.672638	0.437707	-1.53673	0.124359	0.401542
FBgn0086442	MIB2	2L:19034444-19041541	44.9941	27.1066	36.0503	-0.672508	0.350123	-1.92078	0.0547597	0.253253
FBgn0030854	CG8289	X:17633691-17636044	29.3506	17.2382	23.2944	-0.672293	0.45986	-1.46195	0.143754	0.434052
FBgn0035090	CG2736	2R:24973431-24975341	1020.13	626.905	823.516	-0.672278	0.266765	-2.52011	0.0117318	0.0985398
FBgn0261793	Trf2	X:8409272-8433011	1973.25	1211.74	1592.5	-0.671755	0.267974	-2.50679	0.0121834	0.100989
FBgn0086251	del	2L:21145137-21148546	61.4806	37.1693	49.325	-0.671666	0.389107	-1.72617	0.0843161	0.325457
FBgn0087035	AGO2	3L:15554113-15561042	106.974	64.5165	85.7453	-0.671357	0.308996	-2.17271	0.0298024	0.178688
FBgn0051266	CG31266	3R:17132662-17133719	14.4958	7.89203	11.1939	-0.671035	0.549839	-1.22042	0.222305	0.541158
FBgn0265161	CR44230	3R:10682632-10684424	7.15643	3.11485	5.13564	-0.670857	0.623191	-1.07649	0.281709	0.605889
FBgn0038787	CG4360	3R:20324274-20328003	136.973	81.4924	109.233	-0.670713	0.404431	-1.65841	0.0972341	0.352551
FBgn0003714	tko	X:2442313-2443976	430.301	264.852	347.576	-0.670345	0.260814	-2.5702	0.010164	0.090548
FBgn0036028	CG16717	3L:9679201-9681060	43.9965	26.3487	35.1726	-0.670314	0.421369	-1.5908	0.111654	0.380148
FBgn0046696	RNaseP:RNA	3R:31217364-31217662	9.60751	4.17811	6.89281	-0.670303	0.637075	-1.05216	0.292728	0.616394
FBgn0038957	CG7059	3R:22389780-22392349	54.636	31.6185	43.1272	-0.670047	0.40028	-1.67395	0.0941413	0.344868
FBgn0032935	Atg18b	2L:21212322-21220572	19.0605	9.93088	14.4957	-0.669699	0.517703	-1.2936	0.195805	0.508707
FBgn0039238	CG7016	3R:24862931-24864216	3.01806	0.921932	1.97	-0.669491	0.633034	-1.05759	0.290242	NA
FBgn0033972	CIAO1	2R:14853863-14855048	66.8452	40.4848	53.665	-0.669289	0.355162	-1.88446	0.0595026	0.266484
FBgn0032889	CG9331	2L:20822828-20827744	405.236	249.283	327.26	-0.668982	0.259687	-2.57611	0.00999195	0.0893575
FBgn0052676	CG32676	X:10711163-10744943	238.587	145.627	192.107	-0.668865	0.29701	-2.25199	0.0243228	0.158251
FBgn0004372	Aly	3L:3024129-3026521	2.57193	0.707636	1.63978	-0.668478	0.621113	-1.07626	0.281812	NA
FBgn0026533	DEK	2R:16856220-16861738	362.322	222.605	292.464	-0.668275	0.293593	-2.27619	0.0228344	0.152772
FBgn0037845	CG14694	3R:10858202-10859813	7.74499	3.87003	5.80751	-0.6682	0.590371	-1.13183	0.257706	0.579831
FBgn0033807	aqp	2R:13212405-13214496	2.27176	0.455052	1.36341	-0.66774	0.597157	-1.1182	0.263482	NA
FBgn0033440	CG10459	2R:9707536-9708722	4.01697	1.17132	2.59415	-0.667714	0.626999	-1.06494	0.286905	NA
FBgn0027503	CG11970	3R:8984718-8990649	25.8942	15.3158	20.605	-0.667678	0.444291	-1.5028	0.132892	0.41585
FBgn0014879	SET	3R:15263552-15265253	81.843	49.1326	65.4878	-0.667406	0.364323	-1.83191	0.0669654	0.282934
FBgn0026761	TRAP1	2R:6633647-6636262	19.997	11.482	15.7395	-0.667084	0.546071	-1.22161	0.221856	0.540853
FBgn0261279	lqfR	3R:22411301-22419051	54.1604	32.6853	43.4229	-0.667056	0.359537	-1.85532	0.0635502	0.275659
FBgn0036569	CG5414	3L:16100280-16103482	40.3096	24.7576	32.5336	-0.666966	0.36768	-1.81399	0.0696799	0.290273
FBgn0283477	SF2	3R:16338943-16341988	209.911	128.491	169.201	-0.66681	0.268701	-2.48161	0.0130791	0.106318
FBgn0051344	CG31344	3R:15223378-15225329	88.4096	54.0476	71.2286	-0.666574	0.368397	-1.80939	0.0703901	0.292279
FBgn0040372	G9a	X:245978-254650	462.851	282.298	372.575	-0.666372	0.321064	-2.07551	0.0379392	0.204673
FBgn0027872	rdgBbeta	2R:17695776-17698362	14.4346	7.8998	11.1672	-0.666296	0.538191	-1.23803	0.215706	0.533789
FBgn0038046	CG5641	3R:12427795-12429282	131.385	80.3447	105.865	-0.666156	0.359758	-1.85168	0.0640718	0.277064
FBgn0053307	CG33307	2L:13839262-13841520	112.107	67.1361	89.6216	-0.665991	0.383129	-1.73829	0.082159	0.320548
FBgn0035025	uri	2R:24565554-24568082	74.4283	43.5365	58.9824	-0.665943	0.474691	-1.4029	0.160647	0.46129
FBgn0037445	CG9727	3R:6449944-6456676	29.6486	17.2419	23.4453	-0.665831	0.482463	-1.38006	0.167567	0.469849
FBgn0265901	CR44690	X:2175817-2180816	18.0645	10.523	14.2938	-0.665549	0.474272	-1.40331	0.160526	0.461257
FBgn0026149	BCL7-like	X:9356634-9358594	24.142	12.8385	18.4903	-0.66534	0.578311	-1.15049	0.249943	0.572139
FBgn0015298	SRP19	3L:7347310-7348034	1445.44	878.972	1162.21	-0.665297	0.335914	-1.98056	0.0476409	0.233586
FBgn0037741	CG16908	3R:9751088-9754686	15.9537	9.03656	12.4951	-0.66487	0.524489	-1.26765	0.204922	0.52037
FBgn0030061	CG1785	X:8714936-8717065	66.4098	40.8343	53.6221	-0.664864	0.36234	-1.83492	0.0665177	0.282454
FBgn0262743	Fs(2)Ket	2L:20734609-20750941	349.283	215.322	282.302	-0.664749	0.278592	-2.3861	0.0170281	0.127469
FBgn0000316	Cin	X:255674-258469	32.1746	19.1518	25.6632	-0.664157	0.389442	-1.70541	0.0881188	0.333781
FBgn0052039	CG32039	3L:9358999-9359996	71.2365	42.3875	56.812	-0.664109	0.384784	-1.72592	0.0843609	0.325519
FBgn0025864	Crag	X:8592031-8602036	87.7922	52.4402	70.1162	-0.663697	0.382855	-1.73355	0.0829984	0.322895
FBgn0267378	sau	2L:2226342-2231099	345.822	214.017	279.919	-0.663423	0.278335	-2.38354	0.0171471	0.128023
FBgn0037405	CG1077	3R:6167483-6170309	54.9797	33.718	44.3488	-0.663268	0.33952	-1.95354	0.0507553	0.242685
FBgn0004649	yl	X:14193214-14199958	528.84	316.466	422.653	-0.663155	0.391284	-1.69482	0.0901104	0.336905
FBgn0005390	fs(1)M3	X:5958207-5964247	37.9907	22.7406	30.3656	-0.662927	0.45711	-1.45026	0.146986	0.439222
FBgn0036686	CG7728	3L:17016536-17020270	76.4387	44.9189	60.6788	-0.662778	0.470776	-1.40784	0.159178	0.458892
FBgn0040068	Vav	X:19261820-19273280	49.447	29.8747	39.6609	-0.662729	0.399207	-1.66011	0.096892	0.351648
FBgn0037282	CG14657	3R:4817980-4821432	35.276	19.8767	27.5764	-0.662665	0.506823	-1.30749	0.191047	0.502321
FBgn0003517	STA	X:1481797-1483413	10697.8	6637.98	8667.88	-0.662608	0.244523	-2.7098	0.00673248	0.0696937
FBgn0035848	CG7979	3L:8180923-8183369	27.3441	15.6499	21.497	-0.66228	0.424297	-1.56089	0.11855	0.390407
FBgn0039324	CG10553	3R:25316461-25318111	35.6333	21.1071	28.3702	-0.662159	0.41938	-1.5789	0.114359	0.383964
FBgn0036666	TSG101	3L:16842294-16844585	107.176	65.1694	86.1727	-0.661703	0.37733	-1.75364	0.0794914	0.314425
FBgn0035812	CG7457	3L:7719899-7726473	53.8583	33.2253	43.5418	-0.661678	0.365757	-1.80907	0.0704407	0.292279
FBgn0041775	traL	3L:12515059-12520954	4828.92	3003.61	3916.27	-0.661417	0.234319	-2.82273	0.0047617	0.0550984
FBgn0033773	MOS	2R:12751483-12752936	65.2672	40.4788	52.873	-0.661315	0.341898	-1.93425	0.0530826	0.249111
FBgn0085260	CG34231	2R:11986008-11987653	3.16536	0.921932	2.04365	-0.661109	0.625958	-1.05616	0.290897	NA
FBgn0035153	ebd1	3L:682885-685549	170.519	103.75	137.135	-0.661	0.371806	-1.77781	0.0754353	0.305835
FBgn0261610	CG42699	X:5764553-5789576	9.61655	4.56001	7.08828	-0.660478	0.620093	-1.06513	0.286819	0.610747
FBgn0036935	CG14186	3L:20098084-20103827	4.75024	1.62637	3.18831	-0.660474	0.633852	-1.042	0.297412	NA
FBgn0033739	Dyb	2R:12437345-12452916	23.1104	13.516	18.3132	-0.660446	0.428725	-1.54049	0.123441	0.399373
FBgn0034641	mahj	2R:21625030-21631422	68.9367	39.62	54.2783	-0.6604	0.43424	-1.52082	0.128306	0.40843
FBgn0037420	CG15597	3R:6284462-6285200	3.52163	0.982394	2.25201	-0.660331	0.624775	-1.05691	0.290553	NA
FBgn0038299	Spn88Eb	3R:15206703-15208762	41.6778	24.1338	32.9058	-0.660236	0.46612	-1.41645	0.156644	0.454483
FBgn0278598	CR46268	2L:22538230-22548452	9.48275	4.50854	6.99564	-0.660115	0.599308	-1.10146	0.270695	0.594969
FBgn0032586	TPR2	2L:16491540-16507621	92.7871	57.3155	75.0513	-0.659825	0.326436	-2.0213	0.0432486	0.220657
FBgn0266032	CR44797	2L:623107-623665	2.15641	0.360589	1.2585	-0.659797	0.577467	-1.14257	0.253217	NA
FBgn0035216	CG9168	3L:1411088-1413089	3.08545	0.8021	1.94378	-0.659548	0.604566	-1.09095	0.275297	NA
FBgn0085383	CG34354	3R:28146880-28240526	5.94745	2.96737	4.45741	-0.659419	0.610627	-1.0799	0.280185	0.604326
FBgn0267435	CHP	3R:31204180-31210730	20.1194	10.7749	15.4472	-0.659229	0.513772	-1.28311	0.199452	0.513483
FBgn0051522	CG31522	3R:4441415-4462883	37.9709	22.6136	30.2923	-0.65902	0.400627	-1.64497	0.0999756	0.357362
FBgn0031769	CG9135	2L:6050800-6053877	26.4369	15.3224	20.8796	-0.658811	0.472803	-1.39342	0.163494	0.46544
FBgn0010488	nat1	2R:12915994-12923734	813.266	501.61	657.438	-0.658692	0.301638	-2.18372	0.0289829	0.175784
FBgn0261593	Rps10b	#N/A	4672.99	2859.41	3766.2	-0.65776	0.328627	-2.00154	0.0453339	0.227094
FBgn0039929	CG11076	4:1029711-1031757	235.205	144.556	189.88	-0.657191	0.32349	-2.03156	0.042198	0.217719
FBgn0030608	Lsd-2	X:15069127-15076220	2003.23	1247.94	1625.59	-0.657157	0.235813	-2.78677	0.00532355	0.0591529
FBgn0039130	CG5854	3R:23933912-23935964	88.4702	53.5762	71.0232	-0.657039	0.342755	-1.91693	0.0552463	0.254717
FBgn0065047	snoRNA:U3:54Ab	2R:17145654-17145826	7.6326	2.85337	5.24298	-0.656968	0.638453	-1.029	0.30348	0.628714
FBgn0004390	RasGAP1	3L:9839093-9855285	45.7111	26.2152	35.9631	-0.656874	0.429574	-1.52913	0.126233	0.4046
FBgn0029965	Ir7b	X:7864948-7866968	3.01893	0	1.50946	-0.656527	0.49798	-1.31838	0.187377	NA
FBgn0033651	Ir48c	2R:11787808-11789493	3.01893	0	1.50946	-0.656527	0.49798	-1.31838	0.187377	NA
FBgn0036178	CG14137	3L:11599636-11599947	3.01893	0	1.50946	-0.656527	0.49798	-1.31838	0.187377	NA
FBgn0000114	aret	2L:12175004-12313438	1421.3	883.735	1152.52	-0.656388	0.260003	-2.52454	0.0115849	0.0978178
FBgn0264550	CR43929	3L:20921182-20921749	1.85961	0.127016	0.993312	-0.656347	0.533096	-1.2312	0.218249	NA
FBgn0266644	CR45151	2R:22174951-22176707	1.59838	0	0.799188	-0.656165	0.508068	-1.29149	0.196534	NA
FBgn0037092	M6	3L:21507852-21512749	2.7139	0.487605	1.60075	-0.655991	0.590675	-1.11058	0.26675	NA
FBgn0031972	WWOX	2L:7999670-8004286	13.9939	7.43564	10.7148	-0.655835	0.542116	-1.20977	0.226367	0.546369
FBgn0086694	Bre1	3L:5789831-5794192	115.43	69.3526	92.3911	-0.655815	0.399929	-1.63983	0.101041	0.35928
FBgn0086898	dgo	2R:10816037-10819884	4.47723	1.53682	3.00702	-0.655622	0.630421	-1.03998	0.298351	NA
FBgn0037606	CG8032	3R:8664115-8667772	48.3827	29.2753	38.829	-0.655477	0.394492	-1.66157	0.096599	0.350921
FBgn0026582	Hmg-2	2R:21146203-21147608	8.81005	4.55369	6.68187	-0.655322	0.605312	-1.08262	0.278978	0.603574
FBgn0037611	CG11755	3R:8676915-8678955	14.5386	7.69651	11.1176	-0.655222	0.537474	-1.21908	0.222815	0.541714
FBgn0250850	rig	2R:20633876-20640681	58.3178	34.8448	46.5813	-0.655184	0.433724	-1.5106	0.13089	0.41284
FBgn0051658	Nnf1b	2L:810577-811531	18.0701	10.2039	14.137	-0.655168	0.517529	-1.26595	0.20553	0.521008
FBgn0030990	CG7556	X:19176109-19179830	52.6208	31.8718	42.2463	-0.654901	0.348732	-1.87795	0.0603884	0.268614
FBgn0267824	PRAS40	2R:14481187-14497312	91.7894	56.2373	74.0133	-0.654383	0.313652	-2.08633	0.0369486	0.200999
FBgn0013763	CG5210	2R:16691022-16693751	526.315	325.77	426.042	-0.654343	0.260995	-2.5071	0.0121725	0.100989
FBgn0037728	CG16817	3R:9677927-9679658	5516.61	3366.89	4441.75	-0.654269	0.351246	-1.86271	0.0625031	0.273002
FBgn0034400	CG15099	2R:18836821-18846619	123.955	76.1654	100.06	-0.653447	0.303369	-2.15397	0.0312427	0.183837
FBgn0039805	Cpr100A	3R:30867521-30869184	13.5	6.44142	9.97071	-0.653101	0.616832	-1.0588	0.289692	0.613414
FBgn0016041	tom40	X:7736893-7739978	105.464	64.6014	85.0327	-0.652896	0.349719	-1.86692	0.0619132	0.272129
FBgn0024238	Fim	X:17285704-17301929	474.021	294.121	384.071	-0.6528	0.268501	-2.43128	0.0150457	0.116787
FBgn0051333	tRNA:CR31333	3R:20891658-20891729	2.36994	0.274758	1.32235	-0.652706	0.549277	-1.1883	0.234715	NA
FBgn0263133	ico	2L:7220369-7223081	30.4624	17.3279	23.8952	-0.652488	0.481133	-1.35615	0.175052	0.479704
FBgn0039150	CG13605	3R:24109944-24112389	18.177	10.5625	14.3697	-0.652261	0.489409	-1.33275	0.182613	0.489739
FBgn0262081	CSK	3R:11633278-11650706	226.548	140.467	183.507	-0.651717	0.310813	-2.09682	0.0360099	0.19863
FBgn0263765	CR43682	2L:15277797-15279497	4.29656	1.36344	2.83	-0.65171	0.633339	-1.02901	0.303477	NA
FBgn0051849	CG31849	2L:13180398-13182596	23.5288	13.0866	18.3077	-0.651101	0.502631	-1.29539	0.195187	0.507918
FBgn0039776	PH4alphaEFB	3R:30466050-30485799	22.01	12.3992	17.2046	-0.651006	0.453889	-1.43429	0.151491	0.444645
FBgn0262124	uex	2R:3900285-3949425	368.583	228.902	298.743	-0.6509	0.290323	-2.24198	0.0249625	0.16061
FBgn0029747	CG5062	X:5180182-5182369	4.53875	1.9576	3.24818	-0.650862	0.631923	-1.02997	0.303024	NA
FBgn0036441	CG13476	3L:14705464-14706157	20.6902	11.4069	16.0485	-0.650782	0.504361	-1.29031	0.196943	0.510147
FBgn0002626	RPL32	3R:30045229-30046161	28469.7	17674.6	23072.2	-0.650573	0.288584	-2.25436	0.0241734	0.157857
FBgn0034314	nopo	2R:18180496-18182519	58.9144	36.0259	47.4702	-0.650547	0.385811	-1.68618	0.091761	0.339869
FBgn0030030	CG1636	X:8273412-8276450	32.3088	17.4593	24.8841	-0.650359	0.514553	-1.26393	0.206255	0.521552
FBgn0035880	CG17352	3L:8352355-8356296	13.6724	6.83646	10.2544	-0.650251	0.611304	-1.06371	0.287459	0.611419
FBgn0033372	CG13742	2R:9084598-9087808	25.877	15.2491	20.563	-0.649971	0.473434	-1.37289	0.169788	0.472114
FBgn0038129	CG8449	3R:13269137-13272011	9.5506	5.26047	7.40553	-0.649674	0.590681	-1.09987	0.271388	0.595673
FBgn0260653	serp	3L:19700977-19708015	18.1894	10.4296	14.3095	-0.649237	0.529324	-1.22654	0.219996	0.538654
FBgn0040928	CR15345	X:8397157-8398298	33.1372	20.2465	26.6919	-0.649075	0.380549	-1.70563	0.0880773	0.333736
FBgn0039315	CG13658	3R:25287474-25288930	2.7492	0.887931	1.81857	-0.648999	0.622236	-1.04301	0.296943	NA
FBgn0030631	CG6227	X:15345169-15350021	111.957	69.3857	90.6714	-0.648652	0.34663	-1.87131	0.0613023	0.270854
FBgn0265677	CR44484	2L:3268269-3268646	11.0229	5.88052	8.45173	-0.648267	0.596614	-1.08658	0.277223	0.601825
FBgn0052548	CG32548	X:18435719-18440581	22.6615	12.0237	17.3426	-0.64819	0.528887	-1.22557	0.220359	0.539011
FBgn0283510	#N/A	2R:9959549-9963853	15.3324	9.07112	12.2018	-0.64786	0.498896	-1.29859	0.194085	0.506558
FBgn0043903	DOME	X:19676061-19683518	110.112	66.9509	88.5315	-0.647665	0.36962	-1.75225	0.0797311	0.314522
FBgn0029827	CG6048	X:5952565-5954046	32.6457	19.7981	26.2219	-0.647643	0.474601	-1.3646	0.172377	0.476271
FBgn0034507	CG11192	2R:20354108-20355067	1.97905	0.274758	1.1269	-0.647638	0.56058	-1.1553	0.247968	NA
FBgn0042105	CG18748	3R:7786170-7787923	38.6414	23.8683	31.2548	-0.647123	0.408696	-1.58338	0.113334	0.382246
FBgn0266756	btsz	3R:14804092-14875488	110.647	67.0373	88.8424	-0.646564	0.371482	-1.7405	0.0817717	0.320122
FBgn0035087	CG2765	2R:24959841-24965076	203.087	126.245	164.666	-0.646148	0.338929	-1.90644	0.0565929	0.258445
FBgn0267762	CR46093	3R:24318816-24319782	2.74929	0.694094	1.72169	-0.645922	0.596182	-1.08343	0.278617	NA
FBgn0033246	Acc	2R:7974115-7991862	213.175	132.01	172.593	-0.645835	0.33001	-1.95702	0.0503453	0.24183
FBgn0037533	CD98hc	3R:7974409-7978428	85.4404	51.7004	68.5704	-0.645626	0.367765	-1.75554	0.0791667	0.314342
FBgn0040319	GCLC	X:8102181-8116147	157.49	98.6336	128.062	-0.64538	0.289363	-2.23035	0.0257243	0.162744
FBgn0261597	RPS26	2L:18441335-18443277	4264.97	2672.35	3468.66	-0.645258	0.26058	-2.47623	0.0132777	0.107013
FBgn0037659	Kdm2	3R:9052495-9063245	48.9332	29.5853	39.2593	-0.645079	0.446984	-1.44318	0.148969	0.442147
FBgn0038321	CG6218	3R:15337908-15343256	25.8417	14.9818	20.4118	-0.644741	0.434923	-1.48242	0.138227	0.424448
FBgn0031640	mon1	2L:4850641-4852640	21.5318	12.658	17.0949	-0.644597	0.4407	-1.46267	0.143559	0.433924
FBgn0011604	ISWI	2R:12636671-12640628	77.9937	47.6116	62.8027	-0.64426	0.381046	-1.69077	0.0908813	0.338266
FBgn0024983	CG4293	X:527941-530291	19.4622	10.9571	15.2097	-0.644194	0.53093	-1.21333	0.225003	0.544225
FBgn0003896	tup	2L:18859507-18881261	8.47559	4.61649	6.54604	-0.644009	0.590237	-1.0911	0.275227	0.600402
FBgn0021760	chb	3L:21172853-21183278	95.4707	60.0573	77.764	-0.642991	0.31491	-2.04183	0.0411686	0.214553
FBgn0033307	CG14752	2R:8590497-8591948	2.20553	0.360589	1.28306	-0.642906	0.575055	-1.11799	0.26357	NA
FBgn0030151	CG1354	X:9778742-9782094	252.803	157.457	205.13	-0.642904	0.298243	-2.15564	0.0311119	0.183434
FBgn0040020	MED21	3L:25114924-25115946	32.7204	17.6828	25.2016	-0.642143	0.509058	-1.26143	0.207153	0.522065
FBgn0032720	MRPL13	2L:18858028-18859248	47.7449	28.9558	38.3504	-0.642005	0.430548	-1.49114	0.135926	0.421089
FBgn0028425	JhI-21	2L:12051755-12056042	107.421	67.1416	87.2813	-0.6415	0.321263	-1.9968	0.0458466	0.22851
FBgn0032634	rpb11	2L:17409698-17410406	74.0529	44.1936	59.1232	-0.641304	0.377708	-1.69788	0.0895296	0.335893
FBgn0026255	clumsy	2L:21206493-21211818	11.6024	5.13289	8.36763	-0.640994	0.634353	-1.01047	0.31227	0.635853
FBgn0035132	mthl10	3L:332801-342915	10.7249	5.99693	8.36091	-0.640853	0.555431	-1.15379	0.248585	0.57124
FBgn0036213	RpL10Ab	3L:11822851-11824211	3980.65	2514.07	3247.36	-0.64062	0.23261	-2.75406	0.00588614	0.0637207
FBgn0011335	l(3)j2D3	3L:12116101-12118055	31.3112	18.6642	24.9877	-0.64054	0.404178	-1.5848	0.113012	0.382044
FBgn0039291	CG13663	3R:25214325-25215188	38.0323	22.1796	30.106	-0.640385	0.469722	-1.36333	0.17278	0.477061
FBgn0260456	CG4806	2R:24666158-24668343	362.533	225.5	294.017	-0.640162	0.345497	-1.85287	0.0639003	0.27665
FBgn0028982	Spt6	X:6267797-6274984	404.765	252.09	328.427	-0.640152	0.33079	-1.93522	0.0529633	0.248739
FBgn0261046	Dscam3	3R:17473935-17505667	119.608	70.7931	95.2003	-0.639991	0.445178	-1.43761	0.150545	0.443686
FBgn0032801	CG10165	2L:19526910-19530305	198.049	125.143	161.596	-0.639872	0.265698	-2.40827	0.0160284	0.122387
FBgn0031115	CG11710	X:20427411-20429673	7.47449	3.14965	5.31207	-0.639055	0.634345	-1.00743	0.31373	0.636769
FBgn0033446	CG1648	2R:9810974-9820053	1028.68	643.401	836.04	-0.638981	0.284029	-2.2497	0.0244677	0.158774
FBgn0032001	CG8360	2L:8212959-8214135	122.623	76.5284	99.5757	-0.638641	0.312329	-2.04477	0.0408774	0.214017
FBgn0086358	TAB2	2R:19292529-19304508	307.667	191.714	249.69	-0.638634	0.316789	-2.01596	0.0438045	0.22247
FBgn0038685	CG14282	3R:19177000-19177986	2.42519	0.707636	1.56641	-0.638487	0.611417	-1.04428	0.296358	NA
FBgn0261792	snRNP-U1-C	3R:18982964-18983650	21.4918	12.6402	17.066	-0.638219	0.462783	-1.37909	0.167867	0.469901
FBgn0261089	Sytalpha	2L:17592260-17604387	3.9166	1.37698	2.64679	-0.638054	0.63636	-1.00266	0.316024	NA
FBgn0261952	srw	3L:4282956-4283478	2.88372	0.655806	1.76976	-0.63774	0.597723	-1.06695	0.285995	NA
FBgn0050449	tRNA:CR30449	2R:19729282-19729353	151.826	93.2857	122.556	-0.637593	0.357787	-1.78204	0.074742	0.303783
FBgn0040373	CG3038	X:243954-245856	22.4199	13.3936	17.9068	-0.637418	0.471548	-1.35175	0.176454	0.481033
FBgn0001263	inaD	2R:22855688-22858794	65.8204	40.1546	52.9875	-0.637273	0.398509	-1.59914	0.109789	0.376847
FBgn0030809	UBR1	X:16956232-16968679	423.357	266.477	344.917	-0.63701	0.265605	-2.39834	0.0164697	0.124725
FBgn0039908	Asator	4:469409-488994	62.5719	38.9626	50.7672	-0.636394	0.40898	-1.55605	0.119696	0.392059
FBgn0040227	eIF-3p66	3R:23680039-23682317	228.793	143.576	186.185	-0.635747	0.28138	-2.25939	0.0238591	0.156615
FBgn0027558	pgant3	2R:7057654-7061732	10.7248	5.8028	8.26381	-0.635373	0.585132	-1.08586	0.27754	0.601937
FBgn0031321	tgt	2L:1184065-1185698	10.3318	5.86616	8.09899	-0.635338	0.56545	-1.1236	0.261184	0.583575
FBgn0038611	CG14309	3R:18381580-18385072	151.29	92.7861	122.038	-0.635334	0.316775	-2.00563	0.0448958	0.226092
FBgn0028707	Mt2	2L:12096525-12097687	9.46563	5.03298	7.2493	-0.634627	0.550721	-1.15236	0.249174	0.571654
FBgn0015546	spel1	2L:14362069-14366840	29.0704	16.102	22.5862	-0.63454	0.544747	-1.16483	0.244086	0.566375
FBgn0030467	CG1764	X:13294473-13302415	10.2583	5.93673	8.09752	-0.634342	0.550065	-1.15321	0.248823	0.571297
FBgn0033186	CG1602	2R:7516923-7518936	6.31785	3.34177	4.82981	-0.634316	0.601839	-1.05396	0.2919	0.61584
FBgn0267536	CR45876	3L:9991736-9992583	6.42167	2.7626	4.59213	-0.634299	0.626775	-1.012	0.311536	0.635853
FBgn0031450	Hrs	2L:2739986-2743377	37.4714	22.5984	30.0349	-0.634275	0.453143	-1.39972	0.161596	0.462471
FBgn0052024	CG32024	3L:8807601-8808407	10.4977	5.53987	8.01876	-0.634255	0.591133	-1.07295	0.283294	0.607342
FBgn0029629	eIF3ga	X:2609247-2610336	626.386	394.792	510.589	-0.634243	0.271357	-2.3373	0.0194236	0.139164
FBgn0030262	Vago	X:11089290-11090219	112.182	71.2078	91.6947	-0.634113	0.299348	-2.11832	0.0341483	0.19305
FBgn0001104	Galphai	3L:6972750-6980044	1019.38	634.997	827.188	-0.634039	0.331721	-1.91136	0.0559583	0.256442
FBgn0264336	CR43792	2R:23476577-23477078	3.20012	1.25715	2.22863	-0.63393	0.634355	-0.99933	0.317635	NA
FBgn0010278	Ssrp	2R:23806361-23809004	583.157	365.981	474.569	-0.633846	0.310585	-2.04081	0.0412693	0.214782
FBgn0028878	CG15269	2L:15109405-15113092	2.10807	0.127016	1.11754	-0.633771	0.531587	-1.19222	0.233173	NA
FBgn0050345	CG30345	2R:9148689-9151892	5.99179	2.86425	4.42802	-0.633708	0.62679	-1.01104	0.311999	0.635853
FBgn0039508	CG3368	3R:27283780-27287448	66.872	40.3395	53.6057	-0.632863	0.427661	-1.47983	0.13892	0.425681
FBgn0266405	CR45045	3R:17667577-17667825	14.5724	7.87355	11.223	-0.632724	0.596766	-1.06025	0.289029	0.612589
FBgn0036812	Nufip	3L:18746611-18748367	51.2441	30.6781	40.9611	-0.632325	0.423686	-1.49244	0.135584	0.420566
FBgn0034789	PIP5K59B	2R:22874769-22881436	8.01713	3.99959	6.00836	-0.632222	0.619599	-1.02037	0.307552	0.632709
FBgn0026878	CG4325	X:2042730-2043818	27.9122	16.7127	22.3124	-0.632107	0.413476	-1.52876	0.126323	0.404775
FBgn0004643	ZW10	X:2604197-2606824	22.8325	13.6195	18.226	-0.631903	0.448076	-1.41026	0.158463	0.45789
FBgn0038095	Cyp304a1	3R:12963791-12965923	2.54408	0.274758	1.40942	-0.631849	0.548568	-1.15181	0.249397	NA
FBgn0016080	xmas-1	X:17151231-17154592	3.60827	1.16269	2.38548	-0.631693	0.631625	-1.00011	0.317258	NA
FBgn0035771	SEC63	3L:7360561-7364366	261.352	163.714	212.533	-0.631501	0.33906	-1.86251	0.0625318	0.273002
FBgn0030105	CG15369	X:9216872-9217466	2.61078	0.676531	1.64365	-0.63116	0.60637	-1.04088	0.29793	NA
FBgn0032488	CG16812	2L:13222587-13224545	21.1092	13.0198	17.0645	-0.63102	0.440746	-1.43171	0.152227	0.446112
FBgn0086357	Sec61alpha	2L:6477182-6480575	136.651	84.9921	110.821	-0.631008	0.310662	-2.03117	0.0422374	0.217725
FBgn0037569	tex	3R:8307473-8308645	120.706	75.6865	98.1964	-0.630818	0.31717	-1.9889	0.0467125	0.230939
FBgn0025626	CG4281	X:2062313-2065142	60.91	38.3436	49.6268	-0.630681	0.341717	-1.84562	0.0649467	0.279528
FBgn0026722	DROSHA	2R:7932429-7936840	34.7654	21.2621	28.0138	-0.630168	0.410576	-1.53484	0.124824	0.40247
FBgn0023097	bon	3R:20593139-20612540	41.0203	25.755	33.3876	-0.63014	0.397919	-1.58359	0.113287	0.382246
FBgn0010341	CDC42	X:19697091-19699938	151.116	94.4464	122.781	-0.629817	0.366914	-1.71652	0.0860662	0.328976
FBgn0264725	CG43993	3L:12032557-12032999	37.2206	20.8598	29.0402	-0.629683	0.490469	-1.28384	0.199198	0.513237
FBgn0032880	TM9SF2	2L:20730416-20734309	90.8115	56.5442	73.6779	-0.62956	0.32326	-1.94754	0.0514703	0.244596
FBgn0086901	cv-c	#N/A	88.4577	54.2048	71.3313	-0.629417	0.348738	-1.80484	0.0710997	0.294138
FBgn0028583	lcs	X:21396727-21397316	838.055	522.405	680.23	-0.62928	0.339145	-1.85549	0.0635262	0.275659
FBgn0028504	CG12182	3L:2595842-2599579	9.37625	4.58748	6.98186	-0.62884	0.61359	-1.02485	0.305432	0.630405
FBgn0036018	CG3335	3L:9624237-9627321	70.0554	44.0366	57.046	-0.628208	0.369978	-1.69796	0.0895149	0.335893
FBgn0010222	Nmdmc	3R:9042508-9050555	40.821	24.4916	32.6563	-0.62813	0.392483	-1.6004	0.109509	0.37616
FBgn0036910	Cyp305a1	3L:19810403-19813339	55.576	34.2293	44.9026	-0.628065	0.398843	-1.57472	0.115322	0.385523
FBgn0027602	CG8611	X:17413267-17422145	117.887	73.5842	95.7358	-0.627598	0.394779	-1.58974	0.111893	0.380148
FBgn0001137	grk	2L:8431086-8433598	18.9067	10.9677	14.9372	-0.626918	0.492333	-1.27336	0.20289	0.517989
FBgn0030510	CG12177	X:13677899-13680500	324.813	203.311	264.062	-0.626838	0.341423	-1.83595	0.0663644	0.28226
FBgn0030434	brms1	X:12907986-12909622	223.9	141.222	182.561	-0.626433	0.336357	-1.86241	0.0625459	0.273002
FBgn0033899	CG13016	2R:14157762-14159434	33.0411	20.3485	26.6948	-0.626388	0.434606	-1.44128	0.149507	0.442667
FBgn0052833	CG32833	2R:22984273-22985334	20.3377	11.7142	16.026	-0.626288	0.52434	-1.19443	0.232309	0.553758
FBgn0034567	CG15651	2R:20983838-20986500	2.42723	0.694094	1.56066	-0.625898	0.595399	-1.05122	0.293155	NA
FBgn0040375	CG13760	X:2583745-2585699	22.769	13.7554	18.2622	-0.625846	0.450468	-1.38932	0.164734	0.46703
FBgn0039066	eloA	3R:23251563-23255071	174.093	108.877	141.485	-0.62581	0.326521	-1.9166	0.0552886	0.254717
FBgn0038966	pinta	3R:22423316-22424929	10.8543	5.96899	8.41164	-0.62559	0.583161	-1.07276	0.28338	0.607411
FBgn0085736	CG40472	3L:24927130-24927710	12.5164	5.49211	9.00425	-0.625494	0.633693	-0.987062	0.323612	0.6462
FBgn0040392	CG14050	X:2324748-2326217	2.4047	0.549516	1.47711	-0.625245	0.586279	-1.06646	0.286215	NA
FBgn0266882	CR45343	2L:8394429-8395332	1.8597	0.360589	1.11014	-0.624882	0.586014	-1.06633	0.286276	NA
FBgn0030616	RPL37A	X:15137870-15139367	8566.61	5494.15	7030.38	-0.624794	0.199745	-3.12796	0.00176022	0.0278012
FBgn0259233	CG42331	3R:24772181-24784562	6.42903	2.95581	4.69242	-0.62479	0.635895	-0.982536	0.325836	0.648474
FBgn0261608	RPL37A	2L:5070957-5072055	11917.2	7573.77	9745.5	-0.62456	0.263777	-2.36775	0.0178965	0.131712
FBgn0039261	CG6422	3R:25033876-25039249	79.7775	50.1467	64.9621	-0.624537	0.380194	-1.64268	0.100449	0.358148
FBgn0036015	CG3088	3L:9600490-9601325	94.2953	58.9243	76.6098	-0.624087	0.356988	-1.7482	0.0804293	0.316588
FBgn0034858	eIF2B-delta	2R:23386521-23389052	115.687	73.0241	94.3554	-0.623694	0.344924	-1.80821	0.0705739	0.292389
FBgn0034734	CG4554	2R:22483303-22492033	62.9124	38.6591	50.7857	-0.62362	0.376971	-1.65429	0.0980681	0.35388
FBgn0266156	CR44862	2L:15441601-15442314	1.70886	0.127016	0.91794	-0.623481	0.526822	-1.18348	0.23662	NA
FBgn0262688	CR43158	2L:20639015-20639578	2.67301	0.455052	1.56403	-0.623253	0.579039	-1.07636	0.281767	NA
FBgn0037624	CG8223	3R:8747798-8754104	198.868	124.993	161.931	-0.623219	0.332786	-1.87274	0.061105	0.270529
FBgn0037270	CG9769	3R:4712882-4714182	1728.99	1090.47	1409.73	-0.623012	0.312913	-1.99101	0.0464802	0.230594
FBgn0262560	wcd	2R:16345838-16347500	25.8601	15.8389	20.8495	-0.622891	0.420214	-1.48232	0.138256	0.424448
FBgn0051674	CG31674	2L:20831262-20832859	20.4437	11.5711	16.0074	-0.622874	0.47961	-1.29871	0.194044	0.506558
FBgn0004512	Mdr49	2R:12940323-12946347	81.6506	51.9559	66.8032	-0.622837	0.317291	-1.96298	0.0496481	0.239673
FBgn0267398	Yeti	2R:1343403-1345119	234.616	147.478	191.047	-0.622823	0.359882	-1.73063	0.0835176	0.323834
FBgn0036953	CG17145	3L:20221814-20223197	4.97318	2.33401	3.65359	-0.622755	0.63685	-0.977868	0.32814	NA
FBgn0004860	ph-d	X:2115727-2123286	21.4473	11.831	16.6392	-0.622589	0.514546	-1.20998	0.226287	0.546369
FBgn0259728	CG42382	2R:9166566-9167508	10.3504	5.58507	7.96774	-0.622567	0.571098	-1.09012	0.275659	0.600612
FBgn0040011	SLMAP	2L:22579072-22585843	93.1371	58.4584	75.7977	-0.622278	0.390685	-1.59278	0.111209	0.379725
FBgn0030529	Clic	X:13812971-13822307	190.256	119.267	154.761	-0.622214	0.320656	-1.94044	0.0523262	0.246665
FBgn0004403	RpS14a	X:7933742-7934677	29172.4	18513.2	23842.8	-0.622109	0.283189	-2.1968	0.028035	0.172276
FBgn0266197	CR44892	X:498097-499456	6.29336	3.05519	4.67427	-0.621513	0.627693	-0.990155	0.322099	0.644678
FBgn0030348	CG10352	X:11875306-11877168	1.91281	0	0.956406	-0.621381	0.492192	-1.26248	0.206777	NA
FBgn0037811	CG12592	3R:10338342-10340872	3.83483	0.901473	2.36815	-0.621166	0.606536	-1.02412	0.305778	NA
FBgn0086758	chinmo	2L:1651258-1704682	459.532	287.186	373.359	-0.62115	0.342731	-1.81235	0.0699314	0.291214
FBgn0024733	RPL10	3L:23093190-23095471	17052.9	10896.3	13974.6	-0.621147	0.246387	-2.52102	0.0117015	0.0985041
FBgn0010282	TfIIFalpha	3R:6380467-6382604	877.576	554.811	716.194	-0.62078	0.310903	-1.9967	0.0458577	0.22851
FBgn0011638	La	2L:20348393-20350012	169.14	106.934	138.037	-0.620732	0.335718	-1.84897	0.0644626	0.278024
FBgn0015522	olf186-M	2R:17846699-17848444	249.726	158.926	204.326	-0.620671	0.317999	-1.9518	0.0509617	0.243262
FBgn0030589	CG9519	X:14854328-14856361	6.3705	2.95756	4.66403	-0.620178	0.631741	-0.981697	0.326249	0.648924
FBgn0085339	CG34310	2L:6663664-6674780	17.1948	9.84508	13.52	-0.619166	0.554169	-1.11729	0.263871	0.586862
FBgn0035375	pgant6	3L:2782255-2786010	17.6442	10.1212	13.8827	-0.619137	0.542615	-1.14102	0.25386	0.575415
FBgn0266380	CR45022	2R:18074172-18074489	2.22601	0.707636	1.46682	-0.618976	0.618478	-1.00081	0.316921	NA
FBgn0030056	CG11284	X:8681252-8688760	268.009	169.426	218.717	-0.618825	0.311007	-1.98975	0.046619	0.230778
FBgn0037911	CG10898	3R:11557776-11559877	34.9162	21.5844	28.2503	-0.618618	0.385451	-1.60492	0.108512	0.374534
FBgn0034202	CG17287	2R:17156534-17158316	5.25613	1.64855	3.45234	-0.618515	0.615782	-1.00444	0.315167	NA
FBgn0051021	CG31021	3R:30602206-30604041	4.9753	2.56732	3.77131	-0.618253	0.615089	-1.00514	0.314828	NA
FBgn0036510	CG7427	3L:15563427-15565559	37.9812	22.9693	30.4753	-0.618114	0.411176	-1.50328	0.132766	0.415686
FBgn0260932	cuff	2R:11886067-11887603	5.48013	2.8939	4.18702	-0.618044	0.621889	-0.993817	0.320312	0.643547
FBgn0038581	CG14314	3R:18216142-18218014	4.13546	1.77876	2.95711	-0.617813	0.636554	-0.970559	0.331768	NA
FBgn0038453	CG10326	3R:16643605-16645171	165.888	105.108	135.498	-0.617789	0.319693	-1.93245	0.0533044	0.249648
FBgn0030054	Caf1-180	X:8602137-8606304	520.579	328.098	424.339	-0.617596	0.331122	-1.86516	0.0621584	0.272521
FBgn0004839	otk	2R:12001473-12019846	3.60953	1.09903	2.35428	-0.61701	0.610676	-1.01037	0.312317	NA
FBgn0044812	TotC	3R:20872988-20873580	1228.61	642.522	935.566	-0.61665	0.605188	-1.01894	0.308232	0.632963
FBgn0038149	GILT1	3R:13398526-13401862	231.279	145.911	188.595	-0.616419	0.306551	-2.01082	0.0443443	0.224495
FBgn0053557	CG33557	X:10009210-10010049	2.57869	0.274758	1.42672	-0.616286	0.532171	-1.15806	NA	NA
FBgn0026876	CG11403	X:1236873-1239884	35.3908	21.3606	28.3757	-0.615956	0.438587	-1.40441	0.160197	0.460907
FBgn0003459	stwl	3L:14402930-14409939	24.0396	14.2544	19.147	-0.615847	0.520279	-1.18369	0.236537	0.558406
FBgn0035540	Syx17	3L:4403487-4405168	29.0346	17.5562	23.2954	-0.615659	0.401593	-1.53304	0.125266	0.403324
FBgn0017577	MCM5	3R:10788524-10791150	25.5566	15.356	20.4563	-0.615042	0.51984	-1.18314	0.236755	0.558428
FBgn0003231	ref(2)P	2L:19542468-19545548	237.714	148.455	193.084	-0.615034	0.327364	-1.87875	0.0602789	0.26842
FBgn0037531	CG10445	3R:7916599-7920299	26.3242	15.8642	21.0942	-0.614941	0.453905	-1.35478	0.175488	0.480551
FBgn0037143	CR7448	3L:21949825-21951550	1.66798	0.180295	0.924136	-0.614382	0.549141	-1.11881	0.263223	NA
FBgn0267028	CR45472	2R:5663909-5664615	3.7726	1.14314	2.45787	-0.614166	0.628532	-0.977143	0.328498	NA
FBgn0003410	sina	3L:16853751-16858712	260.703	168.325	214.514	-0.614151	0.256246	-2.39673	0.0165423	0.124737
FBgn0050424	CG30424	2R:24965275-24967298	25.728	15.5088	20.6184	-0.61403	0.458775	-1.33841	0.180762	0.487123
FBgn0036837	CG18135	3L:18990026-18998283	550.806	346.634	448.72	-0.613905	0.350093	-1.75355	0.0795077	0.314425
FBgn0032886	CG9328	2L:20797715-20814331	121.198	76.7075	98.9528	-0.613592	0.354979	-1.72853	0.0838934	0.324819
FBgn0259113	DNApol-alpha180	3R:21666562-21671750	49.8951	31.5192	40.7071	-0.613533	0.368671	-1.66417	0.0960775	0.34925
FBgn0011910	tRNA:L3:49Fb	2R:13432668-13432794	6.12159	2.39737	4.25948	-0.613024	0.638125	-0.960664	0.336721	0.656334
FBgn0024245	dnt	2L:19338669-19363227	5.15123	2.32538	3.7383	-0.612941	0.63748	-0.961506	0.336298	NA
FBgn0058045	CG40045	3L:24028515-24035859	251.188	157.522	204.355	-0.612891	0.364864	-1.67978	0.0930002	0.342448
FBgn0036844	Mkp3	3L:19066155-19086426	321.538	204.687	263.113	-0.612645	0.279052	-2.19545	0.0281312	0.172753
FBgn0053144	CG33144	2R:10740054-10798709	34.4532	19.6508	27.052	-0.612335	0.532243	-1.15048	0.249946	0.572139
FBgn0037708	CG9386	3R:9553696-9555408	12.7635	7.21925	9.99135	-0.612143	0.515847	-1.18667	0.235356	0.557035
FBgn0028919	CG16865	2L:13811522-13813316	42.7571	26.6943	34.7257	-0.612143	0.47118	-1.29917	0.193886	0.506271
FBgn0032400	CG6770	2L:12045343-12046118	8829.29	5637.75	7233.52	-0.611559	0.291623	-2.09709	0.0359859	0.19863
FBgn0264084	CR43753	2L:2271319-2279714	3.45053	1.6382	2.54437	-0.611434	0.635565	-0.962032	0.336033	NA
FBgn0040877	CG12994	X:17422320-17443994	1.94766	0	0.973829	-0.611246	0.491904	-1.24261	0.214011	NA
FBgn0032517	CG7099	2L:13387571-13393959	8.31434	3.82849	6.07141	-0.610992	0.631522	-0.967491	0.333299	0.654135
FBgn0024987	ssx	X:1370580-1375257	53.7062	33.257	43.4816	-0.610958	0.41936	-1.45688	0.145148	0.436522
FBgn0043457	CG5180	3R:20557930-20559760	34.8364	21.7954	28.3159	-0.61095	0.389211	-1.56971	0.116481	0.387907
FBgn0061200	NUP153	X:16599241-16610459	271.652	172.955	222.304	-0.610634	0.325521	-1.87587	0.0606734	0.269493
FBgn0036995	atk	3L:20454690-20464862	2.17068	0.621805	1.39624	-0.610599	0.596943	-1.02288	0.306367	NA
FBgn0034618	CG9485	2R:21312399-21319569	82.1698	51.333	66.7514	-0.610574	0.319172	-1.913	0.0557486	0.256101
FBgn0031540	CG3238	2L:3467342-3470004	7.81609	4.00792	5.91201	-0.610551	0.603886	-1.01104	0.311998	0.635853
FBgn0036016	CG3306	3L:9601523-9602548	21.8969	13.7417	17.8193	-0.609727	0.493331	-1.23594	0.216481	0.534145
FBgn0000376	Crm	X:2734248-2738773	23.6157	13.3348	18.4753	-0.609593	0.502011	-1.2143	0.224632	0.54384
FBgn0011761	dhd	X:5312171-5313125	6504.53	4203.17	5353.85	-0.609498	0.228281	-2.66994	0.00758637	0.0756372
FBgn0266372	CR45016	3R:10761148-10761797	2.63126	0.815642	1.72345	-0.609491	0.621748	-0.980285	0.326945	NA
FBgn0015240	HR96	3R:25025235-25029351	59.6171	36.2189	47.918	-0.609446	0.427899	-1.42428	0.154366	0.450055
FBgn0031959	Spz3	2L:7873495-7879552	5.29792	2.112	3.70496	-0.609291	0.637224	-0.956164	0.338989	NA
FBgn0027835	DP1	2R:18412027-18421124	328.826	209.973	269.4	-0.609127	0.309631	-1.96727	0.0491523	0.238129
FBgn0266449	Kr-h2	2L:6070990-6073961	50.2716	29.604	39.9378	-0.608965	0.448315	-1.35834	0.174355	0.4795
FBgn0265202	CR44262	3R:30183845-30184398	2.10807	0.180295	1.14418	-0.608922	0.534746	-1.13871	0.254823	NA
FBgn0004832	xpaC	X:4102955-4104197	28.1443	17.269	22.7066	-0.608716	0.472855	-1.28732	0.197982	0.511323
FBgn0034013	unc-5	2R:15340472-15368300	10.3323	4.63494	7.48363	-0.608664	0.631498	-0.963841	0.335126	0.656035
FBgn0033062	ARS2	2R:6080828-6085625	278.531	178.589	228.56	-0.608542	0.315967	-1.92597	0.0541084	0.251723
FBgn0002783	mor	3R:15968134-15972913	113.976	72.7628	93.3694	-0.608497	0.379176	-1.60479	0.108541	0.374534
FBgn0034573	CG3295	2R:21015594-21017446	25.6721	16.0683	20.8702	-0.608236	0.462634	-1.31472	0.188603	0.49858
FBgn0035283	CG12024	3L:1857165-1859047	15.2952	8.6959	11.9956	-0.60814	0.505852	-1.20221	0.229282	0.550238
FBgn0083962	CG34126	2L:4981614-4992702	40.2089	25.181	32.695	-0.607613	0.40101	-1.51521	0.12972	0.411008
FBgn0266941	CR45392	3L:18077581-18078103	2.40683	0.540884	1.47385	-0.607486	0.589747	-1.03008	0.302973	NA
FBgn0052699	LPCAT	X:9571537-9579987	102.973	64.437	83.7052	-0.607479	0.336724	-1.80409	0.0712176	0.294518
FBgn0035331	MSR1	3L:2322693-2345799	2.19126	0.654358	1.42281	-0.607301	0.613307	-0.990208	0.322072	NA
FBgn0036428	Gbs-70E	3L:14540937-14550975	655.057	420.347	537.702	-0.607082	0.271122	-2.23915	0.0251463	0.161061
FBgn0265878	CR44667	2R:20837495-20838695	2.46748	0.508064	1.48777	-0.607055	0.586151	-1.03566	0.30036	NA
FBgn0039427	CG5447	3R:26452534-26454585	76.3594	49.1913	62.7754	-0.606938	0.355027	-1.70956	0.0873481	0.331553
FBgn0037874	TCTP	3R:11210247-11211898	1341.2	867.485	1104.34	-0.60692	0.220944	-2.74693	0.00601554	0.064616
FBgn0020236	Atpcl	2R:15993531-16001290	182.434	115.889	149.162	-0.606903	0.288815	-2.10136	0.0356096	0.197645
FBgn0023479	Tequila	3L:9074643-9092131	119.672	75.3859	97.529	-0.606743	0.366143	-1.65712	0.0974952	0.352872
FBgn0029588	CG14798	X:1692824-1693843	22.1194	13.7576	17.9385	-0.605748	0.506761	-1.19533	0.231957	0.553151
FBgn0027597	CG17712	2L:1750687-1752122	43.102	25.9961	34.5491	-0.605664	0.382998	-1.58138	0.113792	0.382653
FBgn0002521	PHO	4:1172469-1181628	93.4511	58.2362	75.8437	-0.605471	0.371631	-1.62923	0.103265	0.363845
FBgn0036248	ssp	3L:12118257-12119789	24.7135	14.6569	19.6852	-0.605266	0.432248	-1.40027	0.161431	0.462349
FBgn0038861	CG7009	3R:21132734-21133881	21.0141	12.5004	16.7573	-0.605108	0.481156	-1.25761	0.208532	0.52381
FBgn0264902	CR44093	3R:5659477-5660570	4.29302	1.14314	2.71808	-0.605021	0.610229	-0.991465	0.321459	NA
FBgn0029672	CG2875	X:3571456-3573622	207.996	133.97	170.983	-0.605019	0.286306	-2.11319	0.0345846	0.194524
FBgn0250906	pgk	2L:2746880-2753068	736.805	477.564	607.185	-0.604824	0.231184	-2.6162	0.00889144	0.0835163
FBgn0002775	msl-3	3L:7123213-7125533	11.7155	6.02945	8.87248	-0.604533	0.610061	-0.990938	0.321716	0.644521
FBgn0065032	Arpc3B	X:17104571-17105852	69.2378	44.3109	56.7744	-0.604361	0.340428	-1.7753	0.075849	0.307074
FBgn0036514	CG12301	3L:15580800-15583373	217.488	135.974	176.731	-0.604226	0.369557	-1.635	0.102049	0.36066
FBgn0051713	Apf	2L:9938178-9938790	75.8095	46.9436	61.3765	-0.604112	0.373867	-1.61585	0.106127	0.369929
FBgn0031853	TTLL3B	2L:6732866-6736149	8.31206	4.38897	6.35052	-0.604069	0.604677	-0.998995	0.317797	0.640899
FBgn0030572	MRPS25	X:14582136-14582982	77.3533	48.484	62.9187	-0.603993	0.405068	-1.49109	0.135938	0.421089
FBgn0031434	insv	2L:2575280-2576997	42.5875	27.2577	34.9226	-0.60392	0.389703	-1.54969	0.121215	0.394871
FBgn0032346	Csl4	2L:11122574-11123567	116.578	74.2392	95.4088	-0.603908	0.306367	-1.97119	0.0487023	0.236858
FBgn0030893	RhoGAP16F	X:18093145-18097413	15.5506	8.958	12.2543	-0.603419	0.515406	-1.17076	0.241693	0.563728
FBgn0026378	rep	2R:19492087-19494125	19.2584	10.8021	15.0303	-0.603257	0.538553	-1.12014	0.262652	0.585317
FBgn0011586	E(r)	X:8904144-8906248	592.343	377.215	484.779	-0.602858	0.345147	-1.74667	0.0806941	0.3173
FBgn0039911	CG1909	4:583108-589348	9.97107	5.00536	7.48822	-0.602849	0.60876	-0.99029	0.322032	0.644678
FBgn0264553	CR43932	3L:3814698-3815240	8.3541	4.76541	6.55976	-0.602708	0.579347	-1.04032	0.29819	0.622443
FBgn0001612	Grip91	X:13736570-13744683	37.2049	22.3793	29.7921	-0.602549	0.434344	-1.38726	0.165362	0.467592
FBgn0034265	SNX16	2R:17725030-17726847	34.3456	21.3653	27.8555	-0.602495	0.500876	-1.20288	0.229021	0.549845
FBgn0003189	R	X:16655359-16668712	25.6685	15.1509	20.4097	-0.602431	0.552921	-1.08954	0.275914	0.60081
FBgn0031544	CG17593	2L:3514872-3517264	224.168	146.311	185.239	-0.602329	0.255658	-2.356	0.0184731	0.13467
FBgn0040528	CG15864	3R:8248438-8250324	4.13891	1.7635	2.95121	-0.602055	0.637817	-0.94393	0.345206	NA
FBgn0034493	CG8908	2R:20264920-20270994	6.75305	3.22655	4.9898	-0.602017	0.632142	-0.952345	0.340922	0.660442
FBgn0266908	CR45368	2L:15834218-15834417	3.62271	0.621805	2.12226	-0.601779	0.567776	-1.05989	0.289196	NA
FBgn0035057	CG3880	2R:24760664-24762605	1.7164	0	0.858202	-0.601206	0.489383	-1.2285	0.21926	NA
FBgn0011288	SNAP25	3L:24074180-24299205	27.5739	17.2984	22.4362	-0.60118	0.458378	-1.31154	0.189676	0.500689
FBgn0026317	TSC1	3R:24130307-24134654	38.4952	24.211	31.3531	-0.600624	0.416163	-1.44324	0.148953	0.442147
FBgn0034480	CG16898	2R:20003620-20005003	7.47495	3.8671	5.67103	-0.600617	0.59891	-1.00285	0.315934	0.638615
FBgn0023172	RhoGEF2	2R:17027190-17044653	78.6341	50.0245	64.3293	-0.600464	0.371614	-1.61583	0.106131	0.369929
FBgn0027280	l(1)G0193	X:7941478-7946908	111.525	72.7086	92.1168	-0.600448	0.287319	-2.08983	0.0366327	0.200096
FBgn0283468	slmb	3R:21119252-21127485	240.946	153.489	197.217	-0.600302	0.352666	-1.70218	0.0887214	0.334621
FBgn0052817	CG32817	X:479066-480166	9.84472	5.40022	7.62247	-0.600238	0.57111	-1.051	0.293257	0.616938
FBgn0033891	CG8067	2R:13983395-13984893	53.404	33.2067	43.3054	-0.599946	0.45463	-1.31964	0.186957	0.496253
FBgn0013756	MTOR	2R:11852617-11861202	317.888	205.137	261.512	-0.599382	0.307434	-1.94963	0.0512199	0.244085
FBgn0037200	CG11109	3L:22872200-22873702	23.9361	15.0396	19.4878	-0.59935	0.433705	-1.38193	0.166993	0.469166
FBgn0011289	TfIIA-L	3R:27251112-27256463	189.484	121.675	155.58	-0.59916	0.277892	-2.15609	0.0310769	0.183332
FBgn0038073	CG14395	3R:12662831-12673959	5.32646	1.86541	3.59594	-0.598452	0.620998	-0.963694	0.335199	NA
FBgn0085192	CG34163	2L:11988270-11988801	40.4059	24.5616	32.4838	-0.598406	0.489338	-1.22289	0.221371	0.540358
FBgn0051235	CG31235	3R:18316075-18328942	3.45462	1.3159	2.38526	-0.598377	0.623791	-0.959259	0.337428	NA
FBgn0051321	CG31321	3R:14310362-14314412	20.7928	12.9892	16.891	-0.598233	0.496139	-1.20578	0.227904	0.548321
FBgn0039232	sosie	3R:24833952-24840488	10.5407	5.76968	8.15521	-0.598165	0.605596	-0.98773	0.323285	0.645774
FBgn0267105	CG45545	3R:7552008-7552298	1.60183	0.274758	0.938293	-0.597804	0.568132	-1.05223	0.292695	NA
FBgn0263740	eIF-2gamma	3R:15257844-15263458	44.4504	27.5777	36.014	-0.597782	0.426019	-1.40318	0.160563	0.461257
FBgn0034914	CG5554	2R:23845001-23847024	127.101	81.1974	104.149	-0.59777	0.332706	-1.79669	0.0723851	0.29826
FBgn0003941	Rpl40	2L:4227699-4228561	7565.84	4932.2	6249.02	-0.597677	0.223601	-2.67296	0.00751852	0.0752912
FBgn0030768	CG9723	X:16653220-16655015	6.06812	2.78906	4.42859	-0.597611	0.638149	-0.936475	0.349029	0.66744
FBgn0032390	dgt2	2L:11989936-11990979	45.2238	28.6943	36.9591	-0.597558	0.392189	-1.52365	0.127596	0.407018
FBgn0051217	modSP	3R:16652446-16655662	21.0689	13.0567	17.0628	-0.597396	0.467684	-1.27735	0.201479	0.516585
FBgn0036697	ROGDI	3L:17049512-17055454	95.2706	60.9219	78.0962	-0.597378	0.319969	-1.86699	0.0619037	0.272129
FBgn0037234	CG9795	3R:4319683-4326379	16.3367	9.55926	12.948	-0.596758	0.581556	-1.02614	0.304825	0.62961
FBgn0002643	mam	2R:13991203-14060356	112.634	69.9171	91.2753	-0.596516	0.392256	-1.52073	0.128327	0.40843
FBgn0037709	CG8199	3R:9555785-9557776	37.6619	23.762	30.7119	-0.596393	0.406257	-1.46802	0.142099	0.431464
FBgn0010403	Obp83b	3R:5976177-5976817	13.4985	8.12643	10.8125	-0.596094	0.555984	-1.07214	0.283656	0.607659
FBgn0029152	MKRN1	3L:21529959-21533713	146.423	93.5326	119.978	-0.596023	0.349953	-1.70315	0.0885398	0.334484
FBgn0263327	CR43408	2L:18256531-18257174	2.57938	0.72981	1.6546	-0.595797	0.605973	-0.983207	0.325506	NA
FBgn0031424	vglut	2L:2391660-2410662	18.4041	10.7499	14.577	-0.595609	0.57166	-1.04189	0.297461	0.622443
FBgn0265988	Mv	3L:1950306-1964178	12.4215	7.30219	9.86186	-0.595459	0.536782	-1.10931	0.267296	0.591944
FBgn0016696	Pitslre	3L:20771528-20776931	206.193	132.913	169.553	-0.595443	0.296194	-2.01032	0.0443978	0.224495
FBgn0020018	PPOX	3R:24660197-24661851	48.1221	29.5966	38.8594	-0.595399	0.411143	-1.44816	0.147574	0.440227
FBgn0029158	Las	3L:20430605-20432361	41.7993	25.7905	33.7949	-0.594872	0.441374	-1.34777	0.177731	0.482851
FBgn0023534	CG17778	X:494614-496369	4.29524	1.87896	3.0871	-0.594526	0.638624	-0.930948	0.35188	NA
FBgn0033316	CG14749	2R:8627900-8630186	50.4891	31.9238	41.2065	-0.594289	0.427662	-1.38962	0.164644	0.46703
FBgn0030157	CG1468	X:9878422-9879279	603.543	390.09	496.817	-0.594162	0.30518	-1.94692	0.0515442	0.244706
FBgn0263500	CR43489	3R:17286242-17287238	5.58778	2.89937	4.24358	-0.593023	0.632343	-0.937819	0.348338	0.666732
FBgn0025630	CG4061	X:2072413-2074890	47.5416	29.8881	38.7148	-0.592753	0.451232	-1.31363	0.18897	0.499289
FBgn0040296	Ocho	3L:14974848-14976040	2.32082	0	1.16041	-0.59241	0.481263	-1.23095	NA	NA
FBgn0038721	subdued	3R:19633418-19642722	16.4957	9.82778	13.1618	-0.592377	0.536782	-1.10357	0.26978	0.5943
FBgn0035049	MMP1	2R:24671294-24688184	53.6532	33.726	43.6896	-0.592337	0.401309	-1.47601	0.139941	0.427772
FBgn0036715	Cad74A	3L:17367753-17379530	13.937	8.03629	10.9866	-0.592133	0.595989	-0.99353	0.320452	0.643547
FBgn0030041	CG12116	X:8467443-8469012	701.614	449.894	575.754	-0.59207	0.341031	-1.73612	0.082543	0.321564
FBgn0022338	dnk	3R:18980995-18982749	141.682	91.0085	116.345	-0.591857	0.297196	-1.99147	0.0464293	0.230543
FBgn0031882	RAB30	2L:7030493-7032606	7.86388	3.8493	5.85659	-0.591685	0.604108	-0.979436	0.327364	0.649467
FBgn0260484	HIP	X:3799150-3801570	122.831	79.0176	100.924	-0.591624	0.371342	-1.59321	0.111114	0.379725
FBgn0265847	CR44636	2R:20137894-20138245	2.41897	0	1.20948	-0.591322	0.480985	-1.2294	NA	NA
FBgn0263848	CG43709	2R:20775795-20776409	2.41897	0	1.20948	-0.591322	0.480985	-1.2294	NA	NA
FBgn0031189	CG14618	X:22473698-22474998	17.7521	11.1834	14.4678	-0.591137	0.476309	-1.24108	0.214577	0.53236
FBgn0263473	snoRNA:abba-a	2R:18994696-18994842	15.7837	8.85429	12.319	-0.591126	0.517459	-1.14236	0.253303	0.574999
FBgn0051787	CG31787	2L:18284845-18285720	9.31531	4.95117	7.13324	-0.590617	0.609731	-0.968651	0.332719	0.653636
FBgn0013269	FK506-bp1	3R:15331584-15333133	873.865	565.133	719.499	-0.590407	0.316863	-1.86328	0.0624223	0.273002
FBgn0032668	CG17681	2L:18153123-18154516	3.32914	1.24852	2.28883	-0.590015	0.632432	-0.932931	0.350856	NA
FBgn0030629	CG9123	X:15340373-15342117	30.6976	19.3802	25.0389	-0.590003	0.447604	-1.31814	0.187457	0.496679
FBgn0032819	CG10463	2L:19758879-19760986	41.5317	25.7856	33.6587	-0.589998	0.484256	-1.21836	0.223087	0.542049
FBgn0027093	Aats-arg	X:15841769-15844145	49.6512	31.941	40.7961	-0.589287	0.412771	-1.42764	0.153396	0.448267
FBgn0004419	me31B	2L:10239341-10242172	585.762	380.558	483.16	-0.589209	0.287847	-2.04695	0.0406626	0.213384
FBgn0036203	Muc68D	3L:11767299-11772157	632.366	409.312	520.839	-0.589188	0.315114	-1.86976	0.0615166	0.271083
FBgn0004908	ARL2	3R:8341100-8341872	72.5482	46.952	59.7501	-0.58911	0.361668	-1.62887	0.10334	0.363886
FBgn0013764	chi	2R:24031538-24033943	46.9536	29.6367	38.2952	-0.589059	0.401823	-1.46597	0.142657	0.432466
FBgn0031683	CG4230	2L:5096227-5099294	17.0781	10.1865	13.6323	-0.588387	0.571081	-1.0303	0.302867	0.628223
FBgn0038961	CG13850	3R:22408566-22410915	36.4996	22.6176	29.5586	-0.587925	0.448461	-1.31098	0.189863	0.501066
FBgn0031676	CG14040	2L:5052843-5054575	28.9451	18.5222	23.7336	-0.587687	0.39799	-1.47664	0.139773	0.427708
FBgn0032681	CG10283	2L:18472964-18484513	20.0609	12.3464	16.2037	-0.587617	0.454955	-1.2916	0.196497	0.50969
FBgn0036341	Syx13	3L:13044434-13046894	83.8756	54.2261	69.0508	-0.587536	0.328036	-1.79107	0.0732815	0.300211
FBgn0263346	CG43427	3R:4659579-4712193	105.315	67.6033	86.4593	-0.58753	0.322164	-1.8237	0.0681976	0.286516
FBgn0266622	CR45129	2R:7325896-7335195	2.338	0.487605	1.4128	-0.587475	0.59541	-0.986673	0.323803	NA
FBgn0035311	CR15821	3L:2171644-2172773	4.5149	1.99734	3.25612	-0.587416	0.638335	-0.920232	0.357451	NA
FBgn0035092	NPLP1	2R:25032377-25040377	3.56511	1.71767	2.64139	-0.587412	0.637683	-0.921165	0.356964	NA
FBgn0036764	CG5535	3L:17852624-17856794	49.6091	32.4958	41.0524	-0.587129	0.392179	-1.49709	0.134369	0.418627
FBgn0030538	betaNACtes1	X:14171487-14172624	8.51397	4.3838	6.44889	-0.587044	0.599338	-0.979487	0.327339	0.649467
FBgn0038582	CG7988	3R:18220526-18221473	48.9697	30.8198	39.8947	-0.587039	0.360272	-1.62943	0.103222	0.363806
FBgn0039642	CG11882	3R:29147016-29148172	13.2403	7.36617	10.3033	-0.586978	0.533406	-1.10043	0.271143	0.595571
FBgn0028668	Vha16-2	3L:11474958-11475552	1.73822	0	0.869108	-0.586956	0.485655	-1.20859	0.226822	NA
FBgn0031317	CG5118	2L:1170753-1172805	33.4855	20.6234	27.0544	-0.586756	0.509817	-1.15092	0.249767	0.572139
FBgn0033677	CG8321	2R:12033946-12036260	25.0079	15.8192	20.4136	-0.586624	0.461057	-1.27235	0.20325	0.518325
FBgn0036819	Dysb	3L:18867771-18869219	19.345	12.478	15.9115	-0.586528	0.457975	-1.2807	0.2003	0.514967
FBgn0082951	snoRNA:Me18S-C1366	2R:14621782-14621881	6.34099	2.88908	4.61503	-0.586471	0.632207	-0.927657	0.353586	0.671678
FBgn0003041	pbl	3L:7896109-7911954	98.0488	62.5164	80.2826	-0.586173	0.384393	-1.52493	0.127276	0.406671
FBgn0034110	Atg9	2R:16294400-16297232	59.1207	38.1011	48.6109	-0.586103	0.366017	-1.6013	0.10931	0.375589
FBgn0028543	NimB2	2L:13965012-13967018	145.013	94.5521	119.783	-0.58606	0.333964	-1.75486	0.0792837	0.314425
FBgn0004795	RETN	2R:23632610-23654820	220.489	142.681	181.585	-0.586041	0.327109	-1.79158	0.0732006	0.300204
FBgn0033987	ckn	2R:14963292-14980795	14.1994	8.33877	11.2691	-0.585966	0.519191	-1.12861	0.259061	0.581918
FBgn0001324	kto	3L:19836614-19844944	53.5945	34.7929	44.1937	-0.585774	0.411983	-1.42184	0.155073	0.451291
FBgn0027504	CG8878	2R:12146024-12151057	114.703	74.8971	94.7999	-0.585509	0.313707	-1.86642	0.0619829	0.272252
FBgn0038830	CG17272	3R:20823313-20824239	60.8312	39.2063	50.0188	-0.585401	0.347638	-1.68394	0.0921939	0.340916
FBgn0014465	Cp7Fb	X:8473837-8476071	840.672	547.906	694.289	-0.585339	0.284288	-2.05897	0.0394975	0.210678
FBgn0030944	CG6617	X:18649396-18650444	80.3436	50.9276	65.6356	-0.584788	0.386469	-1.51316	0.130239	0.411748
FBgn0030573	nmdyn-D6	X:14583677-14584616	2.74307	0.815642	1.77936	-0.584627	0.610317	-0.957907	0.33811	NA
FBgn0033649	pyr	2R:11712263-11726345	66.2759	42.1001	54.188	-0.584458	0.367349	-1.59102	0.111606	0.380148
FBgn0035496	CG14990	3L:4093207-4094344	33.406	19.9524	26.6792	-0.584212	0.479919	-1.21732	0.223484	0.5424
FBgn0032194	CG4901	2L:10211143-10213721	73.3552	47.641	60.4981	-0.584158	0.354203	-1.64922	0.0991026	0.355786
FBgn0261402	Ir75b	3L:17818073-17820193	5.92555	2.43403	4.17979	-0.58398	0.638699	-0.914327	0.360545	0.677084
FBgn0039069	CG6763	3R:23284002-23286041	2.59642	0.815642	1.70603	-0.583938	0.612887	-0.952766	0.340708	NA
FBgn0261592	RPS6	X:7899624-7901331	2147.35	1412.34	1779.84	-0.58383	0.228458	-2.55552	0.0106029	0.0926205
FBgn0032516	CG9293	2L:13385848-13387312	81.2738	52.4341	66.854	-0.583502	0.315175	-1.85136	0.064118	0.277064
FBgn0265186	CG44251	2R:12948348-12952293	3.17572	1.05758	2.11665	-0.58343	0.63162	-0.923704	0.35564	NA
FBgn0262948	CG43267	2R:7404035-7404441	56.7333	35.6457	46.1895	-0.583407	0.391519	-1.49011	0.136194	0.421309
FBgn0037949	CG17360	3R:11781131-11787014	31.6243	20.2032	25.9138	-0.583373	0.429644	-1.3578	0.174526	0.479693
FBgn0004167	kst	3L:3336860-3368133	199.38	129.732	164.556	-0.583315	0.272357	-2.14173	0.0322154	0.186272
FBgn0036099	CG11811	3L:10691024-10692598	152.649	99.3152	125.982	-0.583312	0.282412	-2.06546	0.038879	0.208457
FBgn0035027	CG3511	2R:24571627-24574503	69.0168	45.2555	57.1362	-0.583074	0.355252	-1.6413	0.100736	0.358718
FBgn0263598	Vha68-2	2L:12974322-12978607	245.623	160.883	203.253	-0.582956	0.271725	-2.14539	0.0319216	0.185186
FBgn0037633	CG9839	3R:8803471-8805802	5.73588	3.23377	4.48482	-0.582311	0.608526	-0.956921	0.338607	0.658069
FBgn0030998	CG14195	X:19208694-19212082	5.29814	1.64855	3.47335	-0.58225	0.616443	-0.944532	0.344898	NA
FBgn0038467	ADSL	3R:17018780-17021120	56.7526	36.3545	46.5535	-0.582131	0.373076	-1.56035	0.118676	0.390407
FBgn0001941	ifc	2L:5986348-5988854	210.029	132.086	171.058	-0.582126	0.430615	-1.35185	0.176424	0.481033
FBgn0039312	CG10514	3R:25278427-25279846	49.875	31.2718	40.5734	-0.582082	0.413759	-1.40681	0.159482	0.459432
FBgn0028400	SYT4	3R:7266065-7270809	14.5302	8.30569	11.4179	-0.582064	0.526688	-1.10514	0.269099	0.593606
FBgn0017550	RGA	3R:5607275-5613112	113.953	73.7807	93.8669	-0.582028	0.302272	-1.92551	0.054165	0.25178
FBgn0260866	dnr1	2R:22563152-22592964	8.44891	5.06781	6.75836	-0.581982	0.59332	-0.980891	0.326647	0.64896
FBgn0030958	CR6900	X:18785805-18786210	1.76961	0	0.884804	-0.581917	0.483619	-1.20325	0.228878	NA
FBgn0028648	MRPL50	3L:7243080-7243933	72.1904	46.5407	59.3656	-0.581776	0.309685	-1.87861	0.0602983	0.26842
FBgn0263110	CG43367	3L:4193993-4224003	89.2075	57.7958	73.5017	-0.58165	0.367045	-1.58468	0.113039	0.382044
FBgn0004897	fd96Ca	3R:25082684-25084878	1.74158	0	0.87079	-0.581542	0.483302	-1.20327	0.228873	NA
FBgn0284252	#N/A	2R:24509508-24515320	272.112	176.103	224.108	-0.581411	0.295167	-1.96977	0.048865	0.237344
FBgn0000147	aurA	3R:11963124-11964826	20.5883	11.6979	16.1431	-0.580963	0.528902	-1.09843	0.272016	0.596564
FBgn0266390	CR45030	3R:29095368-29096487	4.87508	2.21737	3.54623	-0.580946	0.637438	-0.911376	0.362098	NA
FBgn0034093	CG15706	2R:16223218-16230680	28.145	17.494	22.8195	-0.580903	0.432432	-1.34334	0.179162	0.485203
FBgn0266752	CR45225	3R:25675777-25676778	2.80577	0.803547	1.80466	-0.58067	0.599505	-0.968583	0.332754	NA
FBgn0027560	TPS1	2L:4388327-4392778	716.018	471.077	593.548	-0.580093	0.255383	-2.27146	0.0231191	0.153443
FBgn0037102	CRIF	3L:21568059-21568898	319.867	209.726	264.796	-0.579945	0.309937	-1.87117	0.0613213	0.270854
FBgn0010225	Gel	3R:4235217-4241057	134.727	88.1675	111.447	-0.579871	0.312394	-1.85622	0.0634223	0.275315
FBgn0001169	H	3R:20621938-20628915	75.4273	48.5512	61.9892	-0.579668	0.355557	-1.63031	0.103036	0.363491
FBgn0020513	ade5	X:12757036-12760617	1296.83	849.66	1073.24	-0.579463	0.270182	-2.14471	0.0319761	0.185266
FBgn0265174	PIG-V	2R:16955458-16957308	21.166	13.165	17.1655	-0.579264	0.43517	-1.33112	0.18315	0.490576
FBgn0037688	CG9356	3R:9402564-9404269	15.1266	8.58959	11.8581	-0.579039	0.53885	-1.07458	0.282561	0.606826
FBgn0024804	Dbp80	3L:27279316-27422159	185.646	121.081	153.363	-0.578862	0.33184	-1.7444	0.0810895	0.318194
FBgn0037801	CG3999	3R:10251518-10255268	7.33575	3.57797	5.45686	-0.578828	0.621402	-0.931487	0.351602	0.670044
FBgn0032358	PPT2	2L:11280298-11281920	26.5381	16.6377	21.5879	-0.578648	0.475058	-1.21806	0.223202	0.542061
FBgn0264776	CG44014	3R:15507940-15508886	95.8546	63.6202	79.7374	-0.578195	0.313526	-1.84417	0.0651586	0.279963
FBgn0002431	hyd	3R:9714623-9725615	72.6916	47.8317	60.2617	-0.577915	0.34041	-1.6977	0.0895636	0.335893
FBgn0022893	Df31	2L:21626309-21629932	1102.3	719.341	910.823	-0.577693	0.314636	-1.83607	0.0663476	0.28226
FBgn0035227	IML1	3L:1523414-1534034	17.6897	10.3615	14.0256	-0.577659	0.491892	-1.17436	0.240249	0.56249
FBgn0263392	tet	3L:2786207-2879158	58.261	36.3149	47.2879	-0.577316	0.424352	-1.36047	0.173682	0.478853
FBgn0033907	MRPS16	2R:14172986-14173596	284.846	185.478	235.162	-0.577253	0.337192	-1.71194	0.0869076	0.330719
FBgn0040398	CG14629	X:1051525-1052631	769.959	500.456	635.208	-0.577006	0.330196	-1.74746	0.0805568	0.31687
FBgn0039254	Nmnat	3R:24945237-24947400	40.2247	26.2843	33.2545	-0.57698	0.380383	-1.51684	0.129307	0.410629
FBgn0036381	CG8745	3L:13860027-13866905	173.504	110.493	141.998	-0.576608	0.403062	-1.43057	0.152554	0.446611
FBgn0260648	Rrp40	2L:1728732-1729762	54.3078	34.7607	44.5342	-0.576512	0.354537	-1.6261	0.103929	0.364714
FBgn0267975	vib	3R:19215434-19226651	424.142	275.383	349.763	-0.576485	0.354365	-1.62681	0.103777	0.364521
FBgn0000579	eno	2L:1724768-1729636	1427.26	944.646	1185.95	-0.576255	0.224895	-2.56233	0.0103972	0.0919249
FBgn0040285	Scamp	X:15446179-15449883	74.5054	48.3155	61.4105	-0.576155	0.31833	-1.80993	0.0703064	0.292279
FBgn0034087	CLU	2R:16186584-16194277	158.245	103.459	130.852	-0.576013	0.32085	-1.79527	0.0726101	0.298862
FBgn0086670	snoRNA:Psi28S-2622	3L:1488906-1489045	24.9897	15.6148	20.3022	-0.575338	0.434116	-1.32531	0.185069	0.493342
FBgn0032906	RPA2	2L:20924975-20926147	34.7605	21.5963	28.1784	-0.575269	0.443565	-1.29692	0.194659	0.507454
FBgn0032986	CG3262	2L:22239916-22246988	100.354	66.202	83.2778	-0.575125	0.297707	-1.93185	0.0533778	0.249859
FBgn0010825	Gug	3L:8449922-8472669	1921.56	1263.21	1592.38	-0.575056	0.281475	-2.04301	0.0410516	0.214294
FBgn0004885	tok	3R:24719697-24749125	27.9983	16.6319	22.3151	-0.574785	0.49451	-1.16233	0.2451	0.568032
FBgn0263352	Unr	3L:8432322-8442381	891.085	586.92	739.003	-0.574487	0.26094	-2.20161	0.0276929	0.170913
FBgn0051228	tRNA:CR31228	3R:18628467-18628538	2.54454	0.8021	1.67332	-0.574238	0.604187	-0.95043	0.341894	NA
FBgn0016697	Prosalpha5	2R:17412767-17413769	852.731	561.04	706.885	-0.573823	0.284875	-2.0143	0.0439782	0.223053
FBgn0050277	Oatp58Da	2R:22218456-22220905	15.1924	9.06675	12.1296	-0.573432	0.58989	-0.972098	0.331002	0.6519
FBgn0261682	CG42729	3L:15526910-15527516	1.53904	0.127016	0.833029	-0.573035	0.533757	-1.07359	0.283008	NA
FBgn0000629	E(z)	3L:10634575-10638130	48.2729	31.9209	40.0969	-0.572845	0.401158	-1.42798	0.153298	0.448211
FBgn0266280	CR44965	X:761976-762500	3.58433	1.24852	2.41642	-0.572665	0.629205	-0.910141	0.362748	NA
FBgn0052554	CG32554	X:17851869-17852685	12.9231	7.40244	10.1628	-0.571822	0.536748	-1.06535	0.286719	0.610649
FBgn0029661	CG16781	X:3462474-3464044	3.12988	1.40318	2.26653	-0.571568	0.637136	-0.897089	0.369671	NA
FBgn0031493	CG3605	2L:3026252-3029168	388.862	250.406	319.634	-0.571485	0.397234	-1.43866	0.150247	0.443686
FBgn0260003	Dys	3R:19461085-19597288	143.346	95.057	119.202	-0.571464	0.285197	-2.00375	0.0450965	0.2265
FBgn0022987	qkr54B	2R:17469624-17475129	28.9873	18.786	23.8866	-0.570948	0.414326	-1.37802	0.168198	0.469901
FBgn0051274	CG31274	3R:16993016-16994532	3.41664	0.824273	2.12045	-0.570905	0.591844	-0.964621	0.334734	NA
FBgn0031227	CG3709	2L:153539-155305	48.5507	31.9622	40.2564	-0.570413	0.375878	-1.51755	0.129129	0.410292
FBgn0029006	Smurf	2R:17592791-17604461	53.1499	33.693	43.4214	-0.570358	0.450157	-1.26702	0.205148	0.520828
FBgn0037978	KLHL18	3R:12007476-12010434	7.54464	3.8302	5.68742	-0.570337	0.625696	-0.911524	0.362019	0.67757
FBgn0265547	CR44397	2L:17950115-17951740	1.99945	0.455052	1.22725	-0.57018	0.572129	-0.996592	0.318962	NA
FBgn0037908	dpr5	3R:11499984-11505951	7.11673	3.19693	5.15683	-0.57004	0.638195	-0.893207	0.371746	0.685428
FBgn0052243	CG32243	3L:4539302-4541244	31.1361	20.487	25.8115	-0.569634	0.437593	-1.30174	0.193004	0.506062
FBgn0032694	MESR3	2L:18617256-18661776	31.3296	19.1004	25.215	-0.569269	0.432527	-1.31615	0.188125	0.497984
FBgn0033549	mms4	2R:10811078-10812215	3.24595	1.16269	2.20432	-0.568866	0.627659	-0.906329	0.364762	NA
FBgn0262477	Foxp	3R:9726020-9730872	12.8948	6.46553	9.68014	-0.568748	0.614259	-0.925909	0.354493	0.672619
FBgn0260771	LARP7	X:9243817-9245925	17.4672	10.1362	13.8017	-0.5687	0.563254	-1.00967	0.312653	0.636041
FBgn0030361	CG1492	X:12009711-12012211	14.1475	8.21465	11.1811	-0.568619	0.514826	-1.10449	0.269382	0.593783
FBgn0263112	MITF	4:1198852-1224467	115.363	76.0213	95.6919	-0.567896	0.275129	-2.06411	0.0390072	0.208848
FBgn0051198	CG31198	3R:21754324-21757758	981.796	650.1	815.948	-0.56778	0.274319	-2.06978	0.0384732	0.206768
FBgn0031952	CDC14	2L:7801668-7810703	56.3611	36.2314	46.2963	-0.56745	0.339029	-1.67375	0.0941802	0.344879
FBgn0260026	CG42494	3L:3184404-3186549	1.63313	0.401774	1.01745	-0.567439	0.57991	-0.978494	0.32783	NA
FBgn0014075	ugt	3L:18872747-18878245	79.5968	52.4779	66.0374	-0.567012	0.320456	-1.76939	0.0768285	0.309101
FBgn0011704	RnrS	2R:11983145-11985393	102.459	66.0795	84.2691	-0.567011	0.357092	-1.58786	0.112319	0.380428
FBgn0023458	Rbcn-3A	X:6240745-6255487	69.4888	44.7623	57.1255	-0.566914	0.338077	-1.67688	0.0935667	0.343748
FBgn0024921	Trn	3L:6193480-6200385	581.49	382.876	482.183	-0.566777	0.285713	-1.98373	0.0472859	0.232559
FBgn0031735	CG11029	2L:5746157-5747961	7.37502	3.66806	5.52154	-0.56658	0.636573	-0.890048	0.37344	0.686452
FBgn0039369	CG17195	3R:25776276-25777198	1.73822	0.180295	0.959255	-0.566439	0.524081	-1.08082	0.279776	NA
FBgn0041630	Hexo1	3L:4288641-4291211	722.488	479.993	601.24	-0.566269	0.266849	-2.12206	0.0338327	0.192391
FBgn0038341	AdamTS-A	3R:15442246-15476193	28.5618	18.6809	23.6213	-0.565491	0.423179	-1.33629	0.181453	0.48829
FBgn0002838	ms(3)K81	3R:26875852-26876562	3.6253	1.63675	2.63103	-0.565423	0.638226	-0.885928	0.375656	NA
FBgn0039240	CG3744	3R:24871202-24876654	103.373	67.3251	85.3489	-0.565406	0.3557	-1.58956	0.111935	0.380148
FBgn0036380	CG8757	3L:13840197-13842240	1.52469	0.347047	0.935866	-0.564969	0.558943	-1.01078	0.312121	NA
FBgn0086359	Invadolysin	3R:10144668-10159134	106.631	70.3877	88.5091	-0.564788	0.349409	-1.61641	0.106006	0.369718
FBgn0034165	CG6435	2R:16873772-16874977	9.89996	5.47762	7.68879	-0.564531	0.610775	-0.924285	0.355338	0.673321
FBgn0031492	CG3542	2L:3023226-3026439	159.059	104.686	131.873	-0.564283	0.356048	-1.58485	0.113	0.382044
FBgn0033597	Cpr47Ea	2R:11251751-11253398	12.5424	6.61592	9.57918	-0.563804	0.593248	-0.950369	0.341925	0.661925
FBgn0025394	inc	X:1483479-1517615	77.2403	51.0519	64.1461	-0.563413	0.367622	-1.53259	0.125378	0.40334
[truncated: 15,422 more rows]

## Sheet: WT KO -1 0.05
FBgn	Gene Name	Locus	WT Value	KO Value	baseMean	log2FoldChange	lfcSE	stat	pvalue	padj
FBgn0052865	alphagamma-element:CR32865	3R:12475336-12478267	11.5483	0	5.77416	-2.47502	0.638772	-3.87466	0.000106775	0.00433147
FBgn0000079	Amy-p	2R:17118636-17120303	1085.37	478.238	781.805	-1.09878	0.327052	-3.35965	0.000780422	0.0160262
FBgn0026268	antdh	X:11168030-11169058	10.8872	1.10941	5.9983	-2.12818	0.602407	-3.5328	0.000411177	0.0107588
FBgn0033926	ARC1	2R:14357927-14360297	830.829	404.889	617.859	-0.994758	0.261823	-3.79934	0.000145079	0.0054017
FBgn0037205	BoYb	3L:22901912-22905470	45.8513	12.3893	29.1203	-1.49335	0.527162	-2.83282	0.004614	0.0539615
FBgn0004580	Cbp53E	2R:16973927-16996057	197.464	69.0573	133.261	-1.43915	0.272905	-5.27344	1.33887e-07	1.67079e-05
FBgn0043364	cbt	2L:476446-479688	90.6601	36.5463	63.6032	-1.16886	0.397073	-2.94369	0.00324322	0.0427759
FBgn0035702	CG10147	3L:6486167-6488424	14.5015	2.75252	8.62701	-1.68271	0.565447	-2.9759	0.00292133	0.0395406
FBgn0032717	CG10600	2L:18833710-18839679	138.459	65.3408	101.9	-0.995137	0.340647	-2.92131	0.00348563	0.0445251
FBgn0035586	CG10671	3L:5144082-5146063	106.85	51.1489	78.9995	-0.994401	0.29511	-3.3696	0.000752773	0.0156853
FBgn0034289	CG10910	2R:18020268-18022406	164.279	59.7977	112.038	-1.29865	0.380533	-3.41272	0.000643169	0.0141958
FBgn0034356	CG10924	2R:18527430-18535749	218.588	68.0975	143.343	-1.56538	0.32468	-4.82131	1.42621e-06	0.000134967
FBgn0030266	CG11122	X:11112395-11124726	84.0096	36.8191	60.4144	-1.07872	0.365005	-2.95537	0.00312299	0.041656
FBgn0033541	CG12934	2R:10648888-10649830	15.842	2.77209	9.30706	-1.75607	0.594244	-2.95514	0.0031253	0.041656
FBgn0032789	CG13083	2L:19487490-19488691	563.143	232.922	398.032	-1.18876	0.322668	-3.68415	0.000229471	0.00730142
FBgn0032788	CG13084	2L:19484930-19486532	38.1542	12.5754	25.3648	-1.41687	0.433148	-3.2711	0.00107131	0.0200737
FBgn0033589	CG13227	2R:11235252-11235755	33.7405	5.32873	19.5346	-2.09563	0.517917	-4.04627	5.20404e-05	0.00247268
FBgn0033851	CG13332	2R:13525377-13526448	23.121	0.180295	11.6506	-3.59184	0.602209	-5.96444	2.45468e-09	4.56973e-07
FBgn0033374	CG13741	2R:9092506-9094658	48.4537	18.6737	33.5637	-1.22698	0.378601	-3.24081	0.0011919	0.0217608
FBgn0036814	CG14073	3L:18802265-18820675	189.407	72.8937	131.15	-1.2787	0.330814	-3.8653	0.000110953	0.00446801
FBgn0036818	CG14074	3L:18866225-18867431	49.6882	16.9302	33.3092	-1.33476	0.433651	-3.07797	0.00208418	0.0309789
FBgn0032008	CG14277	2L:8242486-8243426	100.774	39.2252	69.9995	-1.24342	0.343185	-3.62318	0.000291007	0.00846082
FBgn0040354	CG14418	X:2882226-2883661	196.538	0.347047	98.4423	-6.59947	0.4982	-13.2466	4.71965e-40	5.35964e-36
FBgn0034317	CG14499	2R:18187707-18188573	140.667	7.94067	74.3036	-2.52512	0.61563	-4.10168	4.10161e-05	0.00207013
FBgn0031174	CG1486	X:21324046-21328150	19.598	5.52141	12.5597	-1.5499	0.509099	-3.04441	0.00233138	0.0336834
FBgn0030474	CG15747	X:13338318-13341009	60.0104	24.6437	42.327	-1.15297	0.360905	-3.19465	0.00139998	0.0240755
FBgn0029814	CG15765	X:5818559-5840823	112.76	49.7424	81.251	-1.09124	0.330744	-3.29936	0.000969058	0.0187472
FBgn0038881	CG16791	3R:21318300-21349601	97.4006	20.7466	59.0736	-1.99645	0.375558	-5.31596	1.06097e-07	1.38487e-05
FBgn0032297	CG17124	2L:10744075-10756325	273.971	83.322	178.647	-1.63223	0.275887	-5.9163	3.29272e-09	5.75263e-07
FBgn0038481	CG17475	3R:17129339-17130426	57.0317	26.6893	41.8605	-1.02538	0.340507	-3.01133	0.00260102	0.0366921
FBgn0259998	CG17571	2L:20255988-20257192	684.266	336.872	510.569	-0.964864	0.295141	-3.26916	0.00107866	0.0201469
FBgn0028872	CG18095	2L:14029262-14031539	38.6748	5.8797	22.2773	-2.27664	0.480708	-4.73602	2.17956e-06	0.000195893
FBgn0029525	CG18273	X:482777-487581	126.906	53.3995	90.1528	-1.17779	0.336977	-3.49516	0.000473786	0.0116963
FBgn0033904	CG18327	2R:14166982-14168233	33.4356	5.89377	19.6647	-1.75392	0.589114	-2.97722	0.00290874	0.0394172
FBgn0030441	CG2209	X:13022198-13022949	29.1394	6.50842	17.8239	-1.75169	0.498413	-3.51453	0.00044053	0.0112167
FBgn0030460	CG2453	X:13193094-13194551	109.483	52.5932	81.038	-0.983529	0.316558	-3.10694	0.00189033	0.029127
FBgn0030186	CG2962	X:10214858-10216642	76.5448	0	38.2724	-5.63556	0.542873	-10.381	3.0262e-25	3.43655e-22
FBgn0050389	CG30389	2R:21148265-21160545	178.232	82.7473	130.489	-1.02677	0.339528	-3.0241	0.00249376	0.0355768
FBgn0051041	CG31041	3R:29590070-29590906	52.697	4.43847	28.5677	-2.8905	0.523323	-5.52336	3.32582e-08	5.03574e-06
FBgn0052698	CG32698	X:9783223-9855449	78.683	12.8953	45.7891	-2.16184	0.488621	-4.42438	9.67217e-06	0.000700446
FBgn0053926	CG33926	3L:9443232-9446388	356.091	151.812	253.952	-1.14581	0.335123	-3.41909	0.000628316	0.0141011
FBgn0054028	CG34028	X:9511524-9512162	9.88437	0	4.94218	-2.77106	0.635284	-4.36191	1.28929e-05	0.000841449
FBgn0085256	CG34227	2R:11248126-11248610	1468.8	691.248	1080.03	-1.02224	0.307265	-3.32689	0.000878202	0.0174353
FBgn0025643	CG3588	X:2919770-2924426	46.8263	0.274758	23.5505	-4.76364	0.550467	-8.65381	4.9809e-18	3.14239e-15
FBgn0028474	CG4119	X:5666052-5670652	96.0686	36.29	66.1793	-1.2873	0.370331	-3.47607	0.000508823	0.0122504
FBgn0038811	CG4159	3R:20591024-20592671	58.1273	23.6718	40.8995	-1.17176	0.397203	-2.95004	0.00317736	0.042152
FBgn0250754	CG42232	3R:16458280-16469663	289.346	136.99	213.168	-1.0107	0.32065	-3.15203	0.00162138	0.0263751
FBgn0263354	CG42784	2L:13415431-13500427	53.9195	4.91406	29.4168	-2.81917	0.465774	-6.05266	1.42478e-09	2.88925e-07
FBgn0262003	CG42821	3R:17413077-17413639	51.7007	18.0412	34.8709	-1.31013	0.45336	-2.88983	0.00385451	0.0475264
FBgn0262104	CG42857	3R:9820514-9821191	338.474	41.2838	189.879	-2.59913	0.43902	-5.9203	3.21354e-09	5.70203e-07
FBgn0262357	CG43055	2L:4411155-4411824	333.495	76.7632	205.129	-1.9927	0.308236	-6.46486	1.0139e-10	2.61678e-08
FBgn0262366	CG43064	3L:11834721-11836721	11.7148	0.963116	6.33896	-1.98897	0.623601	-3.1895	0.00142521	0.0243392
FBgn0263320	CG43401	2L:1428474-1429159	18.1126	3.27495	10.6938	-1.88974	0.536975	-3.51923	0.000432798	0.0110695
FBgn0263321	CG43402	2L:1442627-1443832	49.6714	10.7885	30.23	-1.916	0.450169	-4.25618	2.0795e-05	0.00122356
FBgn0032138	CG4364	2L:9708921-9711271	714.192	297.106	505.649	-1.19604	0.292798	-4.08487	4.41009e-05	0.00219653
FBgn0264081	CG43750	2L:2389578-2390689	38.282	10.8402	24.5611	-1.52317	0.427509	-3.56291	0.000366769	0.00998807
FBgn0039075	CG4393	3R:23375928-23384777	36.0927	14.2925	25.1926	-1.16628	0.412113	-2.83001	0.0046547	0.0542701
FBgn0265185	CG44250	2R:12950404-12952293	297.247	132.53	214.888	-1.11592	0.274854	-4.06005	4.90626e-05	0.002381
FBgn0031318	CG4887	2L:1173009-1177589	51.5104	9.11784	30.3141	-2.18226	0.418932	-5.2091	1.89763e-07	2.26837e-05
FBgn0036597	CG4962	3L:16294711-16295547	73.4549	11.0335	42.2442	-2.18994	0.497834	-4.39893	1.08784e-05	0.000757887
FBgn0034266	CG4975	2R:17726914-17732987	178.23	54.4408	116.335	-1.54738	0.391411	-3.95332	7.70728e-05	0.0033663
FBgn0029831	CG5966	X:5988791-5992640	166.985	82.1593	124.572	-0.966081	0.310651	-3.10986	0.00187178	0.0289985
FBgn0039492	CG6051	3R:27124759-27151069	400.658	152.037	276.347	-1.29453	0.339636	-3.81152	0.000138115	0.00521074
FBgn0029693	CG6379	X:4097592-4101031	18.1416	1.52328	9.83246	-2.45078	0.584836	-4.19054	2.7829e-05	0.00153775
FBgn0032290	CG6443	2L:10728978-10730302	72.7616	25.539	49.1503	-1.36192	0.39242	-3.47056	0.000519376	0.0124348
FBgn0034704	CG6758	2R:22174922-22177428	34.252	13.7243	23.9881	-1.17073	0.407769	-2.87107	0.00409087	0.0496324
FBgn0038989	CG6937	3R:22584773-22586209	116.225	57.0751	86.65	-0.966841	0.29902	-3.23336	0.00122342	0.0220876
FBgn0036738	CG7542	3L:17549826-17550980	157.479	12.6922	85.0856	-3.19205	0.427626	-7.4646	8.35524e-14	3.51415e-11
FBgn0039670	CG7567	3R:29587237-29588104	20.8287	1.25688	11.0428	-2.65492	0.581667	-4.56434	5.01076e-06	0.000403562
FBgn0034010	CG8157	2R:15325503-15326386	189.288	56.8366	123.062	-1.53202	0.424832	-3.60618	0.000310739	0.00884398
FBgn0034086	CG8441	2R:16185122-16186506	92.8234	41.3669	67.0951	-1.06568	0.335823	-3.17334	0.00150698	0.0252408
FBgn0038235	CG8461	3R:14512639-14513637	53.6752	17.9074	35.7913	-1.38943	0.376215	-3.69318	0.000221468	0.00709669
FBgn0033308	CG8736	2R:8594031-8595001	82.7118	3.80347	43.2576	-2.00968	0.638729	-3.14638	0.00165305	0.0266647
FBgn0032077	CG9515	2L:8941945-8943257	36.6896	12.1402	24.4149	-1.33991	0.439795	-3.04667	0.00231388	0.0334731
FBgn0039760	CG9682	3R:30250928-30252830	100.206	48.8671	74.5364	-0.981506	0.34022	-2.88491	0.0039152	0.0481179
FBgn0037636	CG9821	3R:8813490-8820682	2691.95	1316.45	2004.2	-0.985655	0.264267	-3.72976	0.00019166	0.00650559
FBgn0250786	CHD1	2L:2979562-2987723	275.813	134.525	205.169	-0.971804	0.304755	-3.1888	0.00142864	0.0243392
FBgn0023076	clk	3L:7763233-7775603	57.607	13.2475	35.4273	-1.69678	0.486571	-3.48721	0.000488082	0.0119197
FBgn0039054	Cow	3R:23070516-23112730	66.8105	20.267	43.5387	-1.52563	0.40361	-3.77996	0.000156856	0.0056398
FBgn0000356	cp16	3L:8731944-8732599	10147.5	4751.79	7449.65	-1.00539	0.349687	-2.8751	0.00403893	0.0492654
FBgn0000360	cp38	X:8481837-8483311	10980.3	4217.42	7598.87	-1.27967	0.332204	-3.85206	0.000117129	0.00465077
FBgn0053319	CR33319	2L:20928824-20929525	9.51938	0.180295	4.84984	-2.51265	0.632722	-3.97117	7.15194e-05	0.00314796
FBgn0084008	CR41443	2R:5253945-5255295	18.6506	1.77822	10.2144	-1.87199	0.62457	-2.99725	0.00272428	0.0378665
FBgn0261636	CR42719	3L:615627-616646	184.467	14.6711	99.569	-3.26319	0.414183	-7.87861	3.31035e-15	1.63445e-12
FBgn0262974	CR43285	3R:23825352-23825907	93.2258	12.5287	52.8772	-2.5159	0.417773	-6.02218	1.72081e-09	3.32778e-07
FBgn0263981	CR43730	2R:16288927-16291474	172.373	0.621805	86.4976	-6.19236	0.495739	-12.4912	8.34109e-36	4.73607e-32
FBgn0264618	CR43958	4:557025-557854	8.81051	1.16269	4.9866	-1.76342	0.622013	-2.83503	0.00458217	0.0536999
FBgn0264822	CR44030	4:959675-962692	262.509	6.34625	134.428	-4.61972	0.446568	-10.3449	4.41205e-25	4.55484e-22
FBgn0264842	CR44050	3L:15884593-15885747	58.897	22.4859	40.6915	-1.19173	0.408479	-2.91749	0.00352861	0.0448553
FBgn0265086	CR44197	2L:13089803-13090559	176.833	25.5281	101.181	-2.59884	0.307683	-8.44647	3.0024e-17	1.79449e-14
FBgn0265727	CR44534	X:9314685-9315171	36.888	2.04716	19.4676	-3.33626	0.519286	-6.42471	1.32123e-10	3.1258e-08
FBgn0265958	CR44745	2L:5387551-5388632	39.8872	10.9069	25.3971	-1.53587	0.480807	-3.19437	0.00140137	0.0240755
FBgn0265963	CR44750	2R:21727495-21728195	9.98324	0	4.99162	-2.76297	0.635477	-4.34786	1.37471e-05	0.000872132
FBgn0266619	CR45126	4:459768-461413	13.7922	1.76232	7.77724	-1.89851	0.610653	-3.10898	0.00187737	0.0290455
FBgn0266982	CR45433	3L:19861458-19861869	78.9118	27.5173	53.2146	-1.3288	0.435983	-3.04784	0.00230495	0.0334292
FBgn0267302	CR45738	3L:4240069-4240505	8.45092	0	4.22546	-2.34156	0.63869	-3.66619	0.000246195	0.00768075
FBgn0267656	CR45994	2R:16153906-16154551	20.4413	3.0621	11.7517	-2.05928	0.561268	-3.66898	0.000243523	0.00761831
FBgn0000370	Crc	2L:21310866-21319527	301.175	122.599	211.887	-1.22283	0.311118	-3.93045	8.47882e-05	0.00363341
FBgn0260794	ctrip	3R:4786284-4812096	330.855	135.096	232.976	-1.21558	0.293548	-4.14098	3.4583e-05	0.00180149
FBgn0033395	Cyp4p2	2R:9237512-9239831	42.9703	10.7065	26.8384	-1.78974	0.411475	-4.34957	1.36405e-05	0.000870235
FBgn0015714	Cyp6a17	2R:14873953-14875739	138.632	2.08143	70.3566	-5.12805	0.460808	-11.1284	9.12644e-29	1.48057e-25
FBgn0013772	cyp6a8	2R:14887171-14889010	14.5048	0	7.2524	-3.29809	0.624134	-5.28427	1.26204e-07	1.6286e-05
FBgn0000414	Dab	3L:16712126-16724575	76.1071	26.8841	51.4956	-1.28229	0.428987	-2.98912	0.00279779	0.0383716
FBgn0086687	Desat1	3R:12439600-12447616	2993.21	1310.29	2151.75	-1.11958	0.306211	-3.65623	0.000255953	0.0078345
FBgn0031725	DIP-eta	2L:5601723-5617946	227.839	10.6011	119.22	-4.01136	0.357475	-11.2214	3.20275e-29	6.06175e-26
FBgn0030607	dob	X:15067007-15069091	66.487	29.8524	48.1697	-1.07405	0.368171	-2.91726	0.00353123	0.0448553
FBgn0034286	dpr13	2R:17975122-18007902	146.496	32.7764	89.6363	-1.89051	0.393499	-4.80436	1.55244e-06	0.000145699
FBgn0033188	draT	2R:7526118-7532981	407.527	33.2933	220.41	-3.16862	0.411477	-7.7006	1.35432e-14	6.40821e-12
FBgn0052282	Drsl4	3L:3315620-3315942	1753.89	671.028	1212.46	-1.28354	0.335309	-3.82792	0.000129229	0.00494314
FBgn0020445	E23	2L:3334875-3354829	82.9661	27.1454	55.0558	-1.40099	0.441327	-3.17449	0.001501	0.0252193
FBgn0086908	egg	2R:24775534-24779901	83.9921	37.3738	60.6829	-1.10624	0.343716	-3.21848	0.00128873	0.0229028
FBgn0034237	eIF3-S9	2R:17536213-17539142	551.044	268.575	409.81	-0.997272	0.244807	-4.07371	4.62704e-05	0.00228455
FBgn0026259	EIF5B	3L:3428658-3460977	967.787	459.966	713.876	-1.00008	0.326872	-3.05953	0.00221687	0.0324417
FBgn0004858	elB	2L:14390628-14409549	165.784	70.7982	118.291	-1.16768	0.275013	-4.24591	2.17706e-05	0.00126783
FBgn0037090	Est-Q	3L:21501421-21503959	141.711	29.078	85.3945	-2.04675	0.377779	-5.41784	6.03242e-08	8.35416e-06
FBgn0004650	fs(1)N	X:1322513-1329438	144.625	50.5257	97.5754	-1.3423	0.415681	-3.22915	0.00124158	0.0223092
FBgn0031873	Gas41	2L:6949310-6950207	28.4318	4.62828	16.53	-2.09971	0.526541	-3.98774	6.67063e-05	0.00300602
FBgn0027341	Gfat1	3R:4126442-4137882	20.447	4.25013	12.3486	-1.6658	0.568667	-2.92931	0.00339717	0.043825
FBgn0033799	GLaz	2R:13163959-13168032	233.161	96.9389	165.05	-1.20408	0.267816	-4.49593	6.92677e-06	0.000531489
FBgn0004913	Gnf1	3R:4906622-4910081	111.049	50.829	80.9388	-1.04861	0.347862	-3.01444	0.00257456	0.0364094
FBgn0063495	GSTe5	2R:18404605-18405338	37.2172	14.8463	26.0318	-1.1967	0.418431	-2.85998	0.00423672	0.0507513
FBgn0015737	Hmu	3R:27288769-27291592	29.7602	4.89042	17.3253	-1.97892	0.529264	-3.739	0.000184751	0.00631937
FBgn0004864	hop	X:11360930-11368098	109.208	17.5467	63.3772	-2.45618	0.330204	-7.43837	1.01936e-13	4.13422e-11
FBgn0001222	HSF	2R:18130303-18134634	143.396	47.6536	95.5246	-1.49339	0.317701	-4.70062	2.59378e-06	0.000228333
FBgn0001230	Hsp68	3R:24055080-24057310	157.094	38.4846	97.7895	-1.85007	0.34682	-5.3344	9.58609e-08	1.26581e-05
FBgn0013279	Hsp70Bc	3R:12509076-12511461	9.82262	0.508064	5.16534	-1.85216	0.638083	-2.9027	0.00369961	0.0463718
FBgn0035886	Jon66Ci	3L:8391540-8392377	116.108	21.4434	68.7759	-2.09268	0.453829	-4.61116	4.00437e-06	0.000334365
FBgn0266450	Kr-h1	2L:6082603-6096498	80.4401	33.9297	57.1849	-1.14454	0.31853	-3.59321	0.000326634	0.00913611
FBgn0001341	l(1)1Bi	X:629773-633633	43.2999	9.91583	26.6079	-1.69531	0.525112	-3.22848	0.00124452	0.0223266
FBgn0002531	LCP1	2R:8430115-8431243	9.45253	0.982394	5.21746	-1.94296	0.624547	-3.11099	0.00186463	0.0289272
FBgn0040104	lectin-24A	2L:3716800-3717773	23.4393	0.180295	11.8098	-3.56076	0.605599	-5.87972	4.10952e-09	7.07086e-07
FBgn0040096	lectin-33A	2L:11002072-11002738	17.864	2.74471	10.3043	-1.96177	0.578148	-3.39319	0.000690831	0.0147993
FBgn0031759	lid	2L:5989400-5999501	171.353	68.5941	119.973	-1.24787	0.31168	-4.00368	6.23634e-05	0.00285564
FBgn0020278	loco	3R:22619968-22639387	83.6309	16.2692	49.95	-2.10473	0.370802	-5.67614	1.37769e-08	2.20352e-06
FBgn0034140	Lst	2R:16574579-16576586	293.241	24.3123	158.777	-3.27008	0.340574	-9.60167	7.8658e-22	5.95493e-19
FBgn0262517	LTN1	3L:19544345-19552290	154.42	67.3825	110.901	-1.11485	0.329282	-3.38571	0.000709955	0.0150415
FBgn0004425	lysB	3L:1207371-1207981	963.367	255.574	609.47	-1.73565	0.371657	-4.67004	3.01141e-06	0.00026105
FBgn0004427	LysD	3L:1210717-1211196	2779.8	572.004	1675.9	-2.05986	0.377294	-5.45955	4.77337e-08	6.69215e-06
FBgn0004428	lysE	3L:1212827-1213406	388.309	32.2303	210.27	-3.32507	0.33033	-10.0659	7.81562e-24	6.82725e-21
FBgn0033296	Mal-A7	2R:8468646-8471663	134.244	37.8863	86.0654	-1.67773	0.354327	-4.73498	2.19077e-06	0.000195893
FBgn0030993	Mec2	X:19188035-19190193	18.6073	4.20696	11.4071	-1.59426	0.559563	-2.84911	0.00438412	0.0518605
FBgn0035294	MFAP1	3L:1941068-1942872	65.1244	26.2745	45.6994	-1.17725	0.405901	-2.90035	0.00372746	0.0465154
FBgn0004177	mts	2L:7827650-7833576	1345.35	661.716	1003.53	-0.97581	0.272994	-3.57447	0.000350938	0.00967293
FBgn0052774	Muc4B	X:4244095-4246139	36.2146	7.38802	21.8013	-1.85063	0.497587	-3.71922	0.000199842	0.00661794
FBgn0028999	nerfin-1	3L:909112-912319	10.9718	0	5.48589	-2.62885	0.637914	-4.12101	3.77223e-05	0.00194715
FBgn0038964	NOP56	3R:22419095-22421068	2353.9	1151.9	1752.9	-0.968161	0.308152	-3.14183	0.00167897	0.0268919
FBgn0259937	Nop60B	2R:24174877-24186343	3274.31	1527.26	2400.78	-1.04145	0.288513	-3.60972	0.000306532	0.00878241
FBgn0041585	olf186-F	2R:17843442-17860582	174.522	51.4541	112.988	-1.6575	0.287162	-5.772	7.83362e-09	1.30822e-06
FBgn0020626	OSBP	3R:24934869-24938222	72.5611	33.2305	52.8958	-1.04965	0.342556	-3.06416	0.00218285	0.032179
FBgn0029958	pdp	X:7731779-7734651	76.5095	34.145	55.3272	-1.07878	0.361746	-2.98216	0.0028622	0.0389259
FBgn0040959	Peritrophin-15a	2L:8395665-8396096	430.89	168.068	299.479	-1.26928	0.305288	-4.15765	3.21541e-05	0.00171891
FBgn0033327	PGRP-SC1b	2R:8713446-8715094	46.5346	15.0184	30.7765	-1.39923	0.435766	-3.21097	0.0013229	0.0232192
FBgn0034647	pirk	2R:21660967-21662995	20.1036	3.64128	11.8725	-1.8137	0.57321	-3.16411	0.00155561	0.0257139
FBgn0004901	Prat	3R:7909598-7911779	24.8438	6.01304	15.4284	-1.70538	0.508138	-3.35614	0.000790386	0.0161432
FBgn0030329	prtP	X:11716756-11719894	144.331	63.6848	104.008	-1.11856	0.314824	-3.55297	0.000380908	0.0102502
FBgn0031479	Prx6005	2L:2877091-2878232	31.6373	5.90791	18.7726	-1.84958	0.542288	-3.4107	0.000647963	0.0142051
FBgn0267487	Ptp61F	3L:1342493-1475257	491.678	117.924	304.801	-1.90327	0.340343	-5.59221	2.24191e-08	3.48756e-06
FBgn0020618	RACK1	2L:7825347-7827315	2821.37	1286.77	2054.07	-1.08828	0.249252	-4.3662	1.26427e-05	0.000832532
FBgn0262699	Rap	X:4667290-4679537	103.564	30.2739	66.9188	-1.53988	0.451161	-3.41316	0.000642152	0.0141958
FBgn0031868	Rat1	2L:6908083-6911423	47.6798	19.2396	33.4597	-1.16706	0.40451	-2.88513	0.00391247	0.0481179
FBgn0031814	retm	2L:6448464-6455929	112.928	54.0323	83.4804	-1.00128	0.308536	-3.24525	0.00117346	0.0215978
FBgn0087002	Rfabg	4:1060969-1077273	4144.61	2017.48	3081.05	-0.994239	0.257938	-3.85456	0.000115937	0.00461956
FBgn0267792	RGR	2R:8600415-8612295	272.566	112.538	192.552	-1.19642	0.308022	-3.88422	0.000102658	0.00420861
FBgn0036187	RIOK1	3L:11646234-11648474	26.6963	7.7175	17.2069	-1.44358	0.490723	-2.94174	0.00326372	0.0427977
FBgn0020910	RPL3	3R:11221894-11225173	11271.1	4714.06	7992.59	-1.20055	0.266308	-4.50815	6.53965e-06	0.000505199
FBgn0015756	RPL9	2L:11002758-11004189	4838.01	1850.38	3344.19	-1.32869	0.255177	-5.20693	1.91988e-07	2.27106e-05
FBgn0000100	RPLP0	3L:22075867-22077487	19034.7	9451.09	14242.9	-0.972807	0.241369	-4.03038	5.56868e-05	0.00262878
FBgn0003274	RPLP2	2R:16586129-16586732	30456.9	13579.3	22018.1	-1.1052	0.28285	-3.90737	9.33063e-05	0.00390991
FBgn0028690	RPN5	3R:5789493-5791569	324.666	156.978	240.822	-0.987832	0.295333	-3.3448	0.000823417	0.0166679
FBgn0005533	RPS17	3L:9428795-9429821	25102.9	11311.3	18207.1	-1.08855	0.287356	-3.78816	0.000151764	0.00554159
FBgn0015521	RPS21	2L:2856070-2857029	24449.6	8656.69	16553.2	-1.4186	0.286108	-4.95829	7.11158e-07	7.34174e-05
FBgn0025697	santa-maria	2L:7445355-7451244	43.9211	15.4158	29.6684	-1.33787	0.409446	-3.26751	0.00108497	0.0201982
FBgn0033052	SCAP	2R:6026273-6036388	145.334	67.1121	106.223	-1.03169	0.328333	-3.1422	0.00167686	0.0268919
FBgn0028993	scro	3L:24724162-24758036	12.4262	1.26206	6.84412	-1.79775	0.629998	-2.85358	0.00432301	0.0512979
FBgn0031971	Sirup	2L:7998869-7999676	188.204	83.3855	135.795	-1.09794	0.308721	-3.5564	0.000375969	0.0101413
FBgn0027783	SMC2	2R:14848621-14852653	146.058	51.7963	98.927	-1.36946	0.353447	-3.8746	0.000106799	0.00433147
FBgn0086079	snoRNA:Me28S-A774a	3L:13024226-13024298	11.4406	0.815642	6.12813	-2.15452	0.622461	-3.46129	0.000537583	0.0127183
FBgn0086663	snoRNA:Psi18S-1275	3R:9778398-9778537	24.2371	3.74819	13.9926	-1.96791	0.548619	-3.58703	0.000334471	0.00930944
FBgn0004183	snRNA:U1:82Eb	3R:4947933-4948096	452.102	196.792	324.447	-1.08335	0.379226	-2.85674	0.00428011	0.0511846
FBgn0004191	snRNA:U2:34ABa	2L:13211925-13212116	343.666	29.0594	186.363	-3.05311	0.443913	-6.87772	6.0817e-12	2.03129e-09
FBgn0031547	Sr-CIV	2L:3522521-3524056	15.9635	3.78446	9.87399	-1.56074	0.546875	-2.85393	0.00431819	0.0512979
FBgn0262112	sro	3R:29794597-29795805	57.3565	24.6219	40.9892	-1.10661	0.353378	-3.13152	0.00173905	0.0275746
FBgn0033782	sug	2R:12924567-12930644	77.0856	32.977	55.0313	-1.12555	0.351176	-3.20508	0.00135025	0.0234889
FBgn0010421	TfIIFbeta	3R:10766622-10767804	123.029	60.1578	91.5933	-0.966267	0.283298	-3.41078	0.000647772	0.0142051
FBgn0003861	trp	3R:29914521-29920289	91.3806	36.6587	64.0197	-1.23363	0.321315	-3.83933	0.00012337	0.00479791
FBgn0011584	trp1	2L:10009381-10013170	764.16	358.957	561.558	-1.03639	0.280632	-3.69305	0.000221582	0.00709669
FBgn0005614	trpl	2R:9753697-9765518	153.451	58.7259	106.088	-1.3254	0.268846	-4.92997	8.22421e-07	8.33876e-05
FBgn0034636	twz	2R:21560246-21576035	12.8027	1.8804	7.34154	-1.90627	0.596659	-3.19491	0.00139872	0.0240755
FBgn0026755	Ugt37b1	2L:6225048-6226842	40.3714	7.23371	23.8026	-2.02567	0.47956	-4.22402	2.39982e-05	0.00136968
FBgn0003965	V	X:10923972-10925631	101.13	38.3539	69.742	-1.2902	0.330941	-3.89858	9.67592e-05	0.00401021
FBgn0283442	vas	2L:15061656-15074311	149.788	31.7003	90.744	-1.8456	0.486757	-3.79162	0.000149668	0.00551827
FBgn0024183	VIG	2L:15062931-15070316	299.219	139.869	219.544	-1.03699	0.307849	-3.36848	0.000755832	0.0157202
FBgn0003983	Vm34Ca	2L:13411141-13411631	10896	4694.85	7795.45	-1.13824	0.310172	-3.66972	0.000242817	0.00761721
FBgn0283469	Vps4	X:17907692-17911097	167.861	75.1652	121.513	-1.09282	0.321733	-3.39668	0.000682081	0.0146422
FBgn0263143	vret	3R:22742954-22745581	34.1164	1.67794	17.8972	-3.39748	0.523717	-6.48724	8.74239e-11	2.36378e-08
FBgn0037098	Wnk	3L:21543850-21554928	70.5888	30.1378	50.3633	-1.14264	0.382009	-2.99114	0.00277938	0.0382939
FBgn0283651	#N/A	2L:14104090-14160587	127.56	45.4903	86.5252	-1.32592	0.368978	-3.59348	0.00032629	0.00913611

## Sheet: WT KO 1 0.05
FBgn	Gene Name	Locus	WT Value	KO Value	baseMean	log2FoldChange	lfcSE	stat	pvalue	padj
FBgn0027083	Aats-met-m	3R:14249043-14259991	134.393	366.534	250.463	1.27889	0.410829	3.11294	0.00185233	0.0288152
FBgn0000028	acj6	X:15350239-15379064	73.7857	177.064	125.425	1.14719	0.383527	2.99115	0.00277925	0.0382939
FBgn0042094	Adk3	3R:10887345-10889588	58.688	139.257	98.9725	1.14467	0.319622	3.58133	0.000341849	0.00946827
FBgn0043362	bchs	2L:5907169-5922776	29.3533	77.6566	53.5049	1.27157	0.404876	3.14065	0.00168575	0.0269626
FBgn0028644	Beat-ic	2L:16000291-16041703	19.5744	68.1022	43.8383	1.44346	0.50627	2.85116	0.00435599	0.0515815
FBgn0032629	beat-IIIc	2L:17187637-17260734	100.57	233.444	167.007	1.10766	0.3644	3.0397	0.00236817	0.0341147
FBgn0038084	beat-Vc	3R:12746036-12783192	65.7846	219.421	142.603	1.49771	0.436644	3.43006	0.000603449	0.0138504
FBgn0039584	beat-VI	3R:28418208-28474814	29.7333	190.452	110.093	2.26927	0.456443	4.97165	6.63848e-07	7.07526e-05
FBgn0250908	beat-VII	3R:26645282-26681966	24.8959	108.649	66.7723	1.7471	0.478434	3.6517	0.000260513	0.00793134
FBgn0035608	blanks	3L:5497523-5498958	82.4384	186.159	134.299	1.08688	0.367695	2.95592	0.00311736	0.041648
FBgn0011206	bol	3L:9097629-9134405	1038.21	2140.81	1589.51	0.970475	0.326574	2.97168	0.00296171	0.039897
FBgn0283451	Br	X:1575132-1664869	273.219	766.072	519.645	1.34088	0.380677	3.52236	0.00042772	0.0110391
FBgn0003502	Btk29A	2L:8258373-8301079	169.588	490.44	330.014	1.37255	0.392164	3.49994	0.000465355	0.011589
FBgn0259822	Ca-beta	2L:11156118-11203544	11.3245	41.2778	26.3012	1.54605	0.468817	3.29778	0.00097454	0.0187893
FBgn0263111	Cac	X:11931280-11985087	311.886	731.959	521.923	1.12689	0.356814	3.1582	0.00158745	0.0261291
FBgn0022800	Cad96Ca	3R:25197571-25208283	26.2743	77.2757	51.775	1.34985	0.424504	3.17981	0.00147369	0.0249037
FBgn0015609	cadN	2L:17647053-17778340	246.984	562.285	404.634	1.07868	0.369096	2.92249	0.00347249	0.0445074
FBgn0037646	CAHbeta	3R:8980860-8982793	70.5428	160.26	115.402	1.07965	0.369479	2.92208	0.003477	0.044515
FBgn0010014	CANB	X:5332499-5334449	34.1374	89.6177	61.8775	1.26334	0.395184	3.19684	0.00138941	0.0240155
FBgn0013759	CASK	3R:21783400-21822674	133.373	356.437	244.905	1.25743	0.40762	3.08482	0.00203677	0.0305157
FBgn0020224	CBL	3L:8424954-8432246	194.456	484.989	339.722	1.17189	0.401877	2.91603	0.00354513	0.0449314
FBgn0038199	CCHa1	3R:14092504-14096835	26.8686	82.8698	54.8692	1.40196	0.445983	3.14354	0.0016692	0.026849
FBgn0034644	CG10082	2R:21646177-21657935	53.4784	134.391	93.9345	1.23827	0.368802	3.35755	0.000786378	0.0160903
FBgn0032798	CG10132	2L:19518824-19525453	182.975	496.668	339.822	1.28682	0.389626	3.30271	0.000957568	0.0185883
FBgn0032815	CG10462	2L:19732080-19735980	230.77	544.94	387.855	1.12174	0.375998	2.98337	0.00285096	0.0388195
FBgn0034634	CG10494	2R:21516774-21519125	29.5619	242.439	136.001	2.74305	0.365478	7.50538	6.12498e-14	2.6752e-11
FBgn0037060	CG10508	3L:21210215-21216051	204.062	496.19	350.126	1.16756	0.362677	3.2193	0.00128505	0.022873
FBgn0036549	CG10516	3L:15968204-15969902	10.4288	38.7485	24.5887	1.63861	0.442144	3.70605	0.000210517	0.00684975
FBgn0036362	CG10725	3L:13437954-13439009	14.9106	45.543	30.2268	1.33845	0.462391	2.89462	0.00379623	0.0469096
FBgn0034264	CG10933	2R:17723309-17725056	54.4847	186.196	120.34	1.55699	0.426483	3.65078	0.000261449	0.00793855
FBgn0037304	CG1113	3R:5253153-5255403	0	10.2528	5.12641	2.02708	0.635725	3.18861	0.00142958	0.0243392
FBgn0031855	CG11221	2L:6742502-6756133	141.945	548.521	345.233	1.71242	0.417446	4.10213	4.09363e-05	0.00207013
FBgn0035359	CG1143	3L:2645368-2647192	65.8704	138.13	102	1.00294	0.276684	3.62487	0.000289109	0.00845744
FBgn0038734	CG11453	3R:19783522-19785519	17.2255	136.06	76.6426	2.42619	0.497085	4.88084	1.05636e-06	0.000104313
FBgn0035488	CG11593	3L:4037523-4040482	140.797	289.492	215.144	0.969263	0.331846	2.92082	0.0034911	0.0445298
FBgn0038114	CG11670	3R:13042050-13044086	123.013	420.084	271.548	1.53818	0.431098	3.56804	0.000359657	0.0098416
FBgn0039297	CG11852	3R:25237614-25238895	29.2485	70.17	49.7093	1.16036	0.360592	3.21793	0.00129118	0.0229105
FBgn0036678	CG11905	3L:16928381-16935536	46.8831	163.342	105.113	1.62541	0.397175	4.09243	4.26883e-05	0.00214499
FBgn0035257	CG12011	3L:1694617-1696412	8.53207	267.707	138.119	3.97641	0.494048	8.04863	8.37282e-16	4.3219e-13
FBgn0039831	CG12054	3R:31220702-31231259	676.648	1460.29	1068.47	1.02079	0.345811	2.95188	0.00315843	0.0420482
FBgn0030098	CG12057	X:9191657-9192548	282.914	808.964	545.939	1.4224	0.310067	4.58741	4.48778e-06	0.000369299
FBgn0032370	CG12307	2L:11651331-11652010	69.0595	156.066	112.563	1.09203	0.295724	3.69274	0.00022185	0.00709669
FBgn0040871	CG12479	X:14151579-14152006	62.6279	198.882	130.755	1.53947	0.351459	4.38023	1.18556e-05	0.00080618
FBgn0086604	CG12484	2R:20424338-20478951	121.853	318.452	220.152	1.25025	0.370867	3.37117	0.000748507	0.0156251
FBgn0029930	CG12541	X:7021608-7066052	125.292	328.702	226.997	1.25591	0.368882	3.40465	0.000662488	0.0143299
FBgn0035481	CG12605	3L:3954251-3964771	154.377	448.906	301.642	1.4078	0.359675	3.91408	9.07505e-05	0.0038169
FBgn0029707	CG12688	X:4380758-4382466	35.5008	115.331	75.4158	1.45143	0.451442	3.21509	0.00130404	0.0230666
FBgn0035086	CG12851	2R:24948645-24955677	31.0999	89.3535	60.2267	1.35534	0.397018	3.4138	0.000640625	0.0141958
FBgn0046258	CG12880	3R:27685962-27692790	25.5059	72.3881	48.947	1.30497	0.420579	3.10279	0.00191705	0.0294189
FBgn0030770	CG13010	X:16678265-16678945	14.8221	50.2974	32.5597	1.50477	0.449422	3.34824	0.000813267	0.0165214
FBgn0030769	CG13012	X:16668818-16676753	37.3458	108.583	72.9646	1.3536	0.42451	3.18862	0.00142954	0.0243392
FBgn0036584	CG13054	3L:16255852-16257191	196.025	612.517	404.271	1.51002	0.351951	4.29043	1.78329e-05	0.00107719
FBgn0036589	CG13067	3L:16271282-16271918	28.2207	64.8677	46.5442	1.10336	0.383379	2.87799	0.00400212	0.0489214
FBgn0031134	CG1314	X:20867989-20869397	5.15603	26.783	15.9695	1.87195	0.49188	3.80571	0.000141399	0.00529091
FBgn0033723	CG13155	2R:12379614-12380426	17.1182	52.9486	35.0334	1.42753	0.389588	3.66419	0.000248118	0.00769844
FBgn0033680	CG13186	2R:12081276-12082057	25.5276	80.3577	52.9426	1.4419	0.383214	3.76265	0.000168125	0.00591163
FBgn0033579	CG13229	2R:11139304-11172206	57.3362	187.214	122.275	1.54877	0.382626	4.04773	5.17176e-05	0.00246767
FBgn0086673	CG13272	2L:16804884-16816069	131.476	523.633	327.555	1.76704	0.403365	4.38076	1.18269e-05	0.00080618
FBgn0035677	CG13293	3L:6082883-6092188	46.4653	206.609	126.537	1.97249	0.380034	5.1903	2.09956e-07	2.43292e-05
FBgn0038926	CG13409	3R:22029440-22031900	5.56332	39.5914	22.5774	2.12367	0.531519	3.99547	6.45661e-05	0.00292817
FBgn0036442	CG13473	3L:14728760-14729343	51.382	108.059	79.7206	1.00637	0.306948	3.27863	0.00104312	0.0198089
FBgn0039203	CG13618	3R:24524794-24527533	158.545	552.243	355.394	1.61528	0.388863	4.15385	3.26932e-05	0.00172681
FBgn0035816	CG13685	3L:7747344-7750552	151.982	637.284	394.633	1.86626	0.379689	4.91523	8.86775e-07	8.91169e-05
FBgn0035104	CG13875	3L:179923-182535	0.300167	10.8232	5.56167	2.18092	0.637536	3.42085	0.000624252	0.0140934
FBgn0035176	CG13905	3L:902898-903810	34.5831	115.063	74.8229	1.66107	0.335428	4.95209	7.34194e-07	7.51127e-05
FBgn0033405	CG13954	2R:9309296-9389467	350.625	1320.6	835.611	1.70482	0.398531	4.27776	1.88781e-05	0.00113428
FBgn0036871	CG14096	3L:19466567-19467079	1.72331	27.2651	14.4942	2.51443	0.610353	4.11964	3.79465e-05	0.00194987
FBgn0036138	CG14143	3L:11134987-11135480	0	13.319	6.65951	2.58427	0.63772	4.05236	5.07033e-05	0.00242948
FBgn0039428	CG14237	3R:26456877-26457242	14.3607	78.3864	46.3735	2.06664	0.496342	4.16374	3.13081e-05	0.001685
FBgn0039454	CG14247	3R:26737610-26738593	79.1493	197.297	138.223	1.16172	0.402956	2.883	0.00393907	0.0483095
FBgn0039503	CG14262	3R:27264374-27265430	15.143	49.3982	32.2706	1.45139	0.469772	3.08956	0.00200451	0.0303509
FBgn0038632	CG14301	3R:18629151-18641457	95.0358	246.342	170.689	1.22801	0.41344	2.97024	0.00297572	0.0399908
FBgn0031302	CG14340	2L:1112941-1114138	1.0751	16.3487	8.7119	2.18241	0.623408	3.50077	0.000463922	0.0115787
FBgn0029922	CG14431	X:6908277-6968829	37.025	96.7697	66.8973	1.22742	0.403282	3.04357	0.00233793	0.033735
FBgn0262730	CG14446	X:6225647-6236218	227.475	512.519	369.997	1.08537	0.339038	3.20131	0.00136806	0.0237186
FBgn0037483	CG14609	3R:7200970-7203450	79.856	227.946	153.901	1.32112	0.431276	3.06328	0.00218924	0.032179
FBgn0037326	CG14669	3R:5414527-5458394	6.39836	23.6519	15.0252	1.5156	0.501881	3.01983	0.00252917	0.0359464
FBgn0035755	CG14830	3L:7250718-7263920	126.291	300.92	213.605	1.13311	0.380444	2.97839	0.0028977	0.0393145
FBgn0038246	CG14853	3R:14609642-14618987	4.11224	22.2672	13.1897	1.70086	0.549506	3.09526	0.00196643	0.029934
FBgn0038447	CG14892	3R:16594414-16597241	123.822	292.009	207.915	1.11066	0.391176	2.8393	0.00452129	0.053206
FBgn0032377	CG14937	2L:11792412-11794086	42.4327	120.506	81.4691	1.30216	0.446075	2.91915	0.00350987	0.0446839
FBgn0035495	CG14989	3L:4087581-4092706	310.983	714.48	512.731	1.10262	0.35041	3.14665	0.00165152	0.0266647
FBgn0031100	CG1504	X:20302015-20330372	227.446	701.225	464.336	1.40039	0.438922	3.19051	0.00142021	0.0243392
FBgn0034391	CG15080	2R:18783299-18794594	0.128934	10.2996	5.21426	2.1808	0.638685	3.41452	0.000638953	0.0141958
FBgn0032648	CG15144	2L:17525585-17529122	36.2607	173.223	104.742	1.97304	0.432484	4.56212	5.064e-06	0.000404977
FBgn0030283	CG15198	X:11248236-11248885	42.0412	122.586	82.3134	1.3712	0.367803	3.7281	0.000192932	0.00650559
FBgn0040519	CG15219	2L:22104891-22105512	137.632	293.085	215.359	1.03108	0.291504	3.53709	0.000404557	0.0106423
FBgn0030174	CG15312	X:10055629-10070868	343.358	732.506	537.932	1.00319	0.351182	2.85661	0.00428191	0.0511846
FBgn0030889	CG15373	X:18044071-18048720	107.672	272.094	189.883	1.24104	0.347339	3.573	0.000352919	0.00970399
FBgn0030258	CG1552	X:11052171-11053556	71.8877	160.397	116.143	1.08064	0.352586	3.0649	0.00217742	0.0321714
FBgn0039770	CG15537	3R:30435177-30443599	9.96904	35.8334	22.9012	1.47857	0.508707	2.90652	0.00365469	0.0459101
FBgn0031644	CG15625	2L:4889995-4891277	28.3425	78.9288	53.6356	1.30497	0.398299	3.27636	0.00105154	0.0198691
FBgn0034622	CG15666	2R:21341972-21345608	7.28513	31.5685	19.4268	1.53143	0.536816	2.85281	0.00433343	0.0513678
FBgn0034122	CG15711	2R:16363551-16365895	4.54824	62.5109	33.5296	3.06776	0.467456	6.56267	5.28526e-11	1.53896e-08
FBgn0030440	CG15719	X:13003955-13004879	0.666483	12.6668	6.66666	2.26297	0.624134	3.62578	0.000288093	0.00845371
FBgn0038131	CG15888	3R:13284946-13286529	8.12976	55.5413	31.8356	2.18998	0.512906	4.26975	1.95693e-05	0.00115744
FBgn0030468	CG1622	X:13297082-13299910	76.113	176.607	126.36	1.08613	0.383915	2.8291	0.00466795	0.0543685
FBgn0030218	CG1628	X:10598146-10602714	21.0166	51.5475	36.2821	1.18105	0.368754	3.20281	0.00136092	0.0236309
FBgn0039602	CG1647	3R:28820221-28824508	239.675	703.058	471.367	1.37004	0.410817	3.33492	0.000853229	0.0171188
FBgn0032495	CG16820	2L:13246232-13250189	29.1531	96.1684	62.6607	1.4373	0.49196	2.92158	0.00348264	0.0445251
FBgn0026147	CG16833	2L:10989401-10997897	151.138	369.569	260.354	1.1787	0.358477	3.28807	0.00100875	0.0192452
FBgn0031116	CG1695	X:20433950-20445599	64.8058	176.7	120.753	1.31978	0.387802	3.40322	0.000665962	0.0143365
FBgn0031412	CG16995	2L:2307948-2308872	1.66453	16.1338	8.89915	2.05079	0.601494	3.4095	0.00065083	0.0142051
FBgn0040496	CG17104	2L:10677198-10679707	193.788	971.34	582.564	2.09745	0.381891	5.49228	3.96778e-08	5.75313e-06
FBgn0035581	CG17150	3L:4861269-4895749	220.204	617.56	418.882	1.33148	0.388854	3.42411	0.000616819	0.0140276
FBgn0032419	CG17217	2L:12170550-12171232	6.88411	28.4976	17.6908	1.70348	0.489197	3.48219	0.000497332	0.0120806
FBgn0031168	CG1722	X:21249976-21251148	155.059	456.299	305.679	1.40923	0.371076	3.79768	0.000146055	0.00540698
FBgn0031488	CG17265	2L:2999286-3016069	21.9747	211.145	116.56	2.766	0.459361	6.02142	1.72894e-09	3.32778e-07
FBgn0033936	CG17386	2R:14420324-14424764	36.2811	117.56	76.9207	1.48657	0.429699	3.45955	0.000541077	0.0127215
FBgn0030114	CG17754	X:9250420-9255953	101.22	218.645	159.932	1.03993	0.327261	3.17769	0.00148452	0.0250494
FBgn0037525	CG17816	3R:7855582-7886733	143.136	338.353	240.745	1.15689	0.334325	3.46037	0.000539435	0.0127215
FBgn0036839	CG18136	3L:19000985-19003252	0	8.73454	4.36727	2.40622	0.638104	3.77089	0.000162667	0.00579075
FBgn0029945	CG18155	X:7329046-7331255	19.1146	50.6156	34.8651	1.26789	0.402361	3.15111	0.00162649	0.0263864
FBgn0036023	CG18179	3L:9639271-9640140	5.14432	26.8165	15.9804	1.69026	0.566041	2.98611	0.00282554	0.0386123
FBgn0038653	CG18208	3R:18799280-18849224	300.408	972.332	636.37	1.51702	0.394135	3.84898	0.000118609	0.00467681
FBgn0036725	CG18265	3L:17439401-17457461	279.405	732.233	505.819	1.24731	0.38861	3.20968	0.00132884	0.0232875
FBgn0028866	CG18420	2L:14794516-14796642	36.3818	174.346	105.364	1.94392	0.442713	4.39092	1.12872e-05	0.000776835
FBgn0038460	CG18622	3R:16983510-16987732	288.022	654.984	471.503	1.09052	0.343579	3.17401	0.00150348	0.0252193
FBgn0033216	CG1946	2R:7714923-7716781	32.5661	94.3321	63.4491	1.34285	0.397407	3.37903	0.00072741	0.0152126
FBgn0033479	CG2292	2R:10063385-10066514	0.96665	11.611	6.28881	1.92616	0.628489	3.06474	0.00217857	0.0321714
FBgn0024995	CG2680	X:2706151-2707427	7.21967	22.8758	15.0478	1.38361	0.481762	2.87198	0.0040791	0.0495425
FBgn0029728	CG2861	X:4797231-4804862	195.695	532.296	363.996	1.30796	0.375358	3.48457	0.000492922	0.0120121
FBgn0030189	CG2909	X:10326464-10328946	303.084	763.199	533.142	1.20464	0.374036	3.22067	0.00127893	0.0228245
FBgn0031474	CG2991	2L:2857164-2868548	161.858	431.045	296.452	1.29335	0.355535	3.63777	0.000275013	0.00815418
FBgn0050099	CG30099	2R:16288208-16288969	6.52047	32.4046	19.4625	1.92676	0.458972	4.19799	2.69294e-05	0.00149907
FBgn0050197	CG30197	2R:14514030-14514992	292.537	604.239	448.388	0.990668	0.280095	3.5369	0.000404848	0.0106423
FBgn0050271	CG30271	2R:22816474-22822111	82.5801	255.755	169.168	1.43088	0.425564	3.36232	0.000772916	0.0159518
FBgn0050480	CG30480	2R:14674606-14678136	12.0011	67.549	39.7751	2.06886	0.472916	4.37468	1.21609e-05	0.000817153
FBgn0051008	CG31008	3R:30989478-30990006	35.0156	96.7516	65.8836	1.36476	0.34024	4.01118	6.04155e-05	0.00278893
FBgn0030148	CG3106	X:9659095-9662903	47.747	402.94	225.343	2.70007	0.418887	6.44583	1.14968e-10	2.83821e-08
FBgn0051121	CG31121	3R:24881466-24894605	181.27	421.635	301.453	1.12025	0.345537	3.24206	0.00118668	0.0217608
FBgn0051205	CG31205	3R:20731631-20732707	12.1431	39.1309	25.637	1.43271	0.471375	3.03943	0.00237025	0.0341147
FBgn0051207	CG31207	3R:21046032-21047027	280.512	731.707	506.11	1.24675	0.375964	3.31614	0.000912704	0.017963
FBgn0051294	CG31294	3R:15715505-15716585	68.97	167.393	118.181	1.15714	0.388974	2.97485	0.00293129	0.0395818
FBgn0051407	CG31407	3R:10022845-10025150	88.514	175.057	131.785	0.9538	0.288379	3.30746	0.000941469	0.0183215
FBgn0051465	CG31465	3R:21880810-21883990	8.69328	95.0867	51.89	2.90197	0.451549	6.42669	1.3041e-10	3.1258e-08
FBgn0051663	CG31663	2L:1858609-1881480	162.546	551.344	356.945	1.55119	0.416173	3.72726	0.000193571	0.00650559
FBgn0051816	CG31816	2L:16542546-16543263	12.8983	43.3231	28.1107	1.45627	0.443979	3.28004	0.00103793	0.0197433
FBgn0051910	CG31910	2L:6744663-6745622	8.54245	28.2566	18.3995	1.38102	0.479309	2.88128	0.00396058	0.0484659
FBgn0051928	CG31928	2L:1492295-1493859	22.9182	60.372	41.6451	1.28042	0.428111	2.99085	0.002782	0.0382939
FBgn0052037	CG32037	3L:9489502-9492215	8.34383	49.5271	28.9355	1.9567	0.513638	3.8095	0.00013925	0.00523618
FBgn0044328	CG32052	3L:9787046-9808713	343.732	1003.74	673.737	1.40038	0.371502	3.76951	0.000163567	0.00580458
FBgn0052121	CG32121	3L:13416576-13422336	125.659	349.037	237.348	1.35228	0.3478	3.88808	0.000101039	0.00417234
FBgn0031545	CG3213	2L:3517273-3519651	10.4553	74.4487	42.452	2.44318	0.39728	6.14977	7.75944e-10	1.60211e-07
FBgn0047178	CG32147	3L:15143063-15144059	214.794	822.11	518.452	1.74097	0.383335	4.54164	5.58171e-06	0.00043415
FBgn0052150	CG32150	3L:15837773-15844062	87.2152	286.972	187.094	1.48937	0.425246	3.50238	0.00046113	0.0115343
FBgn0052191	CG32191	3L:17806451-17809146	3.15178	29.8685	16.5101	2.3326	0.579775	4.02329	5.73911e-05	0.00269311
FBgn0052198	CG32198	3L:18526976-18527445	7.22321	73.5379	40.3805	2.88824	0.457147	6.31797	2.65024e-10	5.90121e-08
FBgn0052238	CG32238	3L:4648276-4650305	28.8399	74.724	51.782	1.24158	0.372237	3.33546	0.000851574	0.0171159
FBgn0052333	CG32333	3L:1275956-1295699	67.3711	173.943	120.657	1.23905	0.373942	3.31347	0.000921448	0.0180622
FBgn0052392	CG32392	3L:6756629-6763246	45.0421	111.953	78.4974	1.14808	0.394613	2.90937	0.00362157	0.0455948
FBgn0052407	CG32407	3L:5922055-5923567	17.157	55.0284	36.0927	1.43208	0.423783	3.37927	0.000726777	0.0152126
FBgn0052457	CG32457	3L:22987642-22988262	44.8542	127.325	86.0898	1.31456	0.439912	2.98824	0.00280594	0.0384369
FBgn0052485	CG32485	3L:3050323-3051765	11.2114	56.6448	33.9281	2.00614	0.467533	4.2909	1.77954e-05	0.00107719
FBgn0052532	CG32532	X:19531851-19547482	21.0929	78.2029	49.6479	1.64207	0.441659	3.71796	0.000200841	0.00661794
FBgn0052568	CG32568	X:16740906-16742918	170.144	457.875	314.01	1.28135	0.384928	3.32881	0.000872179	0.0174064
FBgn0052651	CG32651	X:12404616-12408477	20.7048	65.9473	43.326	1.44436	0.443902	3.25379	0.00113876	0.0210273
FBgn0267253	CG32700	X:9502826-9550838	174.042	387.196	280.619	1.06508	0.355328	2.99746	0.0027224	0.0378665
FBgn0052982	CG32982	2L:9125737-9163721	497.171	1135.09	816.13	1.09305	0.348614	3.13541	0.00171615	0.0272567
FBgn0053143	CG33143	2R:22614328-22634084	148.014	377.796	262.905	1.25341	0.336229	3.72785	0.000193121	0.00650559
FBgn0034985	CG3328	2R:24162489-24173660	93.1557	220.424	156.79	1.13119	0.383518	2.94952	0.00318272	0.0421739
FBgn0053281	CG33281	2L:3324237-3326637	7.30764	212.365	109.836	3.95458	0.486588	8.12717	4.3944e-16	2.49514e-13
FBgn0053290	CG33290	3L:21542359-21543012	6.03949	26.1823	16.1109	1.60538	0.53056	3.02583	0.00247953	0.0354629
FBgn0053293	CG33293	3R:5240014-5240735	44.8844	99.869	72.3767	1.11487	0.307784	3.62224	0.000292061	0.00846082
FBgn0053296	CG33296	2L:7713998-7716645	1.60528	399.679	200.642	6.24228	0.502525	12.4218	1.98999e-35	7.53276e-32
FBgn0053639	CG33639	X:18210812-18226076	100.348	320.425	210.386	1.49509	0.397982	3.75667	0.000172193	0.00603524
FBgn0053723	CG33723	2L:9440011-9440740	0.903952	141.988	71.4459	5.53652	0.517202	10.7048	9.66883e-27	1.21999e-23
FBgn0054021	CG34021	2R:12336890-12337718	17.7037	52.3404	35.022	1.3283	0.440289	3.01688	0.00255389	0.0362073
FBgn0054030	CG34030	3L:7073476-7075247	13.122	53.9356	33.5288	1.60792	0.52493	3.06312	0.00219042	0.032179
FBgn0054031	CG34031	3L:23174446-23185750	3.11215	18.2644	10.6883	1.71649	0.577023	2.97474	0.00293234	0.0395818
FBgn0083950	CG34114	3R:10972381-11050175	18.8841	75.7746	47.3293	1.72214	0.460203	3.74213	0.000182464	0.00629602
FBgn0083991	CG34155	3R:30554554-30560199	41.6592	126.608	84.1338	1.3821	0.435202	3.17576	0.00149445	0.0251795
FBgn0085190	CG34161	2L:10580957-10581702	33.9269	88.5225	61.2247	1.26495	0.348402	3.63073	0.000282624	0.00835801
FBgn0085240	CG34211	2R:6047195-6047392	28.1948	82.397	55.2959	1.40829	0.40283	3.49599	0.000472299	0.011685
FBgn0085241	CG34212	2R:6049874-6050286	434.103	966.487	700.295	1.07327	0.323557	3.3171	0.000909558	0.017963
FBgn0085244	CG34215	2R:6831296-6831793	89.7127	210.664	150.188	1.11895	0.374196	2.99028	0.00278726	0.0383197
FBgn0250825	CG34241	3L:12127979-12128461	23.7322	63.4868	43.6095	1.28283	0.399154	3.21388	0.00130953	0.0231246
FBgn0085385	CG34356	3L:9908120-9967298	51.4682	230.755	141.112	1.95468	0.382375	5.11193	3.18877e-07	3.62117e-05
FBgn0085391	CG34362	3R:28026615-28090740	152.296	386.167	269.231	1.20545	0.385849	3.12416	0.00178313	0.028085
FBgn0085409	CG34380	2L:6179133-6211114	245.157	859.092	552.125	1.645	0.366748	4.48538	7.27854e-06	0.000554733
FBgn0085466	CG34437	3R:28283719-28284725	93.6209	258.2	175.91	1.31265	0.393087	3.33935	0.000839743	0.016908
FBgn0085491	CG34462	3L:8328583-8330237	58.6855	214.545	136.615	1.66678	0.393817	4.23238	2.31235e-05	0.00133975
FBgn0028887	CG3491	2L:14924590-14930565	28.535	131.505	80.0201	1.90041	0.450835	4.2153	2.49445e-05	0.00140233
FBgn0031431	CG3515	2L:2551145-2552825	13.3849	46.6399	30.0124	1.49757	0.473749	3.1611	0.00157174	0.0259429
FBgn0030735	CG3632	X:16296671-16303308	177.652	523.758	350.705	1.38161	0.402846	3.42962	0.000604437	0.0138504
FBgn0036842	CG3797	3L:19059400-19062816	23.2579	104.115	63.6863	1.91336	0.413513	4.62708	3.70853e-06	0.000311956
FBgn0036821	CG3961	3L:18878250-18890483	89.7952	205.589	147.692	1.1269	0.3286	3.42939	0.000604948	0.0138504
FBgn0038291	CG3984	3R:15137148-15139007	146.884	758.478	452.681	2.12779	0.386596	5.50392	3.71448e-08	5.55021e-06
FBgn0030418	CG4004	X:12744212-12749785	73.9765	193.235	133.606	1.25599	0.36606	3.43111	0.000601115	0.0138504
FBgn0029791	CG4096	X:5698557-5708633	193.844	535.19	364.517	1.33272	0.365134	3.64995	0.000262294	0.00794295
FBgn0250867	CG42238	2L:20965520-21052164	428.37	1536.14	982.254	1.59951	0.431264	3.70889	0.000208173	0.00681271
FBgn0259163	CG42268	3L:9734012-9760395	39.3165	175.293	107.305	1.85773	0.442423	4.19899	2.68109e-05	0.00149907
FBgn0259213	CG42313	2L:14907489-14972300	46.557	147.254	96.9056	1.45358	0.426373	3.40917	0.000651599	0.0142051
FBgn0259239	CG42337	3L:21183313-21193363	11.5797	43.612	27.5959	1.6566	0.440278	3.76262	0.000168145	0.00591163
FBgn0259242	CG42340	X:6423123-6524323	83.6699	238.485	161.077	1.37081	0.369704	3.70785	0.000209028	0.00682104
FBgn0259823	CG42404	3R:15250094-15257765	404.492	1164.33	784.412	1.37418	0.381322	3.60373	0.000313682	0.00890542
FBgn0259927	CG42450	X:18813297-18830406	171.512	589.089	380.301	1.60537	0.380497	4.21915	2.45228e-05	0.00138548
FBgn0260645	CG42537	3R:6377797-6378233	174.525	661.759	418.142	1.71256	0.398892	4.2933	1.76037e-05	0.00107478
FBgn0260658	CG42541	X:3891497-3930578	218.111	569.14	393.626	1.25913	0.370009	3.40297	0.00066658	0.0143365
FBgn0260871	CG42581	X:20096162-20096474	0	9.55053	4.77527	2.23743	0.638579	3.50376	0.000458742	0.0115106
FBgn0260996	CG42597	2L:22064604-22065343	28.3051	220.963	124.634	2.60004	0.410541	6.33319	2.40137e-10	5.45399e-08
FBgn0031409	CG4271	2L:2285163-2285926	95.018	268.305	181.661	1.35098	0.383667	3.52122	0.000429564	0.0110615
FBgn0261802	CG42748	2L:22131221-22166221	90.9769	283.226	187.102	1.47372	0.393691	3.74336	0.000181578	0.00629602
FBgn0261832	CG42764	3L:20464714-20466041	7.98654	85.9558	46.9712	2.51489	0.550695	4.56676	4.95317e-06	0.000401773
FBgn0261990	CG42808	2R:13573618-13574257	51.8493	127.285	89.567	1.23169	0.31707	3.88459	0.000102502	0.00420861
FBgn0262020	CG42831	3L:10814819-10816084	178.741	441.579	310.16	1.17525	0.376328	3.12293	0.00179059	0.0281634
FBgn0262030	CG42841	3L:2003109-2005651	127.149	438.154	282.651	1.62332	0.364914	4.44851	8.64686e-06	0.000650289
FBgn0262101	CG42854	X:17245353-17247016	32.3267	131.567	81.9467	1.73231	0.465965	3.71769	0.000201056	0.00661794
FBgn0030747	CG4301	X:16405509-16414651	153.794	457.165	305.48	1.41715	0.385188	3.67912	0.000234043	0.00740332
FBgn0036787	CG4306	3L:18461957-18463163	7.80919	35.2859	21.5476	1.75927	0.508246	3.46146	0.000537254	0.0127183
FBgn0262362	CG43060	3R:8041224-8055970	3.41365	27.3661	15.3899	1.87491	0.610886	3.06917	0.00214655	0.0318319
FBgn0262536	CG43090	X:6199216-6199891	32.8928	81.2136	57.0532	1.1574	0.386869	2.99171	0.00277415	0.0382939
FBgn0262547	CG43101	2R:15013047-15013522	80.8902	173.605	127.247	1.01552	0.359492	2.82488	0.00472991	0.054865
FBgn0262845	CG43209	2R:23601981-23602456	19.6076	56.4216	38.0146	1.33461	0.3827	3.48736	0.000487811	0.0119197
FBgn0262858	CG43222	3R:24634625-24635165	115.897	268.758	192.328	1.13346	0.30775	3.68307	0.000230439	0.00730967
FBgn0262882	CG43237	2R:17205208-17205743	11.7911	32.2243	22.0077	1.27226	0.443366	2.86956	0.00411041	0.0497632
FBgn0262999	CG43307	2L:5811574-5811925	2.34191	28.4951	15.4185	2.64263	0.542278	4.8732	1.09807e-06	0.000107498
FBgn0263131	CG43373	3L:16491838-16543370	45.4086	134.782	90.0955	1.3407	0.431368	3.10801	0.00188349	0.0291005
FBgn0263216	CG43386	X:9966615-9977405	38.4156	121.144	79.7796	1.3973	0.452438	3.08838	0.00201248	0.0303906
FBgn0263326	CG43407	3L:19052902-19053389	19.8854	75.3846	47.635	1.5931	0.456229	3.49188	0.000479641	0.0117896
FBgn0263706	CG43658	X:17456169-17561180	226.23	494.248	360.239	1.05224	0.328012	3.20791	0.00133702	0.0233229
FBgn0263772	CG43689	X:4075978-4092237	97.1439	313.146	205.145	1.48731	0.41537	3.5807	0.000342679	0.00946827
FBgn0263846	CG43707	2L:3757256-3769525	126.247	360.515	243.381	1.30857	0.434715	3.01018	0.00261096	0.0367867
FBgn0039078	CG4374	3R:23408684-23472278	97.5628	540.845	319.204	2.22682	0.374628	5.9441	2.77986e-09	5.09164e-07
FBgn0264308	CG43778	2L:13301814-13331121	35.9668	180.435	108.201	2.06762	0.411587	5.02354	5.07285e-07	5.64777e-05
FBgn0264542	CG43921	X:12516634-12568452	34.4518	99.1978	66.8248	1.34358	0.423848	3.16995	0.00152463	0.025357
FBgn0264543	CG43922	2L:6308377-6308751	15.8277	41.5606	28.6942	1.23939	0.407881	3.0386	0.00237678	0.0341655
FBgn0264699	CG43968	3L:23784231-23787405	247.118	670.62	458.869	1.29366	0.384853	3.36144	0.000775358	0.0159518
FBgn0034126	CG4398	2R:16432244-16433183	19.5456	63.2376	41.3916	1.53835	0.352863	4.35963	1.30283e-05	0.000843355
FBgn0264830	CG44038	3R:12260969-12261230	4.00261	23.3999	13.7013	1.98601	0.566369	3.50656	0.000453935	0.0114553
FBgn0265002	CG44153	2L:10064121-10180256	44.0902	160.612	102.351	1.62042	0.423024	3.83056	0.000127854	0.00494314
FBgn0265063	CG44174	3R:19297246-19297695	16.6851	81.6054	49.1452	1.90371	0.472389	4.02995	5.57887e-05	0.00262878
FBgn0265184	CG44249	2R:22066883-22068372	77.6316	224.193	150.912	1.3685	0.388717	3.52054	0.000430666	0.0110648
FBgn0265595	CG44422	X:11219379-11302783	81.0891	244.113	162.601	1.42766	0.405015	3.52494	0.000423573	0.0109569
FBgn0265608	CG44426	X:20978286-20978868	10.5338	33.8633	22.1986	1.43432	0.4568	3.13994	0.00168983	0.0269898
FBgn0265670	CG44477	2L:11663259-11663872	48.0249	187.32	117.672	1.78921	0.360073	4.96903	6.72885e-07	7.07526e-05
FBgn0266050	CG44815	X:9445815-9446212	11.6158	46.5166	29.0662	1.57784	0.497829	3.16944	0.00152732	0.025357
FBgn0031894	CG4496	2L:7185461-7190010	147.749	763.969	455.859	2.1449	0.372124	5.76394	8.21726e-09	1.35239e-06
FBgn0266354	CG45002	X:16969069-17066732	41.8523	134.279	88.0654	1.48547	0.405574	3.66263	0.000249639	0.00772454
FBgn0266615	CG45122	3R:13044157-13044529	21.565	80.8066	51.1858	1.64966	0.44278	3.72569	0.000194778	0.00650559
FBgn0266696	CG45186	3L:2377655-2499226	390.799	1044.1	717.447	1.30406	0.34632	3.76547	0.000166233	0.00588082
FBgn0266801	CG45263	3R:8364328-8477617	519.405	1279.24	899.324	1.17629	0.374983	3.13691	0.0017074	0.0271938
FBgn0266845	CG45307	2L:8751715-8752122	22.0036	79.7098	50.8567	1.5424	0.479599	3.21602	0.00129981	0.0230276
FBgn0029935	CG4615	X:7098578-7102300	100.458	250.137	175.297	1.20197	0.367067	3.27453	0.00105836	0.0199317
FBgn0033809	CG4630	2R:13215659-13219247	7.73345	48.7966	28.2651	2.16539	0.489451	4.42411	9.68386e-06	0.000700446
FBgn0039029	CG4704	3R:22844093-22846302	618.078	2019.59	1318.84	1.50093	0.416164	3.60658	0.000310263	0.00884398
FBgn0036620	CG4842	3L:16368389-16369518	39.2747	91.2764	65.2755	1.08046	0.338144	3.19526	0.00139706	0.0240755
FBgn0031319	CG4896	2L:1177690-1182454	28.1983	95.45	61.8241	1.62822	0.372569	4.37025	1.24106e-05	0.000824179
FBgn0034363	CG5327	2R:18615988-18618317	352.966	1142.16	747.563	1.52714	0.380371	4.01486	5.94819e-05	0.00275705
FBgn0031327	CG5397	2L:1240036-1243018	52.2644	116.11	84.1873	1.0578	0.343448	3.07993	0.00207048	0.0308561
FBgn0039461	CG5500	3R:26876630-26880459	26.6636	59.8499	43.2568	1.05524	0.341827	3.08706	0.00202148	0.0304455
FBgn0039190	CG5762	3R:24360705-24361683	60.0993	123.138	91.6189	0.960522	0.310597	3.0925	0.00198476	0.0301726
FBgn0032677	CG5790	2L:18294840-18297347	236.348	571.985	404.166	1.17337	0.346516	3.38618	0.000708725	0.0150415
FBgn0039380	CG5890	3R:25856154-25872670	88.9615	196.045	142.503	1.07895	0.306775	3.51709	0.00043631	0.0111342
FBgn0032587	CG5953	2L:16508078-16532877	556.011	1194.91	875.459	1.01558	0.34312	2.95984	0.00307801	0.0412192
FBgn0032588	CG5968	2L:16549181-16549959	212.608	447.169	329.889	0.998776	0.314999	3.17073	0.00152059	0.0253565
FBgn0039501	CG5987	3R:27248234-27251007	18.86	1228.35	623.607	5.1558	0.441543	11.6768	1.67499e-31	3.80424e-28
FBgn0033866	CG6280	2R:13753964-13758971	36.0325	112.301	74.1665	1.38395	0.473862	2.92058	0.00349384	0.0445298
FBgn0035673	CG6602	3L:6072139-6073539	42.7235	96.7913	69.7574	1.1063	0.334051	3.31176	0.000927097	0.0181207
FBgn0039052	CG6733	3R:23097728-23099191	45.7598	123.606	84.683	1.34839	0.305483	4.41395	1.01503e-05	0.000720415
FBgn0035903	CG6765	3L:8512767-8518738	93.1028	233.187	163.145	1.19099	0.395978	3.00771	0.00263221	0.0369815
FBgn0036843	CG6812	3L:19063165-19066151	18.7224	57.5851	38.1537	1.48883	0.367043	4.05629	4.98587e-05	0.00240072
FBgn0038595	CG7142	3R:18278181-18279522	40.7212	166.968	103.845	1.7794	0.429362	4.14428	3.40885e-05	0.00179041
FBgn0035865	CG7201	3L:8290286-8295327	6.62147	37.9914	22.3064	1.90168	0.547046	3.47627	0.000508444	0.0122504
FBgn0031730	CG7236	2L:5706374-5713791	6.68644	72.5677	39.6271	2.72943	0.539519	5.05901	4.21429e-07	4.73836e-05
FBgn0036214	CG7264	3L:11829030-11830844	11.7782	47.8612	29.8197	1.72352	0.471049	3.6589	0.000253302	0.00777432
FBgn0037140	CG7442	3L:21934704-21938636	4.29383	24.2732	14.2835	1.90351	0.538743	3.53324	0.000410494	0.0107588
FBgn0035807	CG7492	3L:7651866-7654752	341.361	821.095	581.228	1.16825	0.340943	3.42654	0.000611327	0.0139654
FBgn0036727	CG7589	3L:17470127-17474517	99.6458	270.751	185.198	1.28111	0.395283	3.24099	0.00119117	0.0217608
FBgn0038631	CG7695	3R:18616754-18617511	75.969	172.841	124.405	1.10456	0.361068	3.05914	0.00221975	0.0324421
FBgn0030653	CG7860	X:15568993-15570369	7.4631	27.6564	17.5598	1.48166	0.477299	3.10426	0.00190757	0.0293443
FBgn0036920	CG8004	3L:19927194-19928508	6.38745	21.1547	13.7711	1.41479	0.488189	2.89803	0.00375515	0.0466883
FBgn0034011	CG8160	2R:15327143-15328271	81.8884	249.275	165.582	1.41441	0.40782	3.46822	0.000523911	0.012499
FBgn0034021	CG8180	2R:15472175-15482834	255.393	541.532	398.463	1.00114	0.34574	2.89565	0.00378373	0.0468572
FBgn0035711	CG8519	3L:6704860-6709000	93.6024	247.906	170.754	1.28654	0.366794	3.50751	0.000452314	0.0114553
FBgn0035777	CG8563	3L:7390742-7396013	20.6281	218.918	119.773	2.88898	0.466822	6.18862	6.06925e-10	1.32543e-07
FBgn0030697	CG8565	X:15837830-15841160	52.8239	138.317	95.5703	1.26826	0.348571	3.63844	0.00027429	0.00815402
FBgn0040837	CG8620	3L:7158099-7158874	53.1718	148.325	100.748	1.3047	0.418632	3.11659	0.00182956	0.0286177
FBgn0033287	CG8701	2R:8371073-8372142	32.9922	74.2133	53.6027	1.04767	0.369117	2.8383	0.00453545	0.0532623
FBgn0037676	CG8861	3R:9293642-9328511	12.7143	50.8521	31.7832	1.78088	0.421723	4.22286	2.41226e-05	0.00136968
FBgn0030815	CG8945	X:17080423-17087675	18.07	116.896	67.483	2.12626	0.509523	4.17304	3.00557e-05	0.0016253
FBgn0030599	CG9030	X:14954123-14955100	48.0649	200.02	124.043	1.84418	0.384378	4.79784	1.60387e-06	0.000149291
FBgn0030617	CG9095	X:15139937-15163225	41.7606	266.522	154.141	2.31673	0.423484	5.47065	4.48386e-08	6.36484e-06
FBgn0030624	CG9106	X:15271036-15272405	72.1178	244.487	158.303	1.60541	0.377673	4.25079	2.13021e-05	0.00124694
FBgn0028513	CG9254	2L:13595503-13597186	37.4437	85.1793	61.3115	1.09273	0.337371	3.23897	0.00119961	0.0218664
FBgn0038161	CG9269	3R:13615917-13616492	2.21165	16.4117	9.31168	1.82151	0.597086	3.05067	0.00228334	0.0332005
FBgn0030569	CG9411	X:14472408-14480086	20.5148	64.0098	42.2623	1.36843	0.465837	2.93757	0.003308	0.0430584
FBgn0036877	CG9452	3L:19501010-19503870	64.2093	188.819	126.514	1.41307	0.376793	3.75026	0.000176651	0.00615354
FBgn0034903	CG9850	2R:23753477-23798395	73.5561	182.701	128.128	1.19168	0.388335	3.06869	0.00214997	0.0318319
FBgn0034844	CG9861	2R:23323659-23326745	82.7334	215.594	149.164	1.23666	0.398886	3.10028	0.00193341	0.0295534
FBgn0030742	CG9919	X:16328437-16330759	29.1077	110.876	69.9918	1.65881	0.458468	3.61815	0.000296715	0.00853037
FBgn0032598	ChLD3	2L:16738850-16742610	4.12447	22.0246	13.0745	1.67111	0.569321	2.93527	0.00333257	0.043251
FBgn0028387	CHM	2L:7412417-7422736	34.7504	102.443	68.5968	1.3936	0.411818	3.38402	0.000714322	0.0150778
FBgn0022702	Cht2	3L:1752328-1755934	45.991	117.768	81.8794	1.19884	0.377683	3.17419	0.00150257	0.0252193
FBgn0038180	Cht5	3R:13767549-13770732	86.3191	221.398	153.859	1.22344	0.380723	3.21347	0.0013114	0.0231246
FBgn0034582	Cht9	2R:21067992-21069286	15.524	70.0387	42.7814	1.74246	0.489908	3.55671	0.000375529	0.0101413
FBgn0034558	CIB2	2R:20879930-20882663	48.0819	223.974	136.028	1.90543	0.456524	4.17379	2.99579e-05	0.0016253
FBgn0031629	Clect27	2L:4796600-4801923	104.423	266.086	185.254	1.23041	0.369677	3.32833	0.000873693	0.0174064
FBgn0037015	cmpy	3L:20712838-20719200	246.137	924.211	585.174	1.75358	0.35351	4.96048	7.03195e-07	7.32613e-05
FBgn0005775	con	3L:4936758-5079033	246.966	666.101	456.533	1.26096	0.413585	3.04885	0.00229721	0.0333596
FBgn0033725	Cpr49Ac	2R:12386666-12390057	4.32177	74.59	39.4559	2.94517	0.561807	5.24231	1.58575e-07	1.95737e-05
FBgn0035279	Cpr62Ba	3L:1824129-1831783	5.54424	86.7123	46.1283	3.2884	0.47169	6.97154	3.13499e-12	1.11253e-09
FBgn0035513	Cpr64Ad	3L:4215379-4216414	6.55719	47.5459	27.0516	2.07369	0.560117	3.70224	0.000213708	0.0068945
FBgn0036880	Cpr76Bc	3L:19520945-19527272	417.513	1062.13	739.82	1.20764	0.385683	3.13119	0.00174102	0.0275746
FBgn0030911	CR15061	X:18292380-18293059	103.126	373.727	238.427	1.58519	0.447681	3.54089	0.00039878	0.0106142
FBgn0040554	CR17025	3R:13455511-13466106	10.1895	37.9133	24.0514	1.58782	0.504075	3.14996	0.00163295	0.0264533
FBgn0050009	CR30009	2R:10261315-10263827	9.35773	32.006	20.6819	1.52855	0.435864	3.50694	0.000453299	0.0114553
FBgn0052636	CR32636	X:13332374-13333857	24.8935	73.6492	49.2714	1.43645	0.37959	3.78421	0.000154197	0.00559446
FBgn0052835	CR32835	2R:22951148-22953800	59.4234	171.291	115.357	1.32762	0.443684	2.99227	0.00276913	0.0382939
FBgn0054052	CR34052	X:2321758-2322264	75.5039	232.084	153.794	1.40948	0.42618	3.30724	0.000942212	0.0183215
FBgn0261699	CR42735	2L:6271024-6271468	204.561	542.921	373.741	1.22894	0.421831	2.91335	0.00357574	0.0451399
FBgn0262033	CR42844	2L:9304437-9305007	17.4115	65.8379	41.6247	1.58421	0.493842	3.20794	0.00133689	0.0233229
FBgn0262353	CR43051	2L:12507939-12508504	314.402	1125.64	720.022	1.76087	0.257489	6.83863	7.99519e-12	2.5941e-09
FBgn0262532	CR43086	3L:17868740-17870573	2.21511	35.8207	19.0179	2.33833	0.620079	3.77101	0.000162587	0.00579075
FBgn0262533	CR43087	3L:17874715-17876573	134.995	447.258	291.127	1.51278	0.420727	3.59562	0.000323616	0.00909648
FBgn0262565	CR43105	2R:15374846-15375702	1.25591	149.506	75.381	5.42061	0.458117	11.8324	2.65568e-32	7.53947e-29
FBgn0262622	CR43146	3L:13282393-13283410	109.436	356.334	232.885	1.49662	0.413613	3.61842	0.000296413	0.00853037
FBgn0262631	CR43148	2L:21624679-21626190	16.1558	55.5792	35.8675	1.47672	0.441289	3.34638	0.000818735	0.0166028
FBgn0262682	CR43152	X:12973825-12974615	0.257869	10.8312	5.54456	2.35202	0.631103	3.72684	0.000193894	0.00650559
FBgn0262687	CR43157	X:11919125-11919657	18.34	72.0693	45.2047	1.68232	0.426992	3.93992	8.15072e-05	0.00353281
FBgn0262815	CR43186	2R:15375834-15376481	0.268774	17.1571	8.71294	3.15554	0.607562	5.19377	2.06075e-07	2.41256e-05
FBgn0262825	CR43196	3R:17382129-17382767	145.069	469.359	307.214	1.55333	0.357889	4.34027	1.42309e-05	0.000892854
FBgn0262969	CR43280	3L:18440730-18441871	30.2034	98.225	64.2142	1.48703	0.446974	3.32689	0.000878216	0.0174353
FBgn0263002	CR43310	3R:25268009-25268464	57.295	173.075	115.185	1.51461	0.309357	4.89598	9.78156e-07	9.74381e-05
FBgn0263019	CR43314	2L:11952200-11971094	377.372	968.402	672.887	1.22861	0.379485	3.23756	0.00120555	0.0219044
FBgn0263337	CR43418	2R:18814938-18815641	12.0667	118.095	65.081	2.80718	0.428404	6.55266	5.6523e-11	1.60469e-08
FBgn0263338	CR43419	2L:17792412-17793694	18.8054	99.0466	58.926	1.94762	0.478888	4.06696	4.76297e-05	0.00233139
FBgn0263342	CR43423	3L:637486-638568	61.5716	175.126	118.349	1.35452	0.399244	3.39273	0.000692009	0.0147993
FBgn0263380	CR43432	3L:14976626-14977631	30.9843	92.3666	61.6754	1.36251	0.454306	2.99911	0.00270772	0.0377975
FBgn0263385	CR43437	4:426067-426601	41.0758	147.121	94.0983	1.65257	0.407426	4.05613	4.98917e-05	0.00240072
FBgn0263409	CR43455	3R:24439867-24440469	45.014	135.573	90.2934	1.38084	0.434171	3.1804	0.00147071	0.0248902
FBgn0263412	CR43458	3R:31132330-31133050	180.558	651.207	415.883	1.60308	0.432693	3.70489	0.000211485	0.00684975
FBgn0263413	CR43459	3R:10093761-10101356	471.358	1327.38	899.368	1.30662	0.422756	3.09072	0.00199672	0.0303138
FBgn0263448	CR43471	3R:15230836-15231503	0.386803	10.8887	5.63777	2.16184	0.631585	3.42288	0.000619614	0.0140446
FBgn0263453	CR43476	3R:27368842-27369865	102.074	278.448	190.261	1.30219	0.376875	3.45524	0.000549798	0.0128998
FBgn0263802	CR43605	2R:10760778-10761668	140.836	431.19	286.013	1.41348	0.422873	3.34256	0.000830083	0.0167432
FBgn0263615	CR43624	3L:11898605-11900431	99.8387	416.895	258.367	1.8286	0.408315	4.47841	7.51994e-06	0.000569309
FBgn0263649	CR43640	2L:14293275-14295394	32.7373	93.9119	63.3246	1.32212	0.45581	2.9006	0.00372454	0.0465154
FBgn0263869	CR43716	2L:4582250-4582968	9.83534	55.4135	32.6244	1.77566	0.575116	3.08748	0.0020186	0.0304425
FBgn0264263	CR43763	2L:15846954-15847381	11.6253	61.0915	36.3584	1.84991	0.526473	3.51377	0.0004418	0.0112239
FBgn0264264	CR43764	2L:15295636-15297699	90.3685	350.011	220.19	1.68772	0.439428	3.84072	0.000122676	0.00479791
FBgn0264346	CR43802	2L:17042481-17043165	28.7294	147.818	88.2738	2.09434	0.401693	5.21379	1.85023e-07	2.23523e-05
FBgn0264359	CR43811	2R:13791946-13792587	4.14228	27.5546	15.8484	1.99576	0.566999	3.51986	0.000431779	0.0110683
FBgn0264367	CR43819	2L:17085650-17086419	3.31414	29.0642	16.1892	2.22391	0.573346	3.87883	0.00010496	0.0042875
FBgn0264390	CR43838	X:20759736-20760953	45.9995	196.127	121.063	1.84694	0.416519	4.43422	9.24053e-06	0.000681399
FBgn0264444	CR43862	X:20686819-20687653	34.8188	134.812	84.8154	1.70249	0.427817	3.97949	6.90637e-05	0.00306279
FBgn0264462	CR43870	3L:17245882-17264290	11.0456	31.9513	21.4985	1.3626	0.43849	3.10748	0.00188689	0.0291135
FBgn0264513	CR43912	3L:13287769-13291770	230.696	552.569	391.632	1.14801	0.362355	3.16818	0.00153394	0.0254299
FBgn0264705	CR43974	3L:8081924-8083200	5.14096	61.0996	33.1203	2.64664	0.545805	4.84906	1.24046e-06	0.000119379
FBgn0264706	CR43975	3R:21216820-21217242	4.68463	31.0651	17.8749	2.17363	0.469406	4.63059	3.6462e-06	0.000309002
FBgn0264717	CR43985	3L:18723807-18724312	19.6647	152.624	86.1444	2.44617	0.473188	5.16955	2.34655e-07	2.69166e-05
FBgn0264788	CR44018	3R:10639279-10645773	76.8265	250.748	163.787	1.4858	0.43508	3.41501	0.00063779	0.0141958
FBgn0264843	CR44051	3L:15876091-15876472	66.6081	201.96	134.284	1.49476	0.327755	4.56059	5.10107e-06	0.000405089
FBgn0264870	CR44061	2L:912981-913305	31.1158	86.9499	59.0328	1.34175	0.373128	3.59595	0.000323207	0.00909648
FBgn0264874	CR44065	2L:2190191-2191272	20.2448	74.3481	47.2964	1.52358	0.48484	3.14243	0.00167553	0.0268919
FBgn0264883	CR44074	2L:1840070-1840808	11.4556	155.579	83.5174	3.23675	0.453231	7.1415	9.23181e-13	3.38182e-10
FBgn0264884	CR44075	2L:1872693-1873511	22.3918	85.2584	53.8251	1.52833	0.514504	2.97049	0.00297328	0.0399908
FBgn0264885	CR44076	2L:3815438-3815948	0.268774	84.4504	42.3596	5.02077	0.553234	9.0753	1.13363e-19	7.57265e-17
FBgn0264890	CR44081	2L:6812640-6813110	3.05636	28.6945	15.8754	2.3732	0.572761	4.14345	3.42126e-05	0.00179041
FBgn0264891	CR44082	2L:7519679-7520082	15.4637	101.7	58.5816	2.10307	0.527755	3.98494	6.74984e-05	0.00301776
FBgn0264942	CR44111	X:8919640-8920467	1.42714	50.5001	25.9636	3.65719	0.544759	6.71342	1.90119e-11	5.99719e-09
FBgn0264960	CR44129	X:16815495-16815945	213.659	508.49	361.074	1.12211	0.382042	2.93715	0.00331244	0.0430584
FBgn0265085	CR44196	2L:15207850-15208768	302.77	974.403	638.587	1.51211	0.387363	3.9036	9.4771e-05	0.0039422
FBgn0265338	CR44292	2R:9708696-9710496	83.4193	228.671	156.045	1.2666	0.421837	3.00258	0.00267702	0.0375312
FBgn0265420	CR44332	3R:7626882-7627290	18.8042	66.8538	42.829	1.61212	0.425307	3.79048	0.000150358	0.00552367
FBgn0265450	CR44350	3R:22823686-22827260	16.4731	59.2306	37.8518	1.63143	0.429609	3.79748	0.000146173	0.00540698
FBgn0265470	CR44363	3L:11405535-11406094	28.2036	113.37	70.7867	1.54442	0.527785	2.92624	0.00343088	0.0441235
FBgn0265526	CR44376	2R:16964295-16964894	38.4203	126.525	82.4726	1.41796	0.48152	2.94476	0.00323202	0.0427274
FBgn0265527	CR44377	2R:16969395-16971695	12.0168	48.988	30.5024	1.56463	0.524175	2.98494	0.00283638	0.0386673
FBgn0265539	CR44389	2R:17188796-17189095	553.853	1300.03	926.941	1.12675	0.356792	3.15799	0.00158859	0.0261291
FBgn0265541	CR44391	2R:17135595-17136325	68.7009	228.687	148.694	1.61094	0.347351	4.63778	3.52166e-06	0.00030297
FBgn0265577	CR44404	2R:17671068-17671295	22.6746	77.2779	49.9762	1.44982	0.508032	2.8538	0.00431993	0.0512979
FBgn0265584	CR44411	2L:17588203-17588720	15.8803	78.7661	47.3232	1.86708	0.488959	3.81849	0.000134274	0.00508451
FBgn0265612	CR44430	X:15225513-15226256	32.5831	88.5064	60.5447	1.26253	0.409051	3.08647	0.00202546	0.0304651
FBgn0265634	CR44441	4:194732-195900	15.3536	55.2302	35.2919	1.60585	0.415737	3.86265	0.000112164	0.00450084
FBgn0265638	CR44445	2R:8242396-8243500	28.5683	151.152	89.8602	2.01355	0.462069	4.35768	1.31449e-05	0.000843355
FBgn0265641	CR44448	2R:8309495-8310245	52.2703	130.53	91.4003	1.18171	0.401382	2.94411	0.00323885	0.0427679
FBgn0265664	CR44471	X:5433439-5435797	1.4306	17.6151	9.52286	2.18055	0.618529	3.52539	0.000422864	0.0109569
FBgn0265667	CR44474	2R:19604695-19605295	33.8539	158.74	96.2972	1.74036	0.517525	3.36285	0.000771412	0.0159518
FBgn0265683	CR44490	2L:10886454-10887199	1.3992	34.6155	18.0073	3.4426	0.542496	6.34585	2.21201e-10	5.12644e-08
FBgn0265691	CR44498	X:6001511-6005713	52.5352	168.229	110.382	1.41768	0.454594	3.11855	0.00181741	0.0284669
FBgn0265696	CR44503	2R:19633195-19634595	19.1356	50.1381	34.6368	1.222	0.420739	2.90441	0.0036795	0.0461706
FBgn0265699	CR44506	2R:19692214-19697195	109.365	418.376	263.87	1.7053	0.410413	4.15509	3.25163e-05	0.00172549
FBgn0265732	CR44539	3L:10246790-10247771	66.4996	273.957	170.228	1.78274	0.422125	4.22326	2.40795e-05	0.00136968
FBgn0265737	CR44544	3L:10784590-10785360	8.80173	36.8519	22.8268	1.65086	0.501292	3.29321	0.000990508	0.0190325
FBgn0265795	CR44584	2L:11331889-11332736	0	68.6686	34.3343	4.73604	0.585065	8.09489	5.73183e-16	3.09956e-13
FBgn0265841	CR44630	2R:20016495-20017095	1.7164	19.2437	10.48	2.26335	0.586605	3.85839	0.000114137	0.00456386
FBgn0265866	CR44655	X:13990733-13991420	27.0761	80.2257	53.6509	1.44348	0.381609	3.78262	0.000155185	0.00561236
FBgn0265874	CR44663	X:15289362-15289705	257.421	651.613	454.517	1.17579	0.416148	2.82541	0.00472201	0.0548293
FBgn0265883	CR44672	3L:18475298-18475679	2.77101	24.621	13.696	2.31912	0.539451	4.29903	1.71548e-05	0.00105303
FBgn0265899	CR44688	3L:22896127-22896619	6.71547	27.7423	17.2289	1.61905	0.479116	3.37925	0.00072685	0.0152126
FBgn0265934	CR44723	3L:11324326-11325000	18.9132	86.2224	52.5678	1.77508	0.501825	3.53724	0.000404333	0.0106423
FBgn0265945	CR44732	2L:14428612-14430822	49.59	209.249	129.419	1.77262	0.463029	3.82832	0.00012902	0.00494314
FBgn0265967	CR44754	X:16901767-16912724	298.093	854.864	576.478	1.35086	0.398557	3.38937	0.000700541	0.0149256
FBgn0266009	CR44782	2R:23113577-23114377	19.5875	80.3933	49.9904	1.74803	0.456665	3.82782	0.000129281	0.00494314
FBgn0266041	CR44806	2R:23908474-23908875	4.63762	22.6948	13.6662	1.80073	0.537785	3.34842	0.000812743	0.0165214
FBgn0266051	CR44816	X:6370578-6371026	14.0709	71.895	42.9829	1.94117	0.473122	4.10289	4.08019e-05	0.00207013
FBgn0266138	CR44844	2L:16006300-16006713	20.3899	78.9359	49.6629	1.73548	0.427088	4.06352	4.83385e-05	0.00235593
FBgn0266165	CR44871	2L:16135365-16136204	39.5029	110.691	75.0967	1.27468	0.444493	2.86772	0.00413437	0.0498936
FBgn0266199	CR44894	X:10114340-10208574	181.618	409.845	295.731	1.07761	0.355551	3.03082	0.00243891	0.0349701
FBgn0266208	CR44903	2L:18523271-18523941	9.22534	61.4165	35.3209	2.19594	0.494865	4.43745	9.1029e-06	0.000680082
FBgn0266209	CR44904	2L:18795824-18796180	20.7742	60.7386	40.7564	1.35021	0.41024	3.29127	0.000997346	0.0190671
FBgn0266275	CR44960	X:15082616-15083753	32.1528	155.048	93.6006	2.0048	0.413002	4.8542	1.20871e-06	0.000117317
FBgn0266348	CR44997	X:22657324-22797682	0.397709	22.1717	11.2847	3.0433	0.612302	4.97027	6.68606e-07	7.07526e-05
FBgn0266350	CR44999	X:3373159-3522787	85.3243	232.337	158.831	1.32036	0.361259	3.65489	0.000257296	0.00785444
FBgn0266378	CR45020	2R:15404696-15405095	119.456	294.711	207.083	1.18217	0.375401	3.14909	0.00163779	0.026494
FBgn0266395	CR45035	3L:22225520-22225878	94.3161	297.629	195.973	1.4928	0.38235	3.90428	9.45072e-05	0.0039422
FBgn0266396	CR45036	3L:11364683-11365897	180.334	598.175	389.254	1.50184	0.429214	3.49904	0.00046693	0.0116028
FBgn0266406	CR45046	3R:21878672-21884101	3.82856	31.4507	17.6396	2.10916	0.572507	3.68407	0.000229536	0.00730142
FBgn0266408	CR45048	3R:19908403-19910318	0	10.6387	5.31934	2.18264	0.637939	3.42138	0.000623032	0.0140934
FBgn0266565	CR45104	3R:18158345-18159924	143.467	374.425	258.946	1.251	0.379762	3.29417	0.000987143	0.019
FBgn0266587	CR45112	2L:17584725-17585095	23.1588	92.485	57.8219	1.79065	0.416165	4.30274	1.68702e-05	0.00104118
FBgn0266626	CR45133	2R:10152717-10154345	9.98528	28.5943	19.2898	1.27712	0.440614	2.89849	0.00374959	0.0466883
FBgn0266640	CR45147	2R:18209520-18210805	16.0195	227.365	121.692	3.25358	0.453441	7.17531	7.21439e-13	2.73089e-10
FBgn0267495	CR45185	X:10044909-10048156	46.6587	124.414	85.5362	1.26694	0.386515	3.27785	0.00104602	0.0198307
FBgn0266698	CR45188	3R:4946078-4947278	3.79371	58.1815	30.9876	2.92961	0.520952	5.62358	1.8704e-08	2.95004e-06
FBgn0266750	CR45223	3R:17646903-17653478	133.011	343.792	238.401	1.24443	0.370608	3.3578	0.000785652	0.0160903
FBgn0266766	CR45231	2R:19784294-19789736	165.005	424.344	294.675	1.25442	0.349443	3.58976	0.000330981	0.00923493
FBgn0267793	CR45232	2R:16297449-16306695	55.3364	316.86	186.098	2.15636	0.4496	4.79617	1.61731e-06	0.000149318
FBgn0266774	CR45239	3L:6642250-6642842	9.64972	173.169	91.4093	3.52815	0.464193	7.60061	2.94731e-14	1.33878e-11
FBgn0266822	CR45284	2L:14032006-14038306	112.823	409.741	261.282	1.60692	0.438494	3.66465	0.000247681	0.00769844
FBgn0266829	CR45291	2L:5060473-5060806	0.806323	11.6687	6.23752	2.14117	0.621622	3.44449	0.00057214	0.0133413
FBgn0266841	CR45303	2L:14496997-14498116	40.8429	134.727	87.7851	1.4797	0.446447	3.3144	0.000918405	0.018044
FBgn0266851	CR45312	2R:13361825-13362835	72.4166	254.678	163.547	1.57678	0.421486	3.741	0.000183291	0.00629602
FBgn0266874	CR45335	2L:22032625-22033798	44.5844	169.942	107.263	1.65673	0.442763	3.7418	0.000182708	0.00629602
FBgn0266881	CR45342	2L:2840025-2840316	28.5297	148.509	88.5192	1.9351	0.491622	3.93616	8.27961e-05	0.00357269
FBgn0266884	CR45345	2L:857403-860079	2.23701	17.0402	9.63861	2.00395	0.604848	3.31315	0.000922515	0.0180622
FBgn0266896	CR45356	2L:16998327-16998551	7.15487	52.5557	29.8553	2.01045	0.565015	3.55822	0.00037337	0.0101221
FBgn0266902	CR45362	2L:21889758-21891095	94.7874	277.021	185.904	1.37721	0.396204	3.47602	0.00050892	0.0122504
FBgn0266912	CR45372	2L:3475365-3476058	151.806	481.715	316.76	1.50422	0.377785	3.98168	6.84306e-05	0.00304744
FBgn0267039	CR45483	X:4275234-4275964	71.4673	218.87	145.169	1.42512	0.415968	3.42605	0.000612432	0.0139654
FBgn0267069	CR45513	X:18732813-18733673	12.7188	60.4109	36.5649	1.70115	0.540928	3.14487	0.00166158	0.0267644
FBgn0267087	CR45531	X:6860339-6863235	158.698	1394.6	776.652	2.73923	0.424686	6.45001	1.11842e-10	2.8224e-08
FBgn0267097	CR45537	X:8835306-8836724	51.9613	170.545	111.253	1.46694	0.453337	3.23587	0.00121271	0.0219642
FBgn0267098	CR45538	X:9069741-9070087	131.539	324.906	228.222	1.18176	0.366743	3.22231	0.00127161	0.0227408
FBgn0267110	CR45550	3R:8228008-8229448	10.3135	66.1403	38.2269	2.15987	0.495547	4.35856	1.3092e-05	0.000843355
FBgn0267117	CR45557	3R:32015941-32026928	22.3523	95.1091	58.7307	1.76709	0.460182	3.83998	0.000123047	0.00479791
FBgn0267150	CR45590	3R:13785806-13786583	70.4425	206.062	138.252	1.35652	0.41972	3.23196	0.00122943	0.022161
FBgn0267177	CR45617	X:10892261-10892748	84.7644	326.973	205.869	1.79776	0.327273	5.49313	3.9487e-08	5.75313e-06
FBgn0267178	CR45618	X:11716063-11716720	0	26.2265	13.1133	3.46442	0.621388	5.57529	2.47113e-08	3.79218e-06
FBgn0267217	CR45657	3R:25848098-25848454	50.8299	208.722	129.776	1.71988	0.458121	3.7542	0.000173897	0.00607622
FBgn0267239	CR45679	3R:13443070-13444076	105.627	292.364	198.995	1.29198	0.414902	3.11395	0.00184602	0.0287959
FBgn0267243	CR45683	2L:13437895-13442410	27.0036	106.212	66.6077	1.74266	0.402209	4.33271	1.47284e-05	0.000918988
FBgn0267264	CR45700	2L:19322938-19326106	168.343	847.859	508.101	2.05519	0.410168	5.01061	5.4259e-07	5.92467e-05
FBgn0267307	CR45743	3L:5377814-5378407	140.095	384.797	262.446	1.29627	0.393052	3.29795	0.000973929	0.0187893
FBgn0267310	CR45746	3L:12195787-12196049	12.2058	49.0436	30.6247	1.65527	0.482128	3.43327	0.000596351	0.0137926
FBgn0267463	CR45813	3L:1549448-1549900	22.1656	204.391	113.278	2.8182	0.424295	6.64207	3.09299e-11	9.49297e-09
FBgn0267482	CR45832	3L:7037825-7038347	0	98.5364	49.2682	5.26028	0.567636	9.267	1.91456e-20	1.35886e-17
FBgn0267539	CR45879	3L:10127635-10128618	2.78192	26.6052	14.6935	1.85174	0.625907	2.95849	0.00309149	0.0413509
FBgn0267549	CR45889	3L:16042395-16042968	58.2473	167.861	113.054	1.31673	0.446335	2.9501	0.00317671	0.042152
FBgn0267557	CR45897	3L:16700829-16701469	5.0872	34.3851	19.7362	2.31967	0.48709	4.76231	1.91394e-06	0.00017528
FBgn0267558	CR45898	3L:16882191-16882539	68.8717	382.288	225.58	2.15647	0.413035	5.22104	1.7792e-07	2.17253e-05
FBgn0267570	CR45910	3R:25586442-25589179	16.9528	53.3756	35.1642	1.42716	0.460457	3.09944	0.0019389	0.0295942
FBgn0267579	CR45919	2L:17560813-17566551	42.0832	210.897	126.49	1.99732	0.451704	4.42175	9.79067e-06	0.000700472
FBgn0267598	CR45936	3L:18243700-18244239	91.3796	349.715	220.547	1.6165	0.474761	3.40487	0.000661956	0.0143299
FBgn0267613	CR45951	3L:21194617-21196136	14.9028	216.26	115.581	3.17506	0.490471	6.4735	9.57602e-11	2.52896e-08
FBgn0267624	CR45962	3L:22348168-22407547	13.3643	64.3501	38.8572	1.89192	0.473584	3.9949	6.47209e-05	0.00292817
FBgn0267629	CR45967	3L:22607749-22608370	1.78255	15.5566	8.66957	1.91239	0.603046	3.17122	0.00151799	0.0253505
FBgn0267641	CR45979	3L:6505569-6506393	80.5312	244.362	162.446	1.41195	0.413545	3.41425	0.000639579	0.0141958
FBgn0267665	CR46003	3L:10286900-10307954	264.221	741.697	502.959	1.32567	0.399712	3.31657	0.000911293	0.017963
FBgn0267666	CR46004	3L:10306678-10320600	34.5377	103.233	68.8853	1.34814	0.452616	2.97854	0.00289626	0.0393145
FBgn0267691	CR46027	2R:12419702-12420291	0.397709	10.5698	5.48374	2.24097	0.631562	3.5483	0.000387723	0.0103844
FBgn0267729	CR46060	3R:26124809-26125423	133.119	405.737	269.428	1.40094	0.423486	3.30812	0.000939247	0.0183215
FBgn0267753	CR46084	3R:26541292-26543209	153.662	539.286	346.474	1.58153	0.424576	3.72495	0.000195351	0.00650559
FBgn0267758	CR46089	3R:23052916-23057984	167.491	566.729	367.11	1.59963	0.37058	4.31656	1.58483e-05	0.000983458
FBgn0267779	CR46110	3R:29774324-29775051	0.987136	17.4002	9.19366	2.43636	0.606004	4.02037	5.81057e-05	0.00271542
FBgn0267788	CR46119	3R:31570983-31571281	13.7626	44.5428	29.1527	1.44575	0.45826	3.15488	0.00160565	0.0262337
FBgn0267827	CR46148	2L:588048-588784	0.729268	11.7033	6.21628	2.11105	0.627529	3.36406	0.000768035	0.0159448
FBgn0267862	CR46150	Y:3258406-3259223	0.300167	10.1679	5.23405	2.2498	0.635717	3.539	0.000401649	0.0106349
FBgn0267925	CR46206	2L:12767717-12768765	7.56286	42.2544	24.9086	1.95622	0.508014	3.85073	0.000117767	0.00465979
FBgn0267986	CR46253	2L:23239253-23240411	89.2133	317.925	203.569	1.63639	0.390547	4.19	2.78951e-05	0.00153775
FBgn0031778	CR9162	2L:6078453-6079736	136.188	301.969	219.079	1.0676	0.342603	3.11613	0.0018324	0.0286227
FBgn0035636	Cralbp	3L:5783215-5786718	8.62313	37.3452	22.9842	1.60044	0.551484	2.90207	0.00370706	0.0464139
FBgn0013767	Crz	3R:14314854-14315716	6.27829	27.8202	17.0492	1.74779	0.519785	3.36253	0.000772323	0.0159518
FBgn0028836	csn7	2R:8421033-8428577	62.4747	135.782	99.1285	1.02555	0.320655	3.19831	0.00138237	0.0239301
FBgn0038236	Cyp313a1	3R:14521049-14523064	19.6811	52.5775	36.1293	1.20764	0.425743	2.83655	0.00456037	0.0534996
FBgn0033980	Cyp6a20	2R:14882118-14884046	2.64217	28.3131	15.4777	2.41648	0.581298	4.15703	3.22409e-05	0.00171891
FBgn0033978	Cyp6a23	2R:14875829-14877654	16.0913	60.4897	38.2905	1.61298	0.476529	3.38485	0.000712178	0.0150605
FBgn0041336	Cyp6t2Psi	2L:21282811-21284273	29.4568	94.5674	62.0121	1.42114	0.457849	3.10394	0.0019096	0.0293443
FBgn0033065	Cyp6w1	2R:6173684-6176195	53.5926	140.652	97.1225	1.2682	0.339752	3.73273	0.000189414	0.00645943
FBgn0033775	Cyp9h1	2R:12840813-12842558	49.1133	181.212	115.163	1.76286	0.310357	5.6801	1.34619e-08	2.18391e-06
FBgn0262029	D	2L:8466817-8488671	27.6667	126.849	77.258	1.89604	0.430527	4.40399	1.06278e-05	0.000744992
FBgn0033659	Damm	2R:11864112-11866383	82.4051	177.723	130.064	1.01819	0.354418	2.87286	0.00406774	0.0494574
FBgn0000422	DDC	2L:19116483-19120306	80.9586	213.31	147.134	1.27605	0.371378	3.43598	0.000590408	0.013683
FBgn0037832	Desi	3R:10779569-10780825	51.3365	188.089	119.713	1.67039	0.408666	4.08742	4.36206e-05	0.00218218
FBgn0085390	dgk	2R:7834812-7885982	23.9974	70.5733	47.2854	1.38884	0.427008	3.25249	0.00114397	0.0210891
FBgn0052843	Dh31-R	2R:13267798-13295927	129.538	486.169	307.854	1.68572	0.408181	4.12985	3.63007e-05	0.00188233
FBgn0012344	Dh44	3R:9638182-9650706	13.659	47.9177	30.7884	1.48261	0.496493	2.98615	0.00282511	0.0386123
FBgn0019828	dj	3R:7059315-7060524	452.554	1006.55	729.551	1.10618	0.252683	4.37772	1.19926e-05	0.000810645
FBgn0037463	djl	3R:7060767-7061919	132.243	264.952	198.597	0.971827	0.243147	3.99687	6.41865e-05	0.00292732
FBgn0000157	Dll	2R:24814822-24835667	53.5643	143.898	98.7312	1.25826	0.416421	3.02161	0.00251437	0.0357809
FBgn0011582	Dop1R1	3R:14165379-14214810	52.2186	155.326	103.772	1.35022	0.455568	2.96381	0.00303854	0.0407868
FBgn0053517	Dop2R	X:20004680-20062706	33.8064	124.346	79.076	1.60029	0.44173	3.62279	0.000291441	0.00846082
FBgn0052057	dpr10	3L:10147454-10186108	56.3315	146.209	101.27	1.25773	0.370936	3.3907	0.000697138	0.014881
FBgn0029974	dpr14	X:7903704-7908286	161.048	454.023	307.535	1.35912	0.364834	3.7253	0.000195079	0.00650559
FBgn0053516	dpr3	2L:2058790-2109878	7.01564	48.5637	27.7897	2.10527	0.533732	3.94443	7.99895e-05	0.00348031
FBgn0040823	dpr6	3L:9974651-10139360	64.4432	185.832	125.137	1.34033	0.424664	3.15622	0.00159827	0.0261904
FBgn0010388	Dro	2R:14745961-14746714	43.4303	127.659	85.5448	1.31737	0.460388	2.86143	0.00421737	0.0506263
FBgn0265296	Dscam2	3L:7159199-7189931	324.582	759.128	541.855	1.11324	0.369899	3.00958	0.00261613	0.0368138
FBgn0263219	Dscam4	3L:8238647-8282398	237.365	1608.32	922.843	2.36411	0.447777	5.27965	1.29433e-07	1.65151e-05
FBgn0264006	dysc	3L:13867414-13903236	64.0758	171.847	117.961	1.31105	0.352868	3.71541	0.000202872	0.00665844
FBgn0002735	E(spl)mgamma-HLH	3R:25999851-26000761	130.806	383.858	257.332	1.39222	0.392155	3.55017	0.000384977	0.0103352
FBgn0008646	E5	3R:13867345-13874916	65.9688	502.639	284.304	2.47096	0.460389	5.36712	8.00043e-08	1.08158e-05
FBgn0000535	eag	X:14955477-15009989	59.7364	158.49	109.113	1.28556	0.39705	3.23778	0.00120464	0.0219044
FBgn0000547	ed	2L:4031377-4115749	87.1539	228.131	157.642	1.31135	0.313155	4.18754	2.81998e-05	0.00154704
FBgn0052185	edin	3L:17494880-17495300	2.04387	24.4067	13.2253	2.52622	0.553042	4.56787	4.92708e-06	0.000401773
FBgn0023214	edl	2R:18667527-18673536	112.81	268.208	190.509	1.13172	0.366746	3.08584	0.0020298	0.03049
FBgn0035709	eIF4E-4	3L:6664224-6665641	81.0889	283.272	182.18	1.63395	0.373654	4.37289	1.22615e-05	0.000819068
FBgn0004865	Eip78C	3L:21226609-21266503	20.7272	75.5525	48.1399	1.63245	0.430753	3.78977	0.000150787	0.00552367
FBgn0000576	ems	3R:13901853-13904620	164.474	539.106	351.79	1.50714	0.411792	3.65995	0.000252262	0.00776338
FBgn0005660	Ets21C	2L:544925-552923	142.466	443.443	292.954	1.52461	0.325246	4.68755	2.76494e-06	0.000241529
FBgn0005658	Ets65A	3L:6097617-6123913	33.9376	122.459	78.1985	1.68853	0.383233	4.40601	1.05292e-05	0.000742666
FBgn0262740	EVI5	X:11430523-11454386	370.316	791.861	581.089	1.01402	0.337819	3.00166	0.00268512	0.037552
FBgn0000625	Eyg	3L:12462537-12468021	220.186	633.238	426.712	1.38401	0.376584	3.67517	0.000237688	0.00747697
FBgn0262111	F	X:17232942-17280964	2.41028	16.5639	9.48711	1.8459	0.603826	3.05701	0.0022356	0.0326317
FBgn0000633	FAS	2R:13623044-13749367	16.3011	521.373	268.837	4.32613	0.421728	10.2581	1.08806e-24	1.02967e-21
FBgn0000636	Fas3	2L:18320102-18393441	200.119	487.159	343.639	1.18052	0.34639	3.40808	0.000654216	0.0142051
FBgn0000639	FBP1	3L:14094589-14098053	1.90545	23.7497	12.8276	2.25561	0.618984	3.64405	0.00026838	0.0080332
FBgn0000640	FBP2	2L:9426784-9427917	14.222	131.741	72.9815	1.87233	0.62629	2.98956	0.0027938	0.0383632
FBgn0004898	fd96Cb	3R:25095012-25096099	31.5265	102.488	67.0074	1.52788	0.428183	3.56829	0.000359325	0.0098416
FBgn0026592	FIE	3L:3892574-3894833	20.4587	51.976	36.2174	1.20861	0.42136	2.86836	0.00412606	0.0498936
FBgn0035385	FMRFaR	3L:3001716-3011860	92.672	323.243	207.958	1.55572	0.436347	3.56533	0.000363396	0.00992002
FBgn0086675	fne	X:12917477-12950417	278.832	725.01	501.921	1.25788	0.365834	3.43839	0.000585191	0.0135898
FBgn0053556	form3	3L:7094818-7123297	78.5109	584.643	331.577	2.52719	0.425514	5.93916	2.86483e-09	5.16398e-07
FBgn0030897	Frq1	X:18155369-18174744	229.206	590.626	409.916	1.2374	0.368118	3.36143	0.000775396	0.0159518
FBgn0001075	FT	2L:4198404-4221796	25.498	70.4802	47.9891	1.32112	0.41522	3.18174	0.00146395	0.0248128
FBgn0044872	FucTC	X:23008766-23011303	44.2881	123.61	83.9491	1.30777	0.43244	3.02416	0.00249329	0.0355768
FBgn0260446	GABA-B-R1	2L:15016331-15034704	35.7686	76.4709	56.1197	1.01202	0.353537	2.86256	0.00420238	0.0504997
FBgn0262869	Gfrl	3R:20378458-20484588	27.3112	129.642	78.4767	1.93256	0.444976	4.34306	1.40509e-05	0.000886454
FBgn0038934	Gld2	3R:22211824-22217415	77.8771	192.621	135.249	1.19136	0.364015	3.27283	0.00106476	0.0200189
FBgn0024963	GluClalpha	3R:19730715-19775231	125.159	273.659	199.409	1.04645	0.345508	3.02875	0.0024557	0.0351664
FBgn0046886	Gr98c	3R:27544443-27545836	0.935257	172.269	86.6021	5.27188	0.528979	9.96615	2.1437e-23	1.73884e-20
FBgn0039494	grass	3R:27157948-27159781	14.2819	36.6628	25.4723	1.2503	0.408463	3.06099	0.00220607	0.0323253
FBgn0261509	haf	2L:1555129-1608404	161.292	409.258	285.275	1.18482	0.412277	2.87385	0.004055	0.0494083
FBgn0045852	ham	2L:18762874-18792906	42.4829	134.192	88.3372	1.45376	0.426015	3.41246	0.000643784	0.0141958
FBgn0029082	hbs	2R:15011396-15042134	151.128	491.424	321.276	1.51745	0.39671	3.82509	0.000130724	0.00498155
FBgn0263220	Hk	X:10233347-10263485	158.07	336.476	247.273	1.01324	0.344254	2.94329	0.00324741	0.0427815
FBgn0267791	HnRNP-K	2R:20587551-20606854	583.499	1364.03	973.766	1.12747	0.345146	3.26665	0.00108827	0.0202264
FBgn0031613	HP6	2L:4577719-4578218	35.3077	116.22	75.7637	1.55513	0.377617	4.11827	3.81724e-05	0.00195264
FBgn0053147	Hs3st-A	2R:18718114-18754675	28.1089	72.7612	50.435	1.29755	0.340986	3.80529	0.000141637	0.00529091
FBgn0031294	IA-2	2L:1008378-1048053	567.38	2025.38	1296.38	1.69637	0.337835	5.02131	5.13203e-07	5.65818e-05
FBgn0034329	Im1	2R:18383949-18384378	369.532	1270.31	819.923	1.68814	0.28152	5.99652	2.0159e-09	3.81543e-07
FBgn0025583	Im2	2R:18386602-18387030	663.145	1339.64	1001.39	0.964399	0.275074	3.50596	0.000454963	0.0114558
FBgn0034328	IM23	2R:18382704-18383235	443.095	1016.69	729.891	1.14732	0.262815	4.3655	1.2683e-05	0.000832532
FBgn0001253	ImpE1	3L:8372405-8391171	110.324	289.962	200.143	1.22041	0.422972	2.88532	0.00391017	0.0481179
FBgn0035604	Ir64a	3L:5378786-5382821	12.7833	50.5221	31.6527	1.55682	0.543042	2.86685	0.00414576	0.049978
FBgn0027654	jdp	3R:30517059-30527037	96.6493	209.064	152.857	1.02094	0.341977	2.98542	0.0028319	0.0386527
FBgn0086677	jeb	2R:12085194-12119340	388.634	926.628	657.631	1.13344	0.374931	3.02305	0.00250241	0.0356555
FBgn0035666	Jon65Aii	3L:6052321-6053215	28.7878	162.817	95.8024	2.22866	0.385565	5.78025	7.45893e-09	1.26423e-06
FBgn0023197	Jon74E	3L:17546739-17549127	45.0162	993.03	519.023	4.01644	0.373629	10.7498	5.93837e-27	8.42952e-24
FBgn0032129	jp	2L:9547720-9566750	29.8829	75.5666	52.7247	1.27893	0.362562	3.52747	0.000419548	0.0109025
FBgn0263929	jvl	3R:14741582-14795868	200.476	860.714	530.595	1.8622	0.409234	4.55045	5.35313e-06	0.000422154
FBgn0027596	Kank	2R:14901475-14928425	129.885	382.696	256.29	1.42878	0.363647	3.92901	8.52955e-05	0.00364141
FBgn0261794	kcc	2R:23907654-23925066	82.8786	191.813	137.346	1.0907	0.383806	2.84181	0.00448587	0.0528988
FBgn0015399	kek1	2L:12817000-12822787	374.214	1054.67	714.44	1.36526	0.360691	3.78512	0.000153632	0.00559183
FBgn0015400	kek2	2L:11581937-11626883	8.07796	29.4775	18.7777	1.50038	0.518537	2.89349	0.00380991	0.0470275
FBgn0013469	klu	3L:10981171-11009188	88.5098	224.639	156.574	1.21657	0.38601	3.15166	0.00162348	0.0263751
FBgn0001321	knk	3R:10122365-10125664	49.517	179.859	114.688	1.58483	0.456702	3.47017	0.000520123	0.0124348
FBgn0086372	Lap	3R:7186994-7200941	88.8257	233.727	161.276	1.30481	0.3249	4.01603	5.91857e-05	0.00275456
FBgn0010240	LCCH3	X:15925105-15928529	60.2151	163.074	111.645	1.24917	0.419964	2.97448	0.00293483	0.0395818
FBgn0020642	Lcp65Ac	3L:6144819-6145393	25.7996	109.872	67.8357	1.72708	0.480118	3.5972	0.000321666	0.00909648
FBgn0040099	lectin-28C	2L:7857077-7860120	73.9584	166.881	120.419	1.08007	0.353652	3.05404	0.00225786	0.0329143
FBgn0263049	let-7-C	2L:18455717-18473132	14.0231	64.83	39.4265	1.82559	0.474801	3.84495	0.000120577	0.00473796
FBgn0039354	Lgr3	3R:25665809-25677214	37.7621	137.297	87.5294	1.63493	0.428173	3.8184	0.000134321	0.00508451
FBgn0002023	LIM3	2L:19079256-19108427	154.701	378.732	266.717	1.1644	0.380134	3.06314	0.00219031	0.032179
FBgn0030274	Lint-1	X:11149323-11152592	8.19866	68.7221	38.4604	2.4049	0.497487	4.8341	1.33752e-06	0.000127637
FBgn0261565	Lmpt	3L:16865295-16922487	294.868	803.102	548.985	1.33354	0.339747	3.92508	8.66999e-05	0.00367375
FBgn0002562	Lsp1alpha	X:12490291-12492982	17.835	102.021	59.9282	1.96373	0.541504	3.62643	0.000287368	0.00845371
FBgn0002563	Lsp1beta	2L:898500-901316	169.018	676.781	422.899	1.74067	0.43667	3.98624	6.71295e-05	0.00301313
FBgn0000037	mAChR-A	2R:24378630-24390294	43.1756	119.739	81.4572	1.25404	0.440523	2.84671	0.00441736	0.0521993
FBgn0036996	MAG	3L:20460683-20462274	100.578	234.638	167.608	1.14018	0.31262	3.64719	0.000265124	0.00798608
FBgn0020633	MCM7	3L:8891596-8894310	65.3538	204.938	135.146	1.56018	0.295813	5.27421	1.33333e-07	1.67079e-05
FBgn0260959	mcph1	2R:11895997-11903918	104.112	284.819	194.466	1.34997	0.315893	4.2735	1.92427e-05	0.00115011
FBgn0035247	metL	3L:1637942-1639235	7.09428	28.0442	17.5692	1.73538	0.476276	3.64364	0.000268811	0.0080332
FBgn0011239	ms(2)35Ci	2L:15292468-15294136	143.876	324.569	234.223	1.06681	0.360347	2.96052	0.00307125	0.0411772
FBgn0004414	msopa	3L:22082720-22083367	681.491	2116.39	1398.94	1.56276	0.258552	6.04426	1.50093e-09	2.99028e-07
FBgn0020269	mspo	2R:14671396-14713622	175.776	599.32	387.548	1.56056	0.413235	3.77645	0.000159082	0.00569887
FBgn0052475	mthl8	3L:22428-26308	7.12754	28.8354	17.9815	1.59671	0.497055	3.21233	0.00131662	0.0231806
FBgn0002917	na	X:14266367-14277416	135.93	438.145	287.038	1.48321	0.414184	3.58104	0.000342227	0.00946827
FBgn0024319	Nach	2R:16653205-16655046	0.795417	17.6286	9.21202	2.27601	0.62798	3.62433	0.00028971	0.00845744
FBgn0015519	nAChRalpha3	X:8276200-8367169	163.006	397.477	280.242	1.16784	0.373624	3.1257	0.00177384	0.0279773
FBgn0032151	nAChRalpha6	2L:9793317-9886250	309.809	689.35	499.58	1.05421	0.359303	2.93403	0.00334596	0.0433705
FBgn0086778	nAChRalpha7	X:19327075-19348447	225.08	528.681	376.88	1.13922	0.336267	3.38784	0.000704465	0.0149811
FBgn0000038	nAChRbeta1	3L:4429349-4435993	145.289	373.015	259.152	1.22892	0.379895	3.2349	0.00121686	0.0220043
FBgn0028704	Nckx30C	2L:9711512-9746495	115.625	340.959	228.292	1.4313	0.351	4.07776	4.54708e-05	0.00225488
FBgn0031081	Nep3	X:19961297-19969323	18.6098	66.0742	42.342	1.56751	0.423123	3.70461	0.000211717	0.00684975
FBgn0265416	Neto	X:13445903-13527282	219.215	618.28	418.748	1.33089	0.400956	3.31929	0.000902465	0.0178544
FBgn0029905	Nf-YC	X:6818178-6820919	276.402	1122.18	699.29	1.83211	0.368256	4.9751	6.52134e-07	7.05298e-05
FBgn0036101	NijA	3L:10694360-10696877	94.1818	216.644	155.413	1.09525	0.358769	3.05279	0.00226722	0.0330083
FBgn0260011	NimC4	2L:14047582-14048863	5.91251	25.7063	15.8094	1.54283	0.537571	2.87	0.00410469	0.0497469
FBgn0031866	Nlg2	2L:6874900-6906656	20.5015	66.4423	43.4719	1.45725	0.443242	3.28771	0.00101005	0.0192452
FBgn0037617	nom	3R:8723174-8725357	192.174	425.042	308.608	1.05035	0.356558	2.94581	0.00322111	0.0426328
FBgn0016047	nompA	2R:11310335-11318676	58.8856	403.036	230.961	2.46714	0.399348	6.17793	6.49469e-10	1.36581e-07
FBgn0016919	nompB	2L:21578292-21589423	10.7821	42.2165	26.4993	1.65233	0.467985	3.53073	0.000414421	0.010794
FBgn0016920	nompC	2L:5346200-5365760	7.70057	56.3467	32.0236	2.24828	0.507858	4.42698	9.5563e-06	0.000700137
FBgn0040717	NPLP4	2L:2008414-2009072	78.6121	338.716	208.664	2.0089	0.305319	6.5797	4.71411e-11	1.40877e-08
FBgn0038975	nrx-1	3R:22468512-22486969	456.995	1167.75	812.371	1.21789	0.382404	3.18483	0.00144841	0.024623
FBgn0261526	NT1	3L:4501652-4508433	36.967	112.302	74.6347	1.41688	0.419043	3.38122	0.000721641	0.015204
FBgn0033573	Obp47a	2R:10909923-10910485	50.3575	241.712	146.035	1.98617	0.418959	4.74072	2.12957e-06	0.000193467
FBgn0043530	Obp51a	2R:15024375-15024839	571.841	1208.92	890.379	1.03414	0.259924	3.97863	6.93146e-05	0.00306279
FBgn0038980	Octbeta1R	3R:22497215-22520078	152.338	363.775	258.057	1.16808	0.328282	3.55815	0.000373472	0.0101221
FBgn0250910	Octbeta3R	3R:12511570-12548229	78.9116	211.755	145.333	1.27913	0.398249	3.21189	0.00131866	0.0231806
FBgn0086365	Orct2	3R:24273029-24275728	107.525	253.571	180.548	1.12331	0.381749	2.94255	0.00325519	0.0427847
FBgn0021767	Org-1	X:8447691-8455069	19.6365	70.1692	44.9029	1.47482	0.519509	2.83887	0.00452729	0.0532215
FBgn0037417	Osi10	3R:6263976-6267395	9.83258	35.3466	22.5896	1.48598	0.508418	2.92276	0.00346945	0.0445074
FBgn0037412	Osi4	3R:6218318-6221781	88.4089	290.319	189.364	1.48295	0.429368	3.45379	0.000552769	0.0129161
FBgn0037414	Osi7	3R:6248994-6251683	14.0601	93.6872	53.8737	2.13541	0.52449	4.07141	4.67294e-05	0.00229722
FBgn0267728	otk2	2R:12023146-12025272	52.5864	280.275	166.431	2.0569	0.452703	4.5436	5.53022e-06	0.000433112
FBgn0015524	OTP	2R:20883625-20903414	21.5644	62.1312	41.8478	1.31307	0.446663	2.93974	0.0032849	0.0429302
FBgn0030341	p24-1	X:11850909-11852530	56.7174	132.519	94.618	1.15155	0.338327	3.40367	0.000664864	0.0143365
FBgn0267698	Pak	3R:6350896-6361614	73.8735	171.313	122.593	1.12715	0.328657	3.42955	0.000604579	0.0138504
FBgn0264815	PDE1C	2L:11814156-11928572	127.681	347.113	237.397	1.32962	0.351768	3.77983	0.000156937	0.0056398
FBgn0038237	Pde6	3R:14513901-14558304	89.8146	213.585	151.7	1.11682	0.39131	2.85407	0.00431634	0.0512979
FBgn0260753	Pdfr	X:2552206-2578640	153.43	340.628	247.029	1.05947	0.344118	3.07881	0.00207832	0.0309323
FBgn0261588	pdm3	2R:8327490-8396280	10.0937	35.5614	22.8276	1.4918	0.482759	3.09016	0.0020005	0.0303307
FBgn0031681	pgant5	2L:5072170-5093592	123.865	696.822	410.343	2.31329	0.335357	6.89801	5.27376e-12	1.81481e-09
FBgn0036529	pgant8	3L:15683872-15686598	12.4892	70.0332	41.2612	2.01537	0.513444	3.92519	8.66603e-05	0.00367375
FBgn0264908	pHCl	3L:15848578-15899029	42.9676	112.841	77.9042	1.23258	0.434946	2.83387	0.0045988	0.0538392
FBgn0038140	PK2-R1	3R:13338330-13345106	34.9593	94.2292	64.5943	1.27391	0.412412	3.08892	0.00200888	0.0303767
FBgn0041195	PKD2	2L:12398274-12402023	8.8459	227.956	118.401	3.68586	0.500594	7.36297	1.79863e-13	7.04318e-11
FBgn0003118	pnt	3R:23290231-23346167	25.5255	100.901	63.2133	1.63221	0.498878	3.27177	0.00106878	0.0200613
FBgn0069354	Porin2	2L:10845788-10847044	12.1622	39.2752	25.7187	1.41555	0.432244	3.27487	0.00105709	0.0199317
FBgn0003130	Poxn	2R:15826693-15835055	2.2888	27.4684	14.8786	2.53061	0.572358	4.42137	9.80759e-06	0.000700472
FBgn0003132	Pp1-13C	X:15359101-15361061	18.104	75.8312	46.9676	1.72394	0.463595	3.71864	0.000200302	0.00661794
FBgn0039677	ppk30	3R:29669149-29671478	0.268774	12.579	6.42387	2.08921	0.638775	3.27066	0.00107298	0.0200737
FBgn0004595	pros	3R:11328480-11407627	312.184	712.483	512.333	1.11055	0.322635	3.44213	0.000577152	0.0134306
FBgn0051742	Prosbeta5R2	2L:17990418-17991951	7.94131	27.6007	17.771	1.39973	0.491878	2.84568	0.00443168	0.0523141
FBgn0264598	PsGEF	X:2367121-2387664	201.887	493.813	347.85	1.18818	0.340698	3.48748	0.0004876	0.0119197
FBgn0004368	Ptp4E	X:4939128-4955916	146.212	326.1	236.156	1.08156	0.316299	3.41943	0.000627514	0.0141011
FBgn0004369	Ptp99A	3R:29377646-29487131	132.05	301.93	216.99	1.09821	0.352044	3.11954	0.00181136	0.0284114
FBgn0262867	ptr	2R:6181748-6196320	9.68911	50.5342	30.1117	1.8397	0.51959	3.54067	0.000399109	0.0106142
FBgn0003169	put	3R:14619030-14625703	33.3104	108.771	71.0407	1.4726	0.466828	3.15448	0.00160784	0.0262337
FBgn0032006	PVR	2L:8220980-8239878	45.7485	136.858	91.3033	1.40277	0.411354	3.41013	0.000649315	0.0142051
FBgn0028572	qtc	2L:5060815-5070750	19.2106	85.855	52.5328	1.75859	0.484485	3.62981	0.000283631	0.00836601
FBgn0086913	RAB26	3L:21318774-21335027	11.8279	54.625	33.2265	1.84953	0.471564	3.92212	8.77749e-05	0.00370547
FBgn0015372	RabX1	2R:23519839-23523613	63.098	143.456	103.277	1.0703	0.357067	2.99747	0.00272231	0.0378665
FBgn0036260	RH7	3L:12164205-12175482	124.846	409.831	267.338	1.51116	0.411043	3.6764	0.000236551	0.00746187
FBgn0053547	Rim	3R:17872748-17916578	156.318	452.987	304.652	1.41813	0.339481	4.17734	2.94936e-05	0.00161024
FBgn0020620	RN-tre	2R:13984815-13990707	106.553	291.281	198.917	1.29411	0.397182	3.25823	0.0011211	0.0207349
FBgn0005631	ROBO1	2R:22692524-22700970	17.607	53.3856	35.4963	1.35954	0.462092	2.94213	0.00325961	0.0427933
FBgn0040291	Roc1b	3L:357981-358486	54.8354	117.925	86.3804	1.01391	0.316354	3.20499	0.00135067	0.0234889
FBgn0010407	Ror	2L:10251843-10254686	0.603786	9.26395	4.93387	1.87961	0.638724	2.94276	0.00325304	0.0427847
FBgn0030230	rph	X:10749077-10757666	18.5576	114.649	66.6032	2.17442	0.495003	4.39274	1.11931e-05	0.000775057
FBgn0024941	RSG7	X:16838173-16844433	532.074	1289.09	910.584	1.18027	0.337798	3.49402	0.00047581	0.0117208
FBgn0003285	rst	X:2950399-2973834	17.4786	63.3536	40.4161	1.58513	0.433091	3.66004	0.000252174	0.00776338
FBgn0004842	RYa-R	3R:26996980-27057935	44.0815	166.292	105.187	1.61231	0.461132	3.49643	0.000471534	0.011685
FBgn0003326	sca	2R:12780541-12802010	33.0537	84.8968	58.9753	1.21614	0.417844	2.9105	0.00360847	0.0454803
FBgn0004880	scrt	3L:3983896-3994003	352.578	954.41	653.494	1.25814	0.420174	2.99433	0.00275049	0.0381374
FBgn0261873	sdt	X:8178549-8240474	212.272	565.934	389.103	1.28004	0.373872	3.42375	0.00061763	0.0140276
FBgn0264253	Send2	2L:14345915-14346688	2.40824	19.3122	10.8602	1.89676	0.61961	3.06122	0.00220441	0.0323253
FBgn0019928	Ser8	2R:13434207-13435045	135.27	314.046	224.658	1.14269	0.288289	3.9637	7.37962e-05	0.00323564
FBgn0036544	sff	3L:15900156-15924861	87.1999	290.25	188.725	1.61317	0.342485	4.7102	2.47478e-06	0.000219559
FBgn0259973	Sfp79B	3L:22080322-22080554	2409.96	7776.66	5093.31	1.51295	0.391221	3.86724	0.000110076	0.00444846
FBgn0261060	Sfp93F	3R:21735909-21736296	87.2406	176.392	131.816	0.957153	0.326518	2.93139	0.00337444	0.0435951
FBgn0003377	Sgs7	3L:11509861-11510247	43.344	132.616	87.98	1.41763	0.409216	3.46425	0.000531713	0.0126321
FBgn0003382	Sha	2R:11324314-11336463	20.332	118.471	69.4015	2.17464	0.472992	4.59762	4.27343e-06	0.000354227
FBgn0262593	shaB	3L:2895017-2959579	117.365	337.172	227.269	1.37806	0.380822	3.61864	0.000296155	0.00853037
FBgn0085387	shakB	X:20761071-20927050	152.734	382.004	267.369	1.2033	0.372392	3.23128	0.00123238	0.0221789
FBgn0263873	sick	2L:19796365-19958424	29.2268	72.0455	50.6362	1.18089	0.380769	3.10134	0.00192649	0.0295239
FBgn0029761	Sk	X:5340236-5405138	605.564	1466.51	1036.04	1.17566	0.344951	3.40819	0.000653963	0.0142051
FBgn0003430	slp1	2L:3825675-3827099	15.7096	71.3942	43.5519	1.84146	0.46792	3.9354	8.30566e-05	0.00357269
FBgn0016983	smid	3L:7381614-7385637	51.0105	244.6	147.805	2.03907	0.382097	5.33654	9.47391e-08	1.26571e-05
FBgn0035815	Snmp2	3L:7733250-7743041	77.2308	269.345	173.288	1.54621	0.44767	3.45391	0.000552516	0.0129161
FBgn0036934	sNPF-R	3L:20058511-20089007	104.898	330.023	217.461	1.4739	0.394019	3.74069	0.000183514	0.00629602
FBgn0053504	snRNA:U7	3L:3593823-3593893	93.9701	413.152	253.561	1.85936	0.435421	4.27027	1.95241e-05	0.00115744
FBgn0003463	sog	X:15603283-15633434	155.198	346.363	250.781	1.05988	0.354169	2.99257	0.00276639	0.0382939
FBgn0283440	solo	2L:15061656-15072133	11.819	43.9905	27.9047	1.50214	0.513495	2.92533	0.00344088	0.0442021
FBgn0020378	SP1	X:9729648-9756369	138.997	379.506	259.252	1.315	0.37238	3.53133	0.000413478	0.010794
FBgn0053121	Spn28Db	2L:7889288-7890594	7.86081	43.6775	25.7691	1.79861	0.554707	3.24244	0.0011851	0.0217608
FBgn0033574	Spn47C	2R:10938425-10941738	21.9447	66.5512	44.248	1.39732	0.401309	3.4819	0.000497864	0.0120806
FBgn0052203	Spn75F	3L:19128450-19129665	12.8739	75.4518	44.1629	2.27935	0.423643	5.38036	7.4337e-08	1.01707e-05
FBgn0036969	Spn77Bb	3L:20320952-20322358	24.2371	155.955	90.096	2.34216	0.426564	5.49075	4.00227e-08	5.75313e-06
FBgn0029768	SPR	X:5446656-5494012	46.809	328.124	187.466	2.47855	0.401176	6.17822	6.48282e-10	1.36581e-07
FBgn0003513	SS	3R:16374434-16403690	19.466	74.6171	47.0415	1.66033	0.460013	3.6093	0.000307029	0.00878241
FBgn0265052	ST3	2R:23683377-23687980	88.247	190.175	139.211	1.03172	0.330625	3.12051	0.00180541	0.0283572
FBgn0024836	stan	2R:10673345-10721138	54.2289	181.856	118.043	1.49156	0.453074	3.29208	0.000994489	0.0190534
FBgn0086408	stl	2R:22807860-22815993	77.9045	210.242	144.073	1.26675	0.42018	3.01478	0.00257168	0.0364094
FBgn0020299	stumps	3R:14577217-14608079	38.1045	168.57	103.337	1.88296	0.424486	4.43585	9.1709e-06	0.000680684
FBgn0261086	SYT14	3R:4314455-4319069	55.1832	133.615	94.3989	1.15773	0.375446	3.0836	0.00204513	0.0305988
FBgn0261090	Sytbeta	3L:15014695-15064977	13.8959	53.3199	33.6079	1.62671	0.48942	3.32375	0.000888162	0.017602
FBgn0010329	Tbh	X:7995697-8027394	5.73933	24.9667	15.353	1.70599	0.490942	3.47492	0.000510996	0.0122682
FBgn0035505	Teh2	3L:4178980-4188023	92.3452	243.337	167.841	1.26449	0.378135	3.34403	0.00082572	0.0166848
FBgn0040338	TfIIA-S-2	X:1011101-1011643	13.5983	36.8751	25.2367	1.24958	0.433432	2.88298	0.00393929	0.0483095
FBgn0026160	tna	3L:10857889-10876496	160.467	336.349	248.408	0.996788	0.330323	3.01762	0.00254771	0.0361647
FBgn0039257	TNC	3R:24984384-25022867	21.3383	71.7169	46.5276	1.43054	0.486488	2.94055	0.00327627	0.0429127
FBgn0010452	Trn	3L:13114271-13118077	77.3399	269.705	173.522	1.51377	0.463634	3.26501	0.00109461	0.0203111
FBgn0031456	Trn-SR	2L:2759924-2763889	20.9409	56.4619	38.7014	1.28663	0.390841	3.29195	0.000994951	0.0190534
FBgn0050333	tRNA:CR30333	2R:17604535-17604607	1.08468	12.3956	6.74016	2.08523	0.599913	3.47588	0.000509175	0.0122504
FBgn0011872	tRNA:G3:57BCb	2R:21182856-21182926	14.268	50.2137	32.2409	1.55423	0.439183	3.53893	0.000401758	0.0106349
FBgn0011897	tRNA:K2:56EF	2R:19802591-19802663	31.9717	94.7481	63.3599	1.42176	0.401341	3.54251	0.000396336	0.0105901
FBgn0010473	tutl	2L:4283148-4323781	139.52	365.712	252.616	1.26142	0.382283	3.2997	0.000967889	0.0187472
FBgn0038542	tyrR	3R:17750129-17763188	44.1174	113.064	78.5905	1.21164	0.418582	2.89462	0.00379621	0.0469096
FBgn0038541	TyrRII	3R:17736611-17747470	19.0209	102.464	60.7422	1.97044	0.491525	4.00882	6.10217e-05	0.00280551
FBgn0040251	Ugt86Di	3R:11151026-11153849	18.6403	190.282	104.461	2.85675	0.436853	6.53938	6.17741e-11	1.71099e-08
FBgn0035756	unc-13-4A	3L:7266192-7312896	300.9	749.635	525.267	1.21053	0.349902	3.45962	0.000540933	0.0127215
FBgn0038693	UNC79	3R:19230764-19246130	143.399	301.675	222.537	0.991718	0.342312	2.89712	0.00376607	0.0466981
FBgn0036896	wnd	3L:19624406-19635783	75.0285	185.312	130.17	1.17036	0.367754	3.18245	0.00146036	0.024789
FBgn0010453	WNT4	2L:7255419-7277171	78.9911	210.772	144.881	1.25998	0.399635	3.15283	0.00161698	0.0263449
FBgn0284084	#N/A	2L:7307159-7316265	2.46952	19.9809	11.2252	1.86502	0.601571	3.10024	0.00193362	0.0295534
FBgn0283501	#N/A	3R:30697380-30704118	81.8479	339.163	210.505	1.82989	0.394903	4.63378	3.59054e-06	0.000306573
FBgn0284238	#N/A	2R:10209724-10211347	6.64078	31.8378	19.2393	1.81578	0.554203	3.27638	0.00105149	0.0198691
