# Supplementary material for: CMTr cap-adjacent 2′-O-ribose mRNA methyltransferases are required for reward learning and mRNA localization to synapses
Source: Nat Commun. 2022 Mar 8;13:1209. doi: 10.1038/s41467-022-28549-5 (PMC8904806; doi:10.1038/s41467-022-28549-5)
Supplement: Supplementary file 5 — Supplementary Data 2 [file 41467_2022_28549_MOESM5_ESM.xlsx]

## Sheet: GO analysis
up			down			UP									Down
FBgn	Gene Name		FBgn	Gene Name		Analysis Type:	PANTHER Overrepresentation Test (Released 20200407)								Analysis Type:	PANTHER Overrepresentation Test (Released 20200407)
FBgn0027083	Aats-met-m		FBgn0052865	alphagamma-element:CR32865		Annotation Version and Release Date:	GO Ontology database Released 2020-02-21								Annotation Version and Release Date:	GO Ontology database Released 2020-02-21
FBgn0000028	acj6		FBgn0000079	Amy-p		Analyzed List:	Client Text Box Input (Drosophila melanogaster)								Analyzed List:	Client Text Box Input (Drosophila melanogaster)
FBgn0042094	Adk3		FBgn0026268	antdh		Reference List:	Drosophila melanogaster (all genes in database)								Reference List:	Drosophila melanogaster (all genes in database)
FBgn0043362	bchs		FBgn0033926	ARC1		Test Type:	FISHER								Test Type:	FISHER
FBgn0028644	Beat-ic		FBgn0037205	BoYb		Correction:	FDR								Correction:	FDR
FBgn0032629	beat-IIIc		FBgn0004580	Cbp53E		GO biological process complete	Drosophila melanogaster - REFLIST (13781)	Client Text Box Input (518)	Client Text Box Input (expected)	Client Text Box Input (over/under)	Client Text Box Input (fold Enrichment)	Client Text Box Input (FDR)			GO cellular component complete	Drosophila melanogaster - REFLIST (13781)	Client Text Box Input (177)	Client Text Box Input (expected)	Client Text Box Input (over/under)	Client Text Box Input (fold Enrichment)	Client Text Box Input (raw P-value)	Client Text Box Input (FDR)
FBgn0038084	beat-Vc		FBgn0043364	cbt		adenylate cyclase-activating adrenergic receptor signaling pathway (GO:0071880)	10	6	0.38	+	15.96	0.0023			external encapsulating structure (GO:0030312)	46	6	0.59	+	10.16	4.79e-05	0.0319
FBgn0039584	beat-VI		FBgn0035702	CG10147		adrenergic receptor signaling pathway (GO:0071875)	10	6	0.38	+	15.96	0.00225			cytosol (GO:0005829)	905	28	11.62	+	2.41	2.16e-05	0.0287
FBgn0250908	beat-VII		FBgn0032717	CG10600		homophilic cell adhesion via plasma membrane adhesion molecules (GO:0007156)	45	13	1.69	+	7.69	4.93e-05
FBgn0035608	blanks		FBgn0035586	CG10671		heterophilic cell-cell adhesion via plasma membrane cell adhesion molecules (GO:0007157)	27	7	1.01	+	6.9	0.02
FBgn0011206	bol		FBgn0034289	CG10910		cell-cell adhesion via plasma-membrane adhesion molecules (GO:0098742)	71	18	2.67	+	6.74	3.77e-06
FBgn0283451	Br		FBgn0034356	CG10924		adenylate cyclase-activating G protein-coupled receptor signaling pathway (GO:0007189)	40	10	1.5	+	6.65	0.00186
FBgn0003502	Btk29A		FBgn0030266	CG11122		adenylate cyclase-modulating G protein-coupled receptor signaling pathway (GO:0007188)	55	12	2.07	+	5.8	0.000957
FBgn0259822	Ca-beta		FBgn0033541	CG12934		cAMP-mediated signaling (GO:0019933)	47	10	1.77	+	5.66	0.00503
FBgn0263111	Cac		FBgn0032789	CG13083		G protein-coupled receptor signaling pathway, coupled to cyclic nucleotide second messenger (GO:0007187)	59	12	2.22	+	5.41	0.00165
FBgn0022800	Cad96Ca		FBgn0032788	CG13084		cell-cell adhesion (GO:0098609)	102	19	3.83	+	4.96	3.78e-05
FBgn0015609	cadN		FBgn0033589	CG13227		regulation of membrane potential (GO:0042391)	82	15	3.08	+	4.87	0.000538
FBgn0037646	CAHbeta		FBgn0033851	CG13332		cyclic-nucleotide-mediated signaling (GO:0019935)	64	10	2.41	+	4.16	0.0326
FBgn0010014	CANB		FBgn0033374	CG13741		motor neuron axon guidance (GO:0008045)	79	12	2.97	+	4.04	0.0125
FBgn0013759	CASK		FBgn0036814	CG14073		male mating behavior (GO:0060179)	68	10	2.56	+	3.91	0.0465
FBgn0020224	CBL		FBgn0036818	CG14074		courtship behavior (GO:0007619)	75	11	2.82	+	3.9	0.0275
FBgn0038199	CCHa1		FBgn0032008	CG14277		G protein-coupled receptor signaling pathway (GO:0007186)	209	30	7.86	+	3.82	3.71e-06
FBgn0034644	CG10082		FBgn0040354	CG14418		cell adhesion (GO:0007155)	168	24	6.31	+	3.8	4.72e-05
FBgn0032798	CG10132		FBgn0034317	CG14499		biological adhesion (GO:0022610)	176	25	6.62	+	3.78	3.79e-05
FBgn0032815	CG10462		FBgn0031174	CG1486		neuron recognition (GO:0008038)	113	15	4.25	+	3.53	0.00767
FBgn0034634	CG10494		FBgn0030474	CG15747		cell recognition (GO:0008037)	118	15	4.44	+	3.38	0.0117
FBgn0037060	CG10508		FBgn0029814	CG15765		mating (GO:0007618)	136	17	5.11	+	3.33	0.00567
FBgn0036549	CG10516		FBgn0038881	CG16791		mating behavior (GO:0007617)	121	14	4.55	+	3.08	0.0379
FBgn0036362	CG10725		FBgn0032297	CG17124		cell-cell signaling (GO:0007267)	319	36	11.99	+	3	1.9e-05
FBgn0034264	CG10933		FBgn0038481	CG17475		chemical synaptic transmission (GO:0007268)	222	25	8.34	+	3	0.000876
FBgn0037304	CG1113		FBgn0259998	CG17571		anterograde trans-synaptic signaling (GO:0098916)	222	25	8.34	+	3	0.000849
FBgn0031855	CG11221		FBgn0028872	CG18095		trans-synaptic signaling (GO:0099537)	224	25	8.42	+	2.97	0.000925
FBgn0035359	CG1143		FBgn0029525	CG18273		synaptic signaling (GO:0099536)	226	25	8.49	+	2.94	0.00101
FBgn0038734	CG11453		FBgn0033904	CG18327		axon development (GO:0061564)	325	33	12.22	+	2.7	0.000279
FBgn0035488	CG11593		FBgn0030441	CG2209		axon guidance (GO:0007411)	266	27	10	+	2.7	0.00168
FBgn0038114	CG11670		FBgn0030460	CG2453		axonogenesis (GO:0007409)	314	31	11.8	+	2.63	0.000822
FBgn0039297	CG11852		FBgn0030186	CG2962		chemotaxis (GO:0006935)	284	28	10.67	+	2.62	0.00185
FBgn0036678	CG11905		FBgn0050389	CG30389		neuron projection guidance (GO:0097485)	275	27	10.34	+	2.61	0.00249
FBgn0035257	CG12011		FBgn0051041	CG31041		taxis (GO:0042330)	344	33	12.93	+	2.55	0.000868
FBgn0039831	CG12054		FBgn0052698	CG32698		behavior (GO:0007610)	527	50	19.81	+	2.52	8.22e-06
FBgn0030098	CG12057		FBgn0053926	CG33926		cell morphogenesis involved in neuron differentiation (GO:0048667)	407	34	15.3	+	2.22	0.00574
FBgn0032370	CG12307		FBgn0054028	CG34028		neuron projection development (GO:0031175)	432	36	16.24	+	2.22	0.0035
FBgn0040871	CG12479		FBgn0085256	CG34227		neuron projection morphogenesis (GO:0048812)	409	34	15.37	+	2.21	0.00582
FBgn0086604	CG12484		FBgn0025643	CG3588		cell projection morphogenesis (GO:0048858)	410	34	15.41	+	2.21	0.00577
FBgn0029930	CG12541		FBgn0028474	CG4119		plasma membrane bounded cell projection morphogenesis (GO:0120039)	410	34	15.41	+	2.21	0.00568
FBgn0035481	CG12605		FBgn0038811	CG4159		cell part morphogenesis (GO:0032990)	418	34	15.71	+	2.16	0.00702
FBgn0029707	CG12688		FBgn0250754	CG42232		cell morphogenesis involved in differentiation (GO:0000904)	449	35	16.88	+	2.07	0.012
FBgn0035086	CG12851		FBgn0263354	CG42784		nervous system process (GO:0050877)	560	43	21.05	+	2.04	0.00431
FBgn0046258	CG12880		FBgn0262003	CG42821		neuron development (GO:0048666)	561	43	21.09	+	2.04	0.00429
FBgn0030770	CG13010		FBgn0262104	CG42857		neuron differentiation (GO:0030182)	697	51	26.2	+	1.95	0.00223
FBgn0030769	CG13012		FBgn0262357	CG43055		signal transduction (GO:0007165)	965	68	36.27	+	1.87	0.000412
FBgn0036584	CG13054		FBgn0262366	CG43064		signaling (GO:0023052)	1169	82	43.94	+	1.87	4.9e-05
FBgn0036589	CG13067		FBgn0263320	CG43401		system process (GO:0003008)	633	44	23.79	+	1.85	0.0205
FBgn0031134	CG1314		FBgn0263321	CG43402		locomotion (GO:0040011)	612	42	23	+	1.83	0.0349
FBgn0033723	CG13155		FBgn0032138	CG4364		cell communication (GO:0007154)	1237	84	46.5	+	1.81	9.23e-05
FBgn0033680	CG13186		FBgn0264081	CG43750		cell projection organization (GO:0030030)	623	42	23.42	+	1.79	0.0396
FBgn0033579	CG13229		FBgn0039075	CG4393		neurogenesis (GO:0022008)	902	58	33.9	+	1.71	0.0127
FBgn0086673	CG13272		FBgn0265185	CG44250		generation of neurons (GO:0048699)	860	55	32.33	+	1.7	0.0238
FBgn0035677	CG13293		FBgn0031318	CG4887		nervous system development (GO:0007399)	1063	65	39.96	+	1.63	0.0192
FBgn0038926	CG13409		FBgn0036597	CG4962		response to stimulus (GO:0050896)	2536	134	95.32	+	1.41	0.00586
FBgn0036442	CG13473		FBgn0034266	CG4975		macromolecule metabolic process (GO:0043170)	3269	80	122.88	-	0.65	0.00135
FBgn0039203	CG13618		FBgn0029831	CG5966		nitrogen compound metabolic process (GO:0006807)	3726	88	140.05	-	0.63	6.07e-05
FBgn0035816	CG13685		FBgn0039492	CG6051		metabolic process (GO:0008152)	4712	111	177.11	-	0.63	1.19e-06
FBgn0035104	CG13875		FBgn0029693	CG6379		organic substance metabolic process (GO:0071704)	4311	99	162.04	-	0.61	2.16e-06
FBgn0035176	CG13905		FBgn0032290	CG6443		primary metabolic process (GO:0044238)	3971	91	149.26	-	0.61	7.99e-06
FBgn0033405	CG13954		FBgn0034704	CG6758		cellular metabolic process (GO:0044237)	3921	81	147.38	-	0.55	1.84e-07
FBgn0036871	CG14096		FBgn0038989	CG6937		cellular macromolecule metabolic process (GO:0044260)	2228	45	83.75	-	0.54	0.000358
FBgn0036138	CG14143		FBgn0036738	CG7542		organelle organization (GO:0006996)	1725	29	64.84	-	0.45	0.000123
FBgn0039428	CG14237		FBgn0039670	CG7567		organic substance biosynthetic process (GO:1901576)	1286	20	48.34	-	0.41	0.000883
FBgn0039454	CG14247		FBgn0034010	CG8157		biosynthetic process (GO:0009058)	1333	20	50.1	-	0.4	0.000371
FBgn0039503	CG14262		FBgn0034086	CG8441		cellular aromatic compound metabolic process (GO:0006725)	1472	20	55.33	-	0.36	2.14e-05
FBgn0038632	CG14301		FBgn0038235	CG8461		nucleobase-containing compound metabolic process (GO:0006139)	1348	18	50.67	-	0.36	5.36e-05
FBgn0031302	CG14340		FBgn0033308	CG8736		heterocycle metabolic process (GO:0046483)	1428	19	53.68	-	0.35	2.56e-05
FBgn0029922	CG14431		FBgn0032077	CG9515		RNA metabolic process (GO:0016070)	829	11	31.16	-	0.35	0.00699
FBgn0262730	CG14446		FBgn0039760	CG9682		organic cyclic compound metabolic process (GO:1901360)	1525	20	57.32	-	0.35	8.19e-06
FBgn0037483	CG14609		FBgn0037636	CG9821		organonitrogen compound biosynthetic process (GO:1901566)	766	10	28.79	-	0.35	0.0118
FBgn0037326	CG14669		FBgn0250786	CHD1		cellular nitrogen compound metabolic process (GO:0034641)	1768	23	66.46	-	0.35	1.19e-06
FBgn0035755	CG14830		FBgn0023076	clk		nucleic acid metabolic process (GO:0090304)	1085	14	40.78	-	0.34	0.000392
FBgn0038246	CG14853		FBgn0039054	Cow		cellular biosynthetic process (GO:0044249)	1268	16	47.66	-	0.34	5.11e-05
FBgn0038447	CG14892		FBgn0000356	cp16		macromolecule biosynthetic process (GO:0009059)	796	10	29.92	-	0.33	0.0057
FBgn0032377	CG14937		FBgn0000360	cp38		cellular macromolecule biosynthetic process (GO:0034645)	777	9	29.21	-	0.31	0.00324
FBgn0035495	CG14989		FBgn0053319	CR33319		cellular response to stress (GO:0033554)	536	6	20.15	-	0.3	0.0381
FBgn0031100	CG1504		FBgn0084008	CR41443		cellular nitrogen compound biosynthetic process (GO:0044271)	750	8	28.19	-	0.28	0.00231
FBgn0034391	CG15080		FBgn0261636	CR42719		oxidation-reduction process (GO:0055114)	573	6	21.54	-	0.28	0.0174
FBgn0032648	CG15144		FBgn0262974	CR43285		gene expression (GO:0010467)	1094	11	41.12	-	0.27	2.11e-05
FBgn0030283	CG15198		FBgn0263981	CR43730		cellular amide metabolic process (GO:0043603)	482	4	18.12	-	0.22	0.0188
FBgn0040519	CG15219		FBgn0264618	CR43958		peptide metabolic process (GO:0006518)	400	3	15.04	-	0.2	0.0369
FBgn0030174	CG15312		FBgn0264822	CR44030		mitotic cell cycle (GO:0000278)	411	3	15.45	-	0.19	0.0275
FBgn0030889	CG15373		FBgn0264842	CR44050		organelle assembly (GO:0070925)	373	2	14.02	-	0.14	0.0217
FBgn0030258	CG1552		FBgn0265086	CR44197
FBgn0039770	CG15537		FBgn0265727	CR44534		Analysis Type:	PANTHER Overrepresentation Test (Released 20200407)
FBgn0031644	CG15625		FBgn0265958	CR44745		Annotation Version and Release Date:	GO Ontology database Released 2020-02-21
FBgn0034622	CG15666		FBgn0265963	CR44750		Analyzed List:	Client Text Box Input (Drosophila melanogaster)
FBgn0034122	CG15711		FBgn0266619	CR45126		Reference List:	Drosophila melanogaster (all genes in database)
FBgn0030440	CG15719		FBgn0266982	CR45433		Test Type:	FISHER
FBgn0038131	CG15888		FBgn0267302	CR45738		Correction:	FDR
FBgn0030468	CG1622		FBgn0267656	CR45994		GO molecular function complete	Drosophila melanogaster - REFLIST (13781)	Client Text Box Input (518)	Client Text Box Input (expected)	Client Text Box Input (over/under)	Client Text Box Input (fold Enrichment)	Client Text Box Input (FDR)
FBgn0030218	CG1628		FBgn0000370	Crc		adrenergic receptor activity (GO:0004935)	10	6	0.38	+	15.96	0.00459
FBgn0039602	CG1647		FBgn0260794	ctrip		excitatory extracellular ligand-gated ion channel activity (GO:0005231)	12	5	0.45	+	11.09	0.0376
FBgn0032495	CG16820		FBgn0033395	Cyp4p2		G protein-coupled neurotransmitter receptor activity (GO:0099528)	21	8	0.79	+	10.13	0.00292
FBgn0026147	CG16833		FBgn0015714	Cyp6a17		G protein-coupled amine receptor activity (GO:0008227)	22	8	0.83	+	9.67	0.00331
FBgn0031116	CG1695		FBgn0013772	cyp6a8		postsynaptic neurotransmitter receptor activity (GO:0098960)	28	7	1.05	+	6.65	0.0366
FBgn0031412	CG16995		FBgn0000414	Dab		neurotransmitter receptor activity (GO:0030594)	70	16	2.63	+	6.08	3.69e-05
FBgn0040496	CG17104		FBgn0086687	Desat1		G protein-coupled peptide receptor activity (GO:0008528)	47	10	1.77	+	5.66	0.0105
FBgn0035581	CG17150		FBgn0031725	DIP-eta		neuropeptide receptor activity (GO:0008188)	44	9	1.65	+	5.44	0.0235
FBgn0032419	CG17217		FBgn0030607	dob		G protein-coupled receptor activity (GO:0004930)	115	23	4.32	+	5.32	7.96e-07
FBgn0031168	CG1722		FBgn0034286	dpr13		peptide receptor activity (GO:0001653)	54	10	2.03	+	4.93	0.0221
FBgn0031488	CG17265		FBgn0033188	draT		extracellular ligand-gated ion channel activity (GO:0005230)	53	9	1.99	+	4.52	0.0499
FBgn0033936	CG17386		FBgn0052282	Drsl4		transmembrane signaling receptor activity (GO:0004888)	342	39	12.86	+	3.03	3.39e-06
FBgn0030114	CG17754		FBgn0020445	E23		cation channel activity (GO:0005261)	159	18	5.98	+	3.01	0.0199
FBgn0037525	CG17816		FBgn0086908	egg		signaling receptor activity (GO:0038023)	401	45	15.07	+	2.99	1.34e-06
FBgn0036839	CG18136		FBgn0034237	eIF3-S9		molecular transducer activity (GO:0060089)	402	45	15.11	+	2.98	7.18e-07
FBgn0029945	CG18155		FBgn0026259	EIF5B		gated channel activity (GO:0022836)	160	17	6.01	+	2.83	0.0382
FBgn0036023	CG18179		FBgn0004858	elB		ion channel activity (GO:0005216)	250	23	9.4	+	2.45	0.0344
FBgn0038653	CG18208		FBgn0037090	Est-Q		passive transmembrane transporter activity (GO:0022803)	265	24	9.96	+	2.41	0.0328
FBgn0036725	CG18265		FBgn0004650	fs(1)N		channel activity (GO:0015267)	265	24	9.96	+	2.41	0.0306
FBgn0028866	CG18420		FBgn0031873	Gas41		catalytic activity (GO:0003824)	3982	112	149.68	-	0.75	0.0367
FBgn0038460	CG18622		FBgn0027341	Gfat1		RNA binding (GO:0003723)	655	7	24.62	-	0.28	0.0183
FBgn0033216	CG1946		FBgn0033799	GLaz
FBgn0033479	CG2292		FBgn0004913	Gnf1		Analysis Type:	PANTHER Overrepresentation Test (Released 20200407)
FBgn0024995	CG2680		FBgn0063495	GSTe5		Annotation Version and Release Date:	GO Ontology database Released 2020-02-21
FBgn0029728	CG2861		FBgn0015737	Hmu		Analyzed List:	Client Text Box Input (Drosophila melanogaster)
FBgn0030189	CG2909		FBgn0004864	hop		Reference List:	Drosophila melanogaster (all genes in database)
FBgn0031474	CG2991		FBgn0001222	HSF		Test Type:	FISHER
FBgn0050099	CG30099		FBgn0001230	Hsp68		Correction:	FDR
FBgn0050197	CG30197		FBgn0013279	Hsp70Bc		GO cellular component complete	Drosophila melanogaster - REFLIST (13781)	Client Text Box Input (518)	Client Text Box Input (expected)	Client Text Box Input (over/under)	Client Text Box Input (fold Enrichment)	Client Text Box Input (FDR)
FBgn0050271	CG30271		FBgn0035886	Jon66Ci		acetylcholine-gated channel complex (GO:0005892)	10	4	0.38	+	10.64	0.0436
FBgn0050480	CG30480		FBgn0266450	Kr-h1		ion channel complex (GO:0034702)	71	12	2.67	+	4.5	0.00214
FBgn0051008	CG31008		FBgn0001341	l(1)1Bi		receptor complex (GO:0043235)	75	11	2.82	+	3.9	0.0111
FBgn0030148	CG3106		FBgn0002531	LCP1		transmembrane transporter complex (GO:1902495)	86	12	3.23	+	3.71	0.00922
FBgn0051121	CG31121		FBgn0040104	lectin-24A		intrinsic component of plasma membrane (GO:0031226)	471	59	17.7	+	3.33	6.59e-12
FBgn0051205	CG31205		FBgn0040096	lectin-33A		transporter complex (GO:1990351)	96	12	3.61	+	3.33	0.0214
FBgn0051207	CG31207		FBgn0031759	lid		integral component of plasma membrane (GO:0005887)	458	57	17.22	+	3.31	1.66e-11
FBgn0051294	CG31294		FBgn0020278	loco		synapse (GO:0045202)	316	32	11.88	+	2.69	8.79e-05
FBgn0051407	CG31407		FBgn0034140	Lst		cell junction (GO:0030054)	451	41	16.95	+	2.42	5.79e-05
FBgn0051465	CG31465		FBgn0262517	LTN1		neuron projection (GO:0043005)	447	40	16.8	+	2.38	8.92e-05
FBgn0051663	CG31663		FBgn0004425	lysB		plasma membrane (GO:0005886)	1310	98	49.24	+	1.99	2.19e-08
FBgn0051816	CG31816		FBgn0004427	LysD		plasma membrane bounded cell projection (GO:0120025)	647	45	24.32	+	1.85	0.0069
FBgn0051910	CG31910		FBgn0004428	lysE		cell projection (GO:0042995)	650	45	24.43	+	1.84	0.00701
FBgn0051928	CG31928		FBgn0033296	Mal-A7		cell periphery (GO:0071944)	1456	100	54.73	+	1.83	9.24e-07
FBgn0052037	CG32037		FBgn0030993	Mec2		intrinsic component of membrane (GO:0031224)	1465	95	55.07	+	1.73	2.62e-05
FBgn0044328	CG32052		FBgn0035294	MFAP1		integral component of membrane (GO:0016021)	1443	92	54.24	+	1.7	7.19e-05
FBgn0052121	CG32121		FBgn0004177	mts		extracellular region (GO:0005576)	1214	69	45.63	+	1.51	0.0359
FBgn0031545	CG3213		FBgn0052774	Muc4B		membrane (GO:0016020)	2772	136	104.19	+	1.31	0.0373
FBgn0047178	CG32147		FBgn0028999	nerfin-1		nucleus (GO:0005634)	2730	72	102.62	-	0.7	0.0273
FBgn0052150	CG32150		FBgn0038964	NOP56		membrane-bounded organelle (GO:0043227)	4683	114	176.02	-	0.65	6.78e-07
FBgn0052191	CG32191		FBgn0259937	Nop60B		organelle (GO:0043226)	5306	125	199.44	-	0.63	2.67e-09
FBgn0052198	CG32198		FBgn0041585	olf186-F		intracellular (GO:0005622)	6245	143	234.74	-	0.61	7.82e-13
FBgn0052238	CG32238		FBgn0020626	OSBP		intracellular organelle (GO:0043229)	5130	117	192.83	-	0.61	7.85e-10
FBgn0052333	CG32333		FBgn0029958	pdp		cytoplasm (GO:0005737)	4088	89	153.66	-	0.58	2.17e-08
FBgn0052392	CG32392		FBgn0040959	Peritrophin-15a		intracellular membrane-bounded organelle (GO:0043231)	4341	93	163.17	-	0.57	2.34e-09
FBgn0052407	CG32407		FBgn0033327	PGRP-SC1b		protein-containing complex (GO:0032991)	2689	50	101.07	-	0.49	3e-07
FBgn0052457	CG32457		FBgn0034647	pirk		mitochondrion (GO:0005739)	817	12	30.71	-	0.39	0.00751
FBgn0052485	CG32485		FBgn0004901	Prat		cytosol (GO:0005829)	905	13	34.02	-	0.38	0.00254
FBgn0052532	CG32532		FBgn0030329	prtP		nucleoplasm (GO:0005654)	586	8	22.03	-	0.36	0.0375
FBgn0052568	CG32568		FBgn0031479	Prx6005		chromosome (GO:0005694)	590	8	22.18	-	0.36	0.037
FBgn0052651	CG32651		FBgn0267487	Ptp61F		nuclear lumen (GO:0031981)	965	13	36.27	-	0.36	0.000671
FBgn0267253	CG32700		FBgn0020618	RACK1		catalytic complex (GO:1902494)	972	13	36.54	-	0.36	0.000662
FBgn0052982	CG32982		FBgn0262699	Rap		organelle lumen (GO:0043233)	1173	15	44.09	-	0.34	3.43e-05
FBgn0053143	CG33143		FBgn0031868	Rat1		intracellular organelle lumen (GO:0070013)	1173	15	44.09	-	0.34	3.22e-05
FBgn0034985	CG3328		FBgn0031814	retm		membrane-enclosed lumen (GO:0031974)	1173	15	44.09	-	0.34	3.03e-05
FBgn0053281	CG33281		FBgn0087002	Rfabg		organelle membrane (GO:0031090)	808	10	30.37	-	0.33	0.0015
FBgn0053290	CG33290		FBgn0267792	RGR		intracellular non-membrane-bounded organelle (GO:0043232)	1541	17	57.92	-	0.29	2.75e-08
FBgn0053293	CG33293		FBgn0036187	RIOK1		non-membrane-bounded organelle (GO:0043228)	1541	17	57.92	-	0.29	2.4e-08
FBgn0053296	CG33296		FBgn0020910	RPL3		ribonucleoprotein complex (GO:1990904)	559	3	21.01	-	0.14	0.000155
FBgn0053639	CG33639		FBgn0015756	RPL9
FBgn0053723	CG33723		FBgn0000100	RPLP0
FBgn0054021	CG34021		FBgn0003274	RPLP2
FBgn0054030	CG34030		FBgn0028690	RPN5
FBgn0054031	CG34031		FBgn0005533	RPS17
FBgn0083950	CG34114		FBgn0015521	RPS21
FBgn0083991	CG34155		FBgn0025697	santa-maria
FBgn0085190	CG34161		FBgn0033052	SCAP
FBgn0085240	CG34211		FBgn0028993	scro
FBgn0085241	CG34212		FBgn0031971	Sirup
FBgn0085244	CG34215		FBgn0027783	SMC2
FBgn0250825	CG34241		FBgn0086079	snoRNA:Me28S-A774a
FBgn0085385	CG34356		FBgn0086663	snoRNA:Psi18S-1275
FBgn0085391	CG34362		FBgn0004183	snRNA:U1:82Eb
FBgn0085409	CG34380		FBgn0004191	snRNA:U2:34ABa
FBgn0085466	CG34437		FBgn0031547	Sr-CIV
FBgn0085491	CG34462		FBgn0262112	sro
FBgn0028887	CG3491		FBgn0033782	sug
FBgn0031431	CG3515		FBgn0010421	TfIIFbeta
FBgn0030735	CG3632		FBgn0003861	trp
FBgn0036842	CG3797		FBgn0011584	trp1
FBgn0036821	CG3961		FBgn0005614	trpl
FBgn0038291	CG3984		FBgn0034636	twz
FBgn0030418	CG4004		FBgn0026755	Ugt37b1
FBgn0029791	CG4096		FBgn0003965	V
FBgn0250867	CG42238		FBgn0283442	vas
FBgn0259163	CG42268		FBgn0024183	VIG
FBgn0259213	CG42313		FBgn0003983	Vm34Ca
FBgn0259239	CG42337		FBgn0283469	Vps4
FBgn0259242	CG42340		FBgn0263143	vret
FBgn0259823	CG42404		FBgn0037098	Wnk
FBgn0259927	CG42450		FBgn0283651	G46301
FBgn0260645	CG42537
FBgn0260658	CG42541
FBgn0260871	CG42581
FBgn0260996	CG42597
FBgn0031409	CG4271
FBgn0261802	CG42748
FBgn0261832	CG42764
FBgn0261990	CG42808
FBgn0262020	CG42831
FBgn0262030	CG42841
FBgn0262101	CG42854
FBgn0030747	CG4301
FBgn0036787	CG4306
FBgn0262362	CG43060
FBgn0262536	CG43090
FBgn0262547	CG43101
FBgn0262845	CG43209
FBgn0262858	CG43222
FBgn0262882	CG43237
FBgn0262999	CG43307
FBgn0263131	CG43373
FBgn0263216	CG43386
FBgn0263326	CG43407
FBgn0263706	CG43658
FBgn0263772	CG43689
FBgn0263846	CG43707
FBgn0039078	CG4374
FBgn0264308	CG43778
FBgn0264542	CG43921
FBgn0264543	CG43922
FBgn0264699	CG43968
FBgn0034126	CG4398
FBgn0264830	CG44038
FBgn0265002	CG44153
FBgn0265063	CG44174
FBgn0265184	CG44249
FBgn0265595	CG44422
FBgn0265608	CG44426
FBgn0265670	CG44477
FBgn0266050	CG44815
FBgn0031894	CG4496
FBgn0266354	CG45002
FBgn0266615	CG45122
FBgn0266696	CG45186
FBgn0266801	CG45263
FBgn0266845	CG45307
FBgn0029935	CG4615
FBgn0033809	CG4630
FBgn0039029	CG4704
FBgn0036620	CG4842
FBgn0031319	CG4896
FBgn0034363	CG5327
FBgn0031327	CG5397
FBgn0039461	CG5500
FBgn0039190	CG5762
FBgn0032677	CG5790
FBgn0039380	CG5890
FBgn0032587	CG5953
FBgn0032588	CG5968
FBgn0039501	CG5987
FBgn0033866	CG6280
FBgn0035673	CG6602
FBgn0039052	CG6733
FBgn0035903	CG6765
FBgn0036843	CG6812
FBgn0038595	CG7142
FBgn0035865	CG7201
FBgn0031730	CG7236
FBgn0036214	CG7264
FBgn0037140	CG7442
FBgn0035807	CG7492
FBgn0036727	CG7589
FBgn0038631	CG7695
FBgn0030653	CG7860
FBgn0036920	CG8004
FBgn0034011	CG8160
FBgn0034021	CG8180
FBgn0035711	CG8519
FBgn0035777	CG8563
FBgn0030697	CG8565
FBgn0040837	CG8620
FBgn0033287	CG8701
FBgn0037676	CG8861
FBgn0030815	CG8945
FBgn0030599	CG9030
FBgn0030617	CG9095
FBgn0030624	CG9106
FBgn0028513	CG9254
FBgn0038161	CG9269
FBgn0030569	CG9411
FBgn0036877	CG9452
FBgn0034903	CG9850
FBgn0034844	CG9861
FBgn0030742	CG9919
FBgn0032598	ChLD3
FBgn0028387	CHM
FBgn0022702	Cht2
FBgn0038180	Cht5
FBgn0034582	Cht9
FBgn0034558	CIB2
FBgn0031629	Clect27
FBgn0037015	cmpy
FBgn0005775	con
FBgn0033725	Cpr49Ac
FBgn0035279	Cpr62Ba
FBgn0035513	Cpr64Ad
FBgn0036880	Cpr76Bc
FBgn0030911	CR15061
FBgn0040554	CR17025
FBgn0050009	CR30009
FBgn0052636	CR32636
FBgn0052835	CR32835
FBgn0054052	CR34052
FBgn0261699	CR42735
FBgn0262033	CR42844
FBgn0262353	CR43051
FBgn0262532	CR43086
FBgn0262533	CR43087
FBgn0262565	CR43105
FBgn0262622	CR43146
FBgn0262631	CR43148
FBgn0262682	CR43152
FBgn0262687	CR43157
FBgn0262815	CR43186
FBgn0262825	CR43196
FBgn0262969	CR43280
FBgn0263002	CR43310
FBgn0263019	CR43314
FBgn0263337	CR43418
FBgn0263338	CR43419
FBgn0263342	CR43423
FBgn0263380	CR43432
FBgn0263385	CR43437
FBgn0263409	CR43455
FBgn0263412	CR43458
FBgn0263413	CR43459
FBgn0263448	CR43471
FBgn0263453	CR43476
FBgn0263802	CR43605
FBgn0263615	CR43624
FBgn0263649	CR43640
FBgn0263869	CR43716
FBgn0264263	CR43763
FBgn0264264	CR43764
FBgn0264346	CR43802
FBgn0264359	CR43811
FBgn0264367	CR43819
FBgn0264390	CR43838
FBgn0264444	CR43862
FBgn0264462	CR43870
FBgn0264513	CR43912
FBgn0264705	CR43974
FBgn0264706	CR43975
FBgn0264717	CR43985
FBgn0264788	CR44018
FBgn0264843	CR44051
FBgn0264870	CR44061
FBgn0264874	CR44065
FBgn0264883	CR44074
FBgn0264884	CR44075
FBgn0264885	CR44076
FBgn0264890	CR44081
FBgn0264891	CR44082
FBgn0264942	CR44111
FBgn0264960	CR44129
FBgn0265085	CR44196
FBgn0265338	CR44292
FBgn0265420	CR44332
FBgn0265450	CR44350
FBgn0265470	CR44363
FBgn0265526	CR44376
FBgn0265527	CR44377
FBgn0265539	CR44389
FBgn0265541	CR44391
FBgn0265577	CR44404
FBgn0265584	CR44411
FBgn0265612	CR44430
FBgn0265634	CR44441
FBgn0265638	CR44445
FBgn0265641	CR44448
FBgn0265664	CR44471
FBgn0265667	CR44474
FBgn0265683	CR44490
FBgn0265691	CR44498
FBgn0265696	CR44503
FBgn0265699	CR44506
FBgn0265732	CR44539
FBgn0265737	CR44544
FBgn0265795	CR44584
FBgn0265841	CR44630
FBgn0265866	CR44655
FBgn0265874	CR44663
FBgn0265883	CR44672
FBgn0265899	CR44688
FBgn0265934	CR44723
FBgn0265945	CR44732
FBgn0265967	CR44754
FBgn0266009	CR44782
FBgn0266041	CR44806
FBgn0266051	CR44816
FBgn0266138	CR44844
FBgn0266165	CR44871
FBgn0266199	CR44894
FBgn0266208	CR44903
FBgn0266209	CR44904
FBgn0266275	CR44960
FBgn0266348	CR44997
FBgn0266350	CR44999
FBgn0266378	CR45020
FBgn0266395	CR45035
FBgn0266396	CR45036
FBgn0266406	CR45046
FBgn0266408	CR45048
FBgn0266565	CR45104
FBgn0266587	CR45112
FBgn0266626	CR45133
FBgn0266640	CR45147
FBgn0267495	CR45185
FBgn0266698	CR45188
FBgn0266750	CR45223
FBgn0266766	CR45231
FBgn0267793	CR45232
FBgn0266774	CR45239
FBgn0266822	CR45284
FBgn0266829	CR45291
FBgn0266841	CR45303
FBgn0266851	CR45312
FBgn0266874	CR45335
FBgn0266881	CR45342
FBgn0266884	CR45345
FBgn0266896	CR45356
FBgn0266902	CR45362
FBgn0266912	CR45372
FBgn0267039	CR45483
FBgn0267069	CR45513
FBgn0267087	CR45531
FBgn0267097	CR45537
FBgn0267098	CR45538
FBgn0267110	CR45550
FBgn0267117	CR45557
FBgn0267150	CR45590
FBgn0267177	CR45617
FBgn0267178	CR45618
FBgn0267217	CR45657
FBgn0267239	CR45679
FBgn0267243	CR45683
FBgn0267264	CR45700
FBgn0267307	CR45743
FBgn0267310	CR45746
FBgn0267463	CR45813
FBgn0267482	CR45832
FBgn0267539	CR45879
FBgn0267549	CR45889
FBgn0267557	CR45897
FBgn0267558	CR45898
FBgn0267570	CR45910
FBgn0267579	CR45919
FBgn0267598	CR45936
FBgn0267613	CR45951
FBgn0267624	CR45962
FBgn0267629	CR45967
FBgn0267641	CR45979
FBgn0267665	CR46003
FBgn0267666	CR46004
FBgn0267691	CR46027
FBgn0267729	CR46060
FBgn0267753	CR46084
FBgn0267758	CR46089
FBgn0267779	CR46110
FBgn0267788	CR46119
FBgn0267827	CR46148
FBgn0267862	CR46150
FBgn0267925	CR46206
FBgn0267986	CR46253
FBgn0031778	CR9162
FBgn0035636	Cralbp
FBgn0013767	Crz
FBgn0028836	csn7
FBgn0038236	Cyp313a1
FBgn0033980	Cyp6a20
FBgn0033978	Cyp6a23
FBgn0041336	Cyp6t2Psi
FBgn0033065	Cyp6w1
FBgn0033775	Cyp9h1
FBgn0262029	D
FBgn0033659	Damm
FBgn0000422	DDC
FBgn0037832	Desi
FBgn0085390	dgk
FBgn0052843	Dh31-R
FBgn0012344	Dh44
FBgn0019828	dj
FBgn0037463	djl
FBgn0000157	Dll
FBgn0011582	Dop1R1
FBgn0053517	Dop2R
FBgn0052057	dpr10
FBgn0029974	dpr14
FBgn0053516	dpr3
FBgn0040823	dpr6
FBgn0010388	Dro
FBgn0265296	Dscam2
FBgn0263219	Dscam4
FBgn0264006	dysc
FBgn0002735	E(spl)mgamma-HLH
FBgn0008646	E5
FBgn0000535	eag
FBgn0000547	ed
FBgn0052185	edin
FBgn0023214	edl
FBgn0035709	eIF4E-4
FBgn0004865	Eip78C
FBgn0000576	ems
FBgn0005660	Ets21C
FBgn0005658	Ets65A
FBgn0262740	EVI5
FBgn0000625	Eyg
FBgn0262111	F
FBgn0000633	FAS
FBgn0000636	Fas3
FBgn0000639	FBP1
FBgn0000640	FBP2
FBgn0004898	fd96Cb
FBgn0026592	FIE
FBgn0035385	FMRFaR
FBgn0086675	fne
FBgn0053556	form3
FBgn0030897	Frq1
FBgn0001075	FT
FBgn0044872	FucTC
FBgn0260446	GABA-B-R1
FBgn0262869	Gfrl
FBgn0038934	Gld2
FBgn0024963	GluClalpha
FBgn0046886	Gr98c
FBgn0039494	grass
FBgn0261509	haf
FBgn0045852	ham
FBgn0029082	hbs
FBgn0263220	Hk
FBgn0267791	HnRNP-K
FBgn0031613	HP6
FBgn0053147	Hs3st-A
FBgn0031294	IA-2
FBgn0034329	Im1
FBgn0025583	Im2
FBgn0034328	IM23
FBgn0001253	ImpE1
FBgn0035604	Ir64a
FBgn0027654	jdp
FBgn0086677	jeb
FBgn0035666	Jon65Aii
FBgn0023197	Jon74E
FBgn0032129	jp
FBgn0263929	jvl
FBgn0027596	Kank
FBgn0261794	kcc
FBgn0015399	kek1
FBgn0015400	kek2
FBgn0013469	klu
FBgn0001321	knk
FBgn0086372	Lap
FBgn0010240	LCCH3
FBgn0020642	Lcp65Ac
FBgn0040099	lectin-28C
FBgn0263049	let-7-C
FBgn0039354	Lgr3
FBgn0002023	LIM3
FBgn0030274	Lint-1
FBgn0261565	Lmpt
FBgn0002562	Lsp1alpha
FBgn0002563	Lsp1beta
FBgn0000037	mAChR-A
FBgn0036996	MAG
FBgn0020633	MCM7
FBgn0260959	mcph1
FBgn0035247	metL
FBgn0011239	ms(2)35Ci
FBgn0004414	msopa
FBgn0020269	mspo
FBgn0052475	mthl8
FBgn0002917	na
FBgn0024319	Nach
FBgn0015519	nAChRalpha3
FBgn0032151	nAChRalpha6
FBgn0086778	nAChRalpha7
FBgn0000038	nAChRbeta1
FBgn0028704	Nckx30C
FBgn0031081	Nep3
FBgn0265416	Neto
FBgn0029905	Nf-YC
FBgn0036101	NijA
FBgn0260011	NimC4
FBgn0031866	Nlg2
FBgn0037617	nom
FBgn0016047	nompA
FBgn0016919	nompB
FBgn0016920	nompC
FBgn0040717	NPLP4
FBgn0038975	nrx-1
FBgn0261526	NT1
FBgn0033573	Obp47a
FBgn0043530	Obp51a
FBgn0038980	Octbeta1R
FBgn0250910	Octbeta3R
FBgn0086365	Orct2
FBgn0021767	Org-1
FBgn0037417	Osi10
FBgn0037412	Osi4
FBgn0037414	Osi7
FBgn0267728	otk2
FBgn0015524	OTP
FBgn0030341	p24-1
FBgn0267698	Pak
FBgn0264815	PDE1C
FBgn0038237	Pde6
FBgn0260753	Pdfr
FBgn0261588	pdm3
FBgn0031681	pgant5
FBgn0036529	pgant8
FBgn0264908	pHCl
FBgn0038140	PK2-R1
FBgn0041195	PKD2
FBgn0003118	pnt
FBgn0069354	Porin2
FBgn0003130	Poxn
FBgn0003132	Pp1-13C
FBgn0039677	ppk30
FBgn0004595	pros
FBgn0051742	Prosbeta5R2
FBgn0264598	PsGEF
FBgn0004368	Ptp4E
FBgn0004369	Ptp99A
FBgn0262867	ptr
FBgn0003169	put
FBgn0032006	PVR
FBgn0028572	qtc
FBgn0086913	RAB26
FBgn0015372	RabX1
FBgn0036260	RH7
FBgn0053547	Rim
FBgn0020620	RN-tre
FBgn0005631	ROBO1
FBgn0040291	Roc1b
FBgn0010407	Ror
FBgn0030230	rph
FBgn0024941	RSG7
FBgn0003285	rst
FBgn0004842	RYa-R
FBgn0003326	sca
FBgn0004880	scrt
FBgn0261873	sdt
FBgn0264253	Send2
FBgn0019928	Ser8
FBgn0036544	sff
FBgn0259973	Sfp79B
FBgn0261060	Sfp93F
FBgn0003377	Sgs7
FBgn0003382	Sha
FBgn0262593	shaB
FBgn0085387	shakB
FBgn0263873	sick
FBgn0029761	Sk
FBgn0003430	slp1
FBgn0016983	smid
FBgn0035815	Snmp2
FBgn0036934	sNPF-R
FBgn0053504	snRNA:U7
FBgn0003463	sog
FBgn0283440	solo
FBgn0020378	SP1
FBgn0053121	Spn28Db
FBgn0033574	Spn47C
FBgn0052203	Spn75F
FBgn0036969	Spn77Bb
FBgn0029768	SPR
FBgn0003513	SS
FBgn0265052	ST3
FBgn0024836	stan
FBgn0086408	stl
FBgn0020299	stumps
FBgn0261086	SYT14
FBgn0261090	Sytbeta
FBgn0010329	Tbh
FBgn0035505	Teh2
FBgn0040338	TfIIA-S-2
FBgn0026160	tna
FBgn0039257	TNC
FBgn0010452	Trn
FBgn0031456	Trn-SR
FBgn0050333	tRNA:CR30333
FBgn0011872	tRNA:G3:57BCb
FBgn0011897	tRNA:K2:56EF
FBgn0010473	tutl
FBgn0038542	tyrR
FBgn0038541	TyrRII
FBgn0040251	Ugt86Di
FBgn0035756	unc-13-4A
FBgn0038693	UNC79
FBgn0036896	wnd
FBgn0010453	WNT4
FBgn0284084	wg
FBgn0283501	CR46115
FBgn0284238	CR46322

## Sheet: WT KO -1.5 0.05
FBgn	Gene Name	Functional class	Locus	WT Value	KO Value	baseMean	log2FoldChange	lfcSE	stat	pvalue	padj
FBgn0026268	antdh	M	X:11168030-11169058	10.8872	1.10941	5.9983	-2.12818	0.602407	-3.5328	0.000411177	0.0107588
FBgn0037205	BoYb	R	3L:22901912-22905470	45.8513	12.3893	29.1203	-1.49335	0.527162	-2.83282	0.004614	0.0539615
FBgn0035702	CG10147	T	3L:6486167-6488424	14.5015	2.75252	8.62701	-1.68271	0.565447	-2.9759	0.00292133	0.0395406
FBgn0034356	CG10924	M	2R:18527430-18535749	218.588	68.0975	143.343	-1.56538	0.32468	-4.82131	1.42621e-06	0.000134967
FBgn0033541	CG12934	U	2R:10648888-10649830	15.842	2.77209	9.30706	-1.75607	0.594244	-2.95514	0.0031253	0.041656
FBgn0033589	CG13227	U	2R:11235252-11235755	33.7405	5.32873	19.5346	-2.09563	0.517917	-4.04627	5.20404e-05	0.00247268
FBgn0033851	CG13332	U	2R:13525377-13526448	23.121	0.180295	11.6506	-3.59184	0.602209	-5.96444	2.45468e-09	4.56973e-07
FBgn0040354	CG14418	U	X:2882226-2883661	196.538	0.347047	98.4423	-6.59947	0.4982	-13.2466	4.71965e-40	5.35964e-36
FBgn0034317	CG14499	SC	2R:18187707-18188573	140.667	7.94067	74.3036	-2.52512	0.61563	-4.10168	4.10161e-05	0.00207013
FBgn0031174	CG1486	M	X:21324046-21328150	19.598	5.52141	12.5597	-1.5499	0.509099	-3.04441	0.00233138	0.0336834
FBgn0038881	CG16791	U	3R:21318300-21349601	97.4006	20.7466	59.0736	-1.99645	0.375558	-5.31596	1.06097e-07	1.38487e-05
FBgn0032297	CG17124	S	2L:10744075-10756325	273.971	83.322	178.647	-1.63223	0.275887	-5.9163	3.29272e-09	5.75263e-07
FBgn0028872	CG18095	SC	2L:14029262-14031539	38.6748	5.8797	22.2773	-2.27664	0.480708	-4.73602	2.17956e-06	0.000195893
FBgn0033904	CG18327	P	2R:14166982-14168233	33.4356	5.89377	19.6647	-1.75392	0.589114	-2.97722	0.00290874	0.0394172
FBgn0030441	CG2209	U	X:13022198-13022949	29.1394	6.50842	17.8239	-1.75169	0.498413	-3.51453	0.00044053	0.0112167
FBgn0030186	CG2962	T	X:10214858-10216642	76.5448	0	38.2724	-5.63556	0.542873	-10.381	3.0262e-25	3.43655e-22
FBgn0051041	CG31041	M	3R:29590070-29590906	52.697	4.43847	28.5677	-2.8905	0.523323	-5.52336	3.32582e-08	5.03574e-06
FBgn0052698	CG32698	M	X:9783223-9855449	78.683	12.8953	45.7891	-2.16184	0.488621	-4.42438	9.67217e-06	0.000700446
FBgn0054028	CG34028	S	X:9511524-9512162	9.88437	0	4.94218	-2.77106	0.635284	-4.36191	1.28929e-05	0.000841449
FBgn0025643	CG3588	U	X:2919770-2924426	46.8263	0.274758	23.5505	-4.76364	0.550467	-8.65381	4.9809e-18	3.14239e-15
FBgn0263354	CG42784	U	2L:13415431-13500427	53.9195	4.91406	29.4168	-2.81917	0.465774	-6.05266	1.42478e-09	2.88925e-07
FBgn0262104	CG42857	U	3R:9820514-9821191	338.474	41.2838	189.879	-2.59913	0.43902	-5.9203	3.21354e-09	5.70203e-07
FBgn0262357	CG43055	SC	2L:4411155-4411824	333.495	76.7632	205.129	-1.9927	0.308236	-6.46486	1.0139e-10	2.61678e-08
FBgn0262366	CG43064	SC	3L:11834721-11836721	11.7148	0.963116	6.33896	-1.98897	0.623601	-3.1895	0.00142521	0.0243392
FBgn0263320	CG43401	U	2L:1428474-1429159	18.1126	3.27495	10.6938	-1.88974	0.536975	-3.51923	0.000432798	0.0110695
FBgn0263321	CG43402	U	2L:1442627-1443832	49.6714	10.7885	30.23	-1.916	0.450169	-4.25618	2.0795e-05	0.00122356
FBgn0264081	CG43750	U	2L:2389578-2390689	38.282	10.8402	24.5611	-1.52317	0.427509	-3.56291	0.000366769	0.00998807
FBgn0031318	CG4887	U	2L:1173009-1177589	51.5104	9.11784	30.3141	-2.18226	0.418932	-5.2091	1.89763e-07	2.26837e-05
FBgn0036597	CG4962	U	3L:16294711-16295547	73.4549	11.0335	42.2442	-2.18994	0.497834	-4.39893	1.08784e-05	0.000757887
FBgn0034266	CG4975	SC	2R:17726914-17732987	178.23	54.4408	116.335	-1.54738	0.391411	-3.95332	7.70728e-05	0.0033663
FBgn0029693	CG6379	R	X:4097592-4101031	18.1416	1.52328	9.83246	-2.45078	0.584836	-4.19054	2.7829e-05	0.00153775
FBgn0036738	CG7542	M	3L:17549826-17550980	157.479	12.6922	85.0856	-3.19205	0.427626	-7.4646	8.35524e-14	3.51415e-11
FBgn0039670	CG7567	M	3R:29587237-29588104	20.8287	1.25688	11.0428	-2.65492	0.581667	-4.56434	5.01076e-06	0.000403562
FBgn0034010	CG8157	U	2R:15325503-15326386	189.288	56.8366	123.062	-1.53202	0.424832	-3.60618	0.000310739	0.00884398
FBgn0033308	CG8736	SC	2R:8594031-8595001	82.7118	3.80347	43.2576	-2.00968	0.638729	-3.14638	0.00165305	0.0266647
FBgn0023076	clk	T	3L:7763233-7775603	57.607	13.2475	35.4273	-1.69678	0.486571	-3.48721	0.000488082	0.0119197
FBgn0039054	Cow	SC	3R:23070516-23112730	66.8105	20.267	43.5387	-1.52563	0.40361	-3.77996	0.000156856	0.0056398
FBgn0033395	Cyp4p2	M	2R:9237512-9239831	42.9703	10.7065	26.8384	-1.78974	0.411475	-4.34957	1.36405e-05	0.000870235
FBgn0015714	Cyp6a17	M	2R:14873953-14875739	138.632	2.08143	70.3566	-5.12805	0.460808	-11.1284	9.12644e-29	1.48057e-25
FBgn0013772	cyp6a8	M	2R:14887171-14889010	14.5048	0	7.2524	-3.29809	0.624134	-5.28427	1.26204e-07	1.6286e-05
FBgn0031725	DIP-eta	SC	2L:5601723-5617946	227.839	10.6011	119.22	-4.01136	0.357475	-11.2214	3.20275e-29	6.06175e-26
FBgn0034286	dpr13	SC	2R:17975122-18007902	146.496	32.7764	89.6363	-1.89051	0.393499	-4.80436	1.55244e-06	0.000145699
FBgn0033188	draT	M	2R:7526118-7532981	407.527	33.2933	220.41	-3.16862	0.411477	-7.7006	1.35432e-14	6.40821e-12
FBgn0037090	Est-Q	M	3L:21501421-21503959	141.711	29.078	85.3945	-2.04675	0.377779	-5.41784	6.03242e-08	8.35416e-06
FBgn0031873	Gas41	CR	2L:6949310-6950207	28.4318	4.62828	16.53	-2.09971	0.526541	-3.98774	6.67063e-05	0.00300602
FBgn0027341	Gfat1	M	3R:4126442-4137882	20.447	4.25013	12.3486	-1.6658	0.568667	-2.92931	0.00339717	0.043825
FBgn0015737	Hmu	M	3R:27288769-27291592	29.7602	4.89042	17.3253	-1.97892	0.529264	-3.739	0.000184751	0.00631937
FBgn0004864	hop	S	X:11360930-11368098	109.208	17.5467	63.3772	-2.45618	0.330204	-7.43837	1.01936e-13	4.13422e-11
FBgn0001222	HSF	SR	2R:18130303-18134634	143.396	47.6536	95.5246	-1.49339	0.317701	-4.70062	2.59378e-06	0.000228333
FBgn0001230	Hsp68	SR	3R:24055080-24057310	157.094	38.4846	97.7895	-1.85007	0.34682	-5.3344	9.58609e-08	1.26581e-05
FBgn0013279	Hsp70Bc	SR	3R:12509076-12511461	9.82262	0.508064	5.16534	-1.85216	0.638083	-2.9027	0.00369961	0.0463718
FBgn0035886	Jon66Ci	M	3L:8391540-8392377	116.108	21.4434	68.7759	-2.09268	0.453829	-4.61116	4.00437e-06	0.000334365
FBgn0001341	l(1)1Bi	T	X:629773-633633	43.2999	9.91583	26.6079	-1.69531	0.525112	-3.22848	0.00124452	0.0223266
FBgn0002531	LCP1	SC	2R:8430115-8431243	9.45253	0.982394	5.21746	-1.94296	0.624547	-3.11099	0.00186463	0.0289272
FBgn0040104	lectin-24A	SC	2L:3716800-3717773	23.4393	0.180295	11.8098	-3.56076	0.605599	-5.87972	4.10952e-09	7.07086e-07
FBgn0040096	lectin-33A	SC	2L:11002072-11002738	17.864	2.74471	10.3043	-1.96177	0.578148	-3.39319	0.000690831	0.0147993
FBgn0020278	loco	S	3R:22619968-22639387	83.6309	16.2692	49.95	-2.10473	0.370802	-5.67614	1.37769e-08	2.20352e-06
FBgn0034140	Lst	S	2R:16574579-16576586	293.241	24.3123	158.777	-3.27008	0.340574	-9.60167	7.8658e-22	5.95493e-19
FBgn0004425	lysB	M	3L:1207371-1207981	963.367	255.574	609.47	-1.73565	0.371657	-4.67004	3.01141e-06	0.00026105
FBgn0004427	LysD	M	3L:1210717-1211196	2779.8	572.004	1675.9	-2.05986	0.377294	-5.45955	4.77337e-08	6.69215e-06
FBgn0004428	lysE	M	3L:1212827-1213406	388.309	32.2303	210.27	-3.32507	0.33033	-10.0659	7.81562e-24	6.82725e-21
FBgn0033296	Mal-A7	M	2R:8468646-8471663	134.244	37.8863	86.0654	-1.67773	0.354327	-4.73498	2.19077e-06	0.000195893
FBgn0030993	Mec2	Sc	X:19188035-19190193	18.6073	4.20696	11.4071	-1.59426	0.559563	-2.84911	0.00438412	0.0518605
FBgn0052774	Muc4B	SC	X:4244095-4246139	36.2146	7.38802	21.8013	-1.85063	0.497587	-3.71922	0.000199842	0.00661794
FBgn0028999	nerfin-1	T	3L:909112-912319	10.9718	0	5.48589	-2.62885	0.637914	-4.12101	3.77223e-05	0.00194715
FBgn0041585	olf186-F	S	2R:17843442-17860582	174.522	51.4541	112.988	-1.6575	0.287162	-5.772	7.83362e-09	1.30822e-06
FBgn0034647	pirk	I	2R:21660967-21662995	20.1036	3.64128	11.8725	-1.8137	0.57321	-3.16411	0.00155561	0.0257139
FBgn0004901	Prat	M	3R:7909598-7911779	24.8438	6.01304	15.4284	-1.70538	0.508138	-3.35614	0.000790386	0.0161432
FBgn0031479	Prx6005	M	2L:2877091-2878232	31.6373	5.90791	18.7726	-1.84958	0.542288	-3.4107	0.000647963	0.0142051
FBgn0267487	Ptp61F	S	3L:1342493-1475257	491.678	117.924	304.801	-1.90327	0.340343	-5.59221	2.24191e-08	3.48756e-06
FBgn0262699	Rap	S	X:4667290-4679537	103.564	30.2739	66.9188	-1.53988	0.451161	-3.41316	0.000642152	0.0141958
FBgn0028993	scro	T	3L:24724162-24758036	12.4262	1.26206	6.84412	-1.79775	0.629998	-2.85358	0.00432301	0.0512979
FBgn0086079	snoRNA:Me28S-A774a	R	3L:13024226-13024298	11.4406	0.815642	6.12813	-2.15452	0.622461	-3.46129	0.000537583	0.0127183
FBgn0086663	snoRNA:Psi18S-1275	R	3R:9778398-9778537	24.2371	3.74819	13.9926	-1.96791	0.548619	-3.58703	0.000334471	0.00930944
FBgn0004191	snRNA:U2:34ABa	R	2L:13211925-13212116	343.666	29.0594	186.363	-3.05311	0.443913	-6.87772	6.0817e-12	2.03129e-09
FBgn0031547	Sr-CIV	SC	2L:3522521-3524056	15.9635	3.78446	9.87399	-1.56074	0.546875	-2.85393	0.00431819	0.0512979
FBgn0034636	twz	S	2R:21560246-21576035	12.8027	1.8804	7.34154	-1.90627	0.596659	-3.19491	0.00139872	0.0240755
FBgn0026755	Ugt37b1	SC	2L:6225048-6226842	40.3714	7.23371	23.8026	-2.02567	0.47956	-4.22402	2.39982e-05	0.00136968
FBgn0283442	vas	R	2L:15061656-15074311	149.788	31.7003	90.744	-1.8456	0.486757	-3.79162	0.000149668	0.00551827
FBgn0263143	vret	M	3R:22742954-22745581	34.1164	1.67794	17.8972	-3.39748	0.523717	-6.48724	8.74239e-11	2.36378e-08

## Sheet: WT KO 1.5 0.05
FBgn	Gene Name	Functional class	Locus	WT Value	KO Value	baseMean	log2FoldChange	lfcSE	stat	pvalue	padj
FBgn0038084	beat-Vc	SC	3R:12746036-12783192	65.7846	219.421	142.603	1.49771	0.436644	3.43006	0.000603449	0.0138504
FBgn0039584	beat-VI	SC	3R:28418208-28474814	29.7333	190.452	110.093	2.26927	0.456443	4.97165	6.63848e-07	7.07526e-05
FBgn0250908	beat-VII	SC	3R:26645282-26681966	24.8959	108.649	66.7723	1.7471	0.478434	3.6517	0.000260513	0.00793134
FBgn0259822	Ca-beta	S	2L:11156118-11203544	11.3245	41.2778	26.3012	1.54605	0.468817	3.29778	0.00097454	0.0187893
FBgn0034634	CG10494	U	2R:21516774-21519125	29.5619	242.439	136.001	2.74305	0.365478	7.50538	6.12498e-14	2.6752e-11
FBgn0036549	CG10516	SC	3L:15968204-15969902	10.4288	38.7485	24.5887	1.63861	0.442144	3.70605	0.000210517	0.00684975
FBgn0034264	CG10933	S	2R:17723309-17725056	54.4847	186.196	120.34	1.55699	0.426483	3.65078	0.000261449	0.00793855
FBgn0037304	CG1113	U	3R:5253153-5255403	0	10.2528	5.12641	2.02708	0.635725	3.18861	0.00142958	0.0243392
FBgn0031855	CG11221	S	2L:6742502-6756133	141.945	548.521	345.233	1.71242	0.417446	4.10213	4.09363e-05	0.00207013
FBgn0038734	CG11453	M	3R:19783522-19785519	17.2255	136.06	76.6426	2.42619	0.497085	4.88084	1.05636e-06	0.000104313
FBgn0038114	CG11670	M	3R:13042050-13044086	123.013	420.084	271.548	1.53818	0.431098	3.56804	0.000359657	0.0098416
FBgn0036678	CG11905	U	3L:16928381-16935536	46.8831	163.342	105.113	1.62541	0.397175	4.09243	4.26883e-05	0.00214499
FBgn0035257	CG12011	U	3L:1694617-1696412	8.53207	267.707	138.119	3.97641	0.494048	8.04863	8.37282e-16	4.3219e-13
FBgn0040871	CG12479	SC	X:14151579-14152006	62.6279	198.882	130.755	1.53947	0.351459	4.38023	1.18556e-05	0.00080618
FBgn0029707	CG12688	U	X:4380758-4382466	35.5008	115.331	75.4158	1.45143	0.451442	3.21509	0.00130404	0.0230666
FBgn0030770	CG13010	U	X:16678265-16678945	14.8221	50.2974	32.5597	1.50477	0.449422	3.34824	0.000813267	0.0165214
FBgn0036584	CG13054	U	3L:16255852-16257191	196.025	612.517	404.271	1.51002	0.351951	4.29043	1.78329e-05	0.00107719
FBgn0031134	CG1314	U	X:20867989-20869397	5.15603	26.783	15.9695	1.87195	0.49188	3.80571	0.000141399	0.00529091
FBgn0033579	CG13229	S	2R:11139304-11172206	57.3362	187.214	122.275	1.54877	0.382626	4.04773	5.17176e-05	0.00246767
FBgn0086673	CG13272	U	2L:16804884-16816069	131.476	523.633	327.555	1.76704	0.403365	4.38076	1.18269e-05	0.00080618
FBgn0035677	CG13293	T	3L:6082883-6092188	46.4653	206.609	126.537	1.97249	0.380034	5.1903	2.09956e-07	2.43292e-05
FBgn0038926	CG13409	M	3R:22029440-22031900	5.56332	39.5914	22.5774	2.12367	0.531519	3.99547	6.45661e-05	0.00292817
FBgn0039203	CG13618	S	3R:24524794-24527533	158.545	552.243	355.394	1.61528	0.388863	4.15385	3.26932e-05	0.00172681
FBgn0035816	CG13685	U	3L:7747344-7750552	151.982	637.284	394.633	1.86626	0.379689	4.91523	8.86775e-07	8.91169e-05
FBgn0035104	CG13875	S	3L:179923-182535	0.300167	10.8232	5.56167	2.18092	0.637536	3.42085	0.000624252	0.0140934
FBgn0035176	CG13905	I	3L:902898-903810	34.5831	115.063	74.8229	1.66107	0.335428	4.95209	7.34194e-07	7.51127e-05
FBgn0033405	CG13954	U	2R:9309296-9389467	350.625	1320.6	835.611	1.70482	0.398531	4.27776	1.88781e-05	0.00113428
FBgn0036871	CG14096	U	3L:19466567-19467079	1.72331	27.2651	14.4942	2.51443	0.610353	4.11964	3.79465e-05	0.00194987
FBgn0036138	CG14143	U	3L:11134987-11135480	0	13.319	6.65951	2.58427	0.63772	4.05236	5.07033e-05	0.00242948
FBgn0039428	CG14237	U	3R:26456877-26457242	14.3607	78.3864	46.3735	2.06664	0.496342	4.16374	3.13081e-05	0.001685
FBgn0039503	CG14262	T	3R:27264374-27265430	15.143	49.3982	32.2706	1.45139	0.469772	3.08956	0.00200451	0.0303509
FBgn0031302	CG14340	S	2L:1112941-1114138	1.0751	16.3487	8.7119	2.18241	0.623408	3.50077	0.000463922	0.0115787
FBgn0037326	CG14669	S	3R:5414527-5458394	6.39836	23.6519	15.0252	1.5156	0.501881	3.01983	0.00252917	0.0359464
FBgn0038246	CG14853	S	3R:14609642-14618987	4.11224	22.2672	13.1897	1.70086	0.549506	3.09526	0.00196643	0.029934
FBgn0034391	CG15080	SC	2R:18783299-18794594	0.128934	10.2996	5.21426	2.1808	0.638685	3.41452	0.000638953	0.0141958
FBgn0032648	CG15144	SC	2L:17525585-17529122	36.2607	173.223	104.742	1.97304	0.432484	4.56212	5.064e-06	0.000404977
FBgn0039770	CG15537	S	3R:30435177-30443599	9.96904	35.8334	22.9012	1.47857	0.508707	2.90652	0.00365469	0.0459101
FBgn0034622	CG15666	S	2R:21341972-21345608	7.28513	31.5685	19.4268	1.53143	0.536816	2.85281	0.00433343	0.0513678
FBgn0034122	CG15711	U	2R:16363551-16365895	4.54824	62.5109	33.5296	3.06776	0.467456	6.56267	5.28526e-11	1.53896e-08
FBgn0030440	CG15719	M	X:13003955-13004879	0.666483	12.6668	6.66666	2.26297	0.624134	3.62578	0.000288093	0.00845371
FBgn0038131	CG15888	U	3R:13284946-13286529	8.12976	55.5413	31.8356	2.18998	0.512906	4.26975	1.95693e-05	0.00115744
FBgn0031412	CG16995	P	2L:2307948-2308872	1.66453	16.1338	8.89915	2.05079	0.601494	3.4095	0.00065083	0.0142051
FBgn0040496	CG17104	U	2L:10677198-10679707	193.788	971.34	582.564	2.09745	0.381891	5.49228	3.96778e-08	5.75313e-06
FBgn0032419	CG17217	U	2L:12170550-12171232	6.88411	28.4976	17.6908	1.70348	0.489197	3.48219	0.000497332	0.0120806
FBgn0031488	CG17265	S	2L:2999286-3016069	21.9747	211.145	116.56	2.766	0.459361	6.02142	1.72894e-09	3.32778e-07
FBgn0033936	CG17386	R	2R:14420324-14424764	36.2811	117.56	76.9207	1.48657	0.429699	3.45955	0.000541077	0.0127215
FBgn0036839	CG18136	T	3L:19000985-19003252	0	8.73454	4.36727	2.40622	0.638104	3.77089	0.000162667	0.00579075
FBgn0036023	CG18179	M	3L:9639271-9640140	5.14432	26.8165	15.9804	1.69026	0.566041	2.98611	0.00282554	0.0386123
FBgn0038653	CG18208	S	3R:18799280-18849224	300.408	972.332	636.37	1.51702	0.394135	3.84898	0.000118609	0.00467681
FBgn0028866	CG18420	M	2L:14794516-14796642	36.3818	174.346	105.364	1.94392	0.442713	4.39092	1.12872e-05	0.000776835
FBgn0033479	CG2292	SC	2R:10063385-10066514	0.96665	11.611	6.28881	1.92616	0.628489	3.06474	0.00217857	0.0321714
FBgn0050099	CG30099	U	2R:16288208-16288969	6.52047	32.4046	19.4625	1.92676	0.458972	4.19799	2.69294e-05	0.00149907
FBgn0050480	CG30480	U	2R:14674606-14678136	12.0011	67.549	39.7751	2.06886	0.472916	4.37468	1.21609e-05	0.000817153
FBgn0030148	CG3106	I	X:9659095-9662903	47.747	402.94	225.343	2.70007	0.418887	6.44583	1.14968e-10	2.83821e-08
FBgn0051465	CG31465	U	3R:21880810-21883990	8.69328	95.0867	51.89	2.90197	0.451549	6.42669	1.3041e-10	3.1258e-08
FBgn0051663	CG31663	M	2L:1858609-1881480	162.546	551.344	356.945	1.55119	0.416173	3.72726	0.000193571	0.00650559
FBgn0051816	CG31816	U	2L:16542546-16543263	12.8983	43.3231	28.1107	1.45627	0.443979	3.28004	0.00103793	0.0197433
FBgn0052037	CG32037	U	3L:9489502-9492215	8.34383	49.5271	28.9355	1.9567	0.513638	3.8095	0.00013925	0.00523618
FBgn0031545	CG3213	U	2L:3517273-3519651	10.4553	74.4487	42.452	2.44318	0.39728	6.14977	7.75944e-10	1.60211e-07
FBgn0047178	CG32147	M	3L:15143063-15144059	214.794	822.11	518.452	1.74097	0.383335	4.54164	5.58171e-06	0.00043415
FBgn0052150	CG32150	S	3L:15837773-15844062	87.2152	286.972	187.094	1.48937	0.425246	3.50238	0.00046113	0.0115343
FBgn0052191	CG32191	M	3L:17806451-17809146	3.15178	29.8685	16.5101	2.3326	0.579775	4.02329	5.73911e-05	0.00269311
FBgn0052198	CG32198	U	3L:18526976-18527445	7.22321	73.5379	40.3805	2.88824	0.457147	6.31797	2.65024e-10	5.90121e-08
FBgn0052485	CG32485	S	3L:3050323-3051765	11.2114	56.6448	33.9281	2.00614	0.467533	4.2909	1.77954e-05	0.00107719
FBgn0052532	CG32532	T	X:19531851-19547482	21.0929	78.2029	49.6479	1.64207	0.441659	3.71796	0.000200841	0.00661794
FBgn0053281	CG33281	M	2L:3324237-3326637	7.30764	212.365	109.836	3.95458	0.486588	8.12717	4.3944e-16	2.49514e-13
FBgn0053290	CG33290	U	3L:21542359-21543012	6.03949	26.1823	16.1109	1.60538	0.53056	3.02583	0.00247953	0.0354629
FBgn0053296	CG33296	SC	2L:7713998-7716645	1.60528	399.679	200.642	6.24228	0.502525	12.4218	1.98999e-35	7.53276e-32
FBgn0053639	CG33639	S	X:18210812-18226076	100.348	320.425	210.386	1.49509	0.397982	3.75667	0.000172193	0.00603524
FBgn0053723	CG33723	U	2L:9440011-9440740	0.903952	141.988	71.4459	5.53652	0.517202	10.7048	9.66883e-27	1.21999e-23
FBgn0054030	CG34030	U	3L:7073476-7075247	13.122	53.9356	33.5288	1.60792	0.52493	3.06312	0.00219042	0.032179
FBgn0054031	CG34031	T	3L:23174446-23185750	3.11215	18.2644	10.6883	1.71649	0.577023	2.97474	0.00293234	0.0395818
FBgn0083950	CG34114	R	3R:10972381-11050175	18.8841	75.7746	47.3293	1.72214	0.460203	3.74213	0.000182464	0.00629602
FBgn0085385	CG34356	S	3L:9908120-9967298	51.4682	230.755	141.112	1.95468	0.382375	5.11193	3.18877e-07	3.62117e-05
FBgn0085409	CG34380	SC	2L:6179133-6211114	245.157	859.092	552.125	1.645	0.366748	4.48538	7.27854e-06	0.000554733
FBgn0085491	CG34462	SC	3L:8328583-8330237	58.6855	214.545	136.615	1.66678	0.393817	4.23238	2.31235e-05	0.00133975
FBgn0028887	CG3491	T	2L:14924590-14930565	28.535	131.505	80.0201	1.90041	0.450835	4.2153	2.49445e-05	0.00140233
FBgn0031431	CG3515	CR	2L:2551145-2552825	13.3849	46.6399	30.0124	1.49757	0.473749	3.1611	0.00157174	0.0259429
FBgn0036842	CG3797	SC	3L:19059400-19062816	23.2579	104.115	63.6863	1.91336	0.413513	4.62708	3.70853e-06	0.000311956
FBgn0038291	CG3984	U	3R:15137148-15139007	146.884	758.478	452.681	2.12779	0.386596	5.50392	3.71448e-08	5.55021e-06
FBgn0250867	CG42238	U	2L:20965520-21052164	428.37	1536.14	982.254	1.59951	0.431264	3.70889	0.000208173	0.00681271
FBgn0259163	CG42268	U	3L:9734012-9760395	39.3165	175.293	107.305	1.85773	0.442423	4.19899	2.68109e-05	0.00149907
FBgn0259213	CG42313	SC	2L:14907489-14972300	46.557	147.254	96.9056	1.45358	0.426373	3.40917	0.000651599	0.0142051
FBgn0259239	CG42337	U	3L:21183313-21193363	11.5797	43.612	27.5959	1.6566	0.440278	3.76262	0.000168145	0.00591163
FBgn0259927	CG42450	T	X:18813297-18830406	171.512	589.089	380.301	1.60537	0.380497	4.21915	2.45228e-05	0.00138548
FBgn0260645	CG42537	M	3R:6377797-6378233	174.525	661.759	418.142	1.71256	0.398892	4.2933	1.76037e-05	0.00107478
FBgn0260871	CG42581	U	X:20096162-20096474	0	9.55053	4.77527	2.23743	0.638579	3.50376	0.000458742	0.0115106
FBgn0260996	CG42597	U	2L:22064604-22065343	28.3051	220.963	124.634	2.60004	0.410541	6.33319	2.40137e-10	5.45399e-08
FBgn0261802	CG42748	SC	2L:22131221-22166221	90.9769	283.226	187.102	1.47372	0.393691	3.74336	0.000181578	0.00629602
FBgn0261832	CG42764	I	3L:20464714-20466041	7.98654	85.9558	46.9712	2.51489	0.550695	4.56676	4.95317e-06	0.000401773
FBgn0262030	CG42841	U	3L:2003109-2005651	127.149	438.154	282.651	1.62332	0.364914	4.44851	8.64686e-06	0.000650289
FBgn0262101	CG42854	U	X:17245353-17247016	32.3267	131.567	81.9467	1.73231	0.465965	3.71769	0.000201056	0.00661794
FBgn0036787	CG4306	M	3L:18461957-18463163	7.80919	35.2859	21.5476	1.75927	0.508246	3.46146	0.000537254	0.0127183
FBgn0262362	CG43060	U	3R:8041224-8055970	3.41365	27.3661	15.3899	1.87491	0.610886	3.06917	0.00214655	0.0318319
FBgn0262999	CG43307	M	2L:5811574-5811925	2.34191	28.4951	15.4185	2.64263	0.542278	4.8732	1.09807e-06	0.000107498
FBgn0263326	CG43407	U	3L:19052902-19053389	19.8854	75.3846	47.635	1.5931	0.456229	3.49188	0.000479641	0.0117896
FBgn0263772	CG43689	T	X:4075978-4092237	97.1439	313.146	205.145	1.48731	0.41537	3.5807	0.000342679	0.00946827
FBgn0039078	CG4374	T	3R:23408684-23472278	97.5628	540.845	319.204	2.22682	0.374628	5.9441	2.77986e-09	5.09164e-07
FBgn0264308	CG43778	U	2L:13301814-13331121	35.9668	180.435	108.201	2.06762	0.411587	5.02354	5.07285e-07	5.64777e-05
FBgn0034126	CG4398	I	2R:16432244-16433183	19.5456	63.2376	41.3916	1.53835	0.352863	4.35963	1.30283e-05	0.000843355
FBgn0264830	CG44038	U	3R:12260969-12261230	4.00261	23.3999	13.7013	1.98601	0.566369	3.50656	0.000453935	0.0114553
FBgn0265002	CG44153	S	2L:10064121-10180256	44.0902	160.612	102.351	1.62042	0.423024	3.83056	0.000127854	0.00494314
FBgn0265063	CG44174	U	3R:19297246-19297695	16.6851	81.6054	49.1452	1.90371	0.472389	4.02995	5.57887e-05	0.00262878
FBgn0265670	CG44477	U	2L:11663259-11663872	48.0249	187.32	117.672	1.78921	0.360073	4.96903	6.72885e-07	7.07526e-05
FBgn0266050	CG44815	U	X:9445815-9446212	11.6158	46.5166	29.0662	1.57784	0.497829	3.16944	0.00152732	0.025357
FBgn0031894	CG4496	T	2L:7185461-7190010	147.749	763.969	455.859	2.1449	0.372124	5.76394	8.21726e-09	1.35239e-06
FBgn0266354	CG45002	M	X:16969069-17066732	41.8523	134.279	88.0654	1.48547	0.405574	3.66263	0.000249639	0.00772454
FBgn0266615	CG45122	U	3R:13044157-13044529	21.565	80.8066	51.1858	1.64966	0.44278	3.72569	0.000194778	0.00650559
FBgn0266845	CG45307	U	2L:8751715-8752122	22.0036	79.7098	50.8567	1.5424	0.479599	3.21602	0.00129981	0.0230276
FBgn0033809	CG4630	M	2R:13215659-13219247	7.73345	48.7966	28.2651	2.16539	0.489451	4.42411	9.68386e-06	0.000700446
FBgn0039029	CG4704	S	3R:22844093-22846302	618.078	2019.59	1318.84	1.50093	0.416164	3.60658	0.000310263	0.00884398
FBgn0031319	CG4896	R	2L:1177690-1182454	28.1983	95.45	61.8241	1.62822	0.372569	4.37025	1.24106e-05	0.000824179
FBgn0034363	CG5327	U	2R:18615988-18618317	352.966	1142.16	747.563	1.52714	0.380371	4.01486	5.94819e-05	0.00275705
FBgn0039501	CG5987	S	3R:27248234-27251007	18.86	1228.35	623.607	5.1558	0.441543	11.6768	1.67499e-31	3.80424e-28
FBgn0036843	CG6812	M	3L:19063165-19066151	18.7224	57.5851	38.1537	1.48883	0.367043	4.05629	4.98587e-05	0.00240072
FBgn0038595	CG7142	SC	3R:18278181-18279522	40.7212	166.968	103.845	1.7794	0.429362	4.14428	3.40885e-05	0.00179041
FBgn0035865	CG7201	U	3L:8290286-8295327	6.62147	37.9914	22.3064	1.90168	0.547046	3.47627	0.000508444	0.0122504
FBgn0031730	CG7236	S	2L:5706374-5713791	6.68644	72.5677	39.6271	2.72943	0.539519	5.05901	4.21429e-07	4.73836e-05
FBgn0036214	CG7264	SC	3L:11829030-11830844	11.7782	47.8612	29.8197	1.72352	0.471049	3.6589	0.000253302	0.00777432
FBgn0037140	CG7442	M	3L:21934704-21938636	4.29383	24.2732	14.2835	1.90351	0.538743	3.53324	0.000410494	0.0107588
FBgn0030653	CG7860	M	X:15568993-15570369	7.4631	27.6564	17.5598	1.48166	0.477299	3.10426	0.00190757	0.0293443
FBgn0035777	CG8563	M	3L:7390742-7396013	20.6281	218.918	119.773	2.88898	0.466822	6.18862	6.06925e-10	1.32543e-07
FBgn0037676	CG8861	U	3R:9293642-9328511	12.7143	50.8521	31.7832	1.78088	0.421723	4.22286	2.41226e-05	0.00136968
FBgn0030815	CG8945	M	X:17080423-17087675	18.07	116.896	67.483	2.12626	0.509523	4.17304	3.00557e-05	0.0016253
FBgn0030599	CG9030	U	X:14954123-14955100	48.0649	200.02	124.043	1.84418	0.384378	4.79784	1.60387e-06	0.000149291
FBgn0030617	CG9095	SC	X:15139937-15163225	41.7606	266.522	154.141	2.31673	0.423484	5.47065	4.48386e-08	6.36484e-06
FBgn0030624	CG9106	U	X:15271036-15272405	72.1178	244.487	158.303	1.60541	0.377673	4.25079	2.13021e-05	0.00124694
FBgn0038161	CG9269	U	3R:13615917-13616492	2.21165	16.4117	9.31168	1.82151	0.597086	3.05067	0.00228334	0.0332005
FBgn0030742	CG9919	U	X:16328437-16330759	29.1077	110.876	69.9918	1.65881	0.458468	3.61815	0.000296715	0.00853037
FBgn0032598	ChLD3	M	2L:16738850-16742610	4.12447	22.0246	13.0745	1.67111	0.569321	2.93527	0.00333257	0.043251
FBgn0034582	Cht9	M	2R:21067992-21069286	15.524	70.0387	42.7814	1.74246	0.489908	3.55671	0.000375529	0.0101413
FBgn0034558	CIB2	S	2R:20879930-20882663	48.0819	223.974	136.028	1.90543	0.456524	4.17379	2.99579e-05	0.0016253
FBgn0037015	cmpy	S	3L:20712838-20719200	246.137	924.211	585.174	1.75358	0.35351	4.96048	7.03195e-07	7.32613e-05
FBgn0033725	Cpr49Ac	SC	2R:12386666-12390057	4.32177	74.59	39.4559	2.94517	0.561807	5.24231	1.58575e-07	1.95737e-05
FBgn0035279	Cpr62Ba	SC	3L:1824129-1831783	5.54424	86.7123	46.1283	3.2884	0.47169	6.97154	3.13499e-12	1.11253e-09
FBgn0035513	Cpr64Ad	SC	3L:4215379-4216414	6.55719	47.5459	27.0516	2.07369	0.560117	3.70224	0.000213708	0.0068945
FBgn0035636	Cralbp	S	3L:5783215-5786718	8.62313	37.3452	22.9842	1.60044	0.551484	2.90207	0.00370706	0.0464139
FBgn0013767	Crz	S	3R:14314854-14315716	6.27829	27.8202	17.0492	1.74779	0.519785	3.36253	0.000772323	0.0159518
FBgn0033980	Cyp6a20	M	2R:14882118-14884046	2.64217	28.3131	15.4777	2.41648	0.581298	4.15703	3.22409e-05	0.00171891
FBgn0033978	Cyp6a23	M	2R:14875829-14877654	16.0913	60.4897	38.2905	1.61298	0.476529	3.38485	0.000712178	0.0150605
FBgn0033775	Cyp9h1	M	2R:12840813-12842558	49.1133	181.212	115.163	1.76286	0.310357	5.6801	1.34619e-08	2.18391e-06
FBgn0262029	D	S	2L:8466817-8488671	27.6667	126.849	77.258	1.89604	0.430527	4.40399	1.06278e-05	0.000744992
FBgn0037832	Desi	S	3R:10779569-10780825	51.3365	188.089	119.713	1.67039	0.408666	4.08742	4.36206e-05	0.00218218
FBgn0052843	Dh31-R	S	2R:13267798-13295927	129.538	486.169	307.854	1.68572	0.408181	4.12985	3.63007e-05	0.00188233
FBgn0012344	Dh44	S	3R:9638182-9650706	13.659	47.9177	30.7884	1.48261	0.496493	2.98615	0.00282511	0.0386123
FBgn0053517	Dop2R	S	X:20004680-20062706	33.8064	124.346	79.076	1.60029	0.44173	3.62279	0.000291441	0.00846082
FBgn0053516	dpr3	SC	2L:2058790-2109878	7.01564	48.5637	27.7897	2.10527	0.533732	3.94443	7.99895e-05	0.00348031
FBgn0263219	Dscam4	SC	3L:8238647-8282398	237.365	1608.32	922.843	2.36411	0.447777	5.27965	1.29433e-07	1.65151e-05
FBgn0008646	E5	T	3R:13867345-13874916	65.9688	502.639	284.304	2.47096	0.460389	5.36712	8.00043e-08	1.08158e-05
FBgn0052185	edin	I	3L:17494880-17495300	2.04387	24.4067	13.2253	2.52622	0.553042	4.56787	4.92708e-06	0.000401773
FBgn0035709	eIF4E-4	P	3L:6664224-6665641	81.0889	283.272	182.18	1.63395	0.373654	4.37289	1.22615e-05	0.000819068
FBgn0004865	Eip78C	T	3L:21226609-21266503	20.7272	75.5525	48.1399	1.63245	0.430753	3.78977	0.000150787	0.00552367
FBgn0000576	ems	T	3R:13901853-13904620	164.474	539.106	351.79	1.50714	0.411792	3.65995	0.000252262	0.00776338
FBgn0005660	Ets21C	T	2L:544925-552923	142.466	443.443	292.954	1.52461	0.325246	4.68755	2.76494e-06	0.000241529
FBgn0005658	Ets65A	T	3L:6097617-6123913	33.9376	122.459	78.1985	1.68853	0.383233	4.40601	1.05292e-05	0.000742666
FBgn0262111	f	SC	X:17232942-17280964	2.41028	16.5639	9.48711	1.8459	0.603826	3.05701	0.0022356	0.0326317
FBgn0000633	fas	SC	2R:13623044-13749367	16.3011	521.373	268.837	4.32613	0.421728	10.2581	1.08806e-24	1.02967e-21
FBgn0000639	FBP1	M	3L:14094589-14098053	1.90545	23.7497	12.8276	2.25561	0.618984	3.64405	0.00026838	0.0080332
FBgn0000640	FBP2	M	2L:9426784-9427917	14.222	131.741	72.9815	1.87233	0.62629	2.98956	0.0027938	0.0383632
FBgn0004898	fd96Cb	T	3R:25095012-25096099	31.5265	102.488	67.0074	1.52788	0.428183	3.56829	0.000359325	0.0098416
FBgn0035385	FMRFaR	S	3L:3001716-3011860	92.672	323.243	207.958	1.55572	0.436347	3.56533	0.000363396	0.00992002
FBgn0053556	form3	SC	3L:7094818-7123297	78.5109	584.643	331.577	2.52719	0.425514	5.93916	2.86483e-09	5.16398e-07
FBgn0262869	Gfrl	SC	3R:20378458-20484588	27.3112	129.642	78.4767	1.93256	0.444976	4.34306	1.40509e-05	0.000886454
FBgn0046886	Gr98c	S	3R:27544443-27545836	0.935257	172.269	86.6021	5.27188	0.528979	9.96615	2.1437e-23	1.73884e-20
FBgn0045852	ham	T	2L:18762874-18792906	42.4829	134.192	88.3372	1.45376	0.426015	3.41246	0.000643784	0.0141958
FBgn0029082	hbs	SC	2R:15011396-15042134	151.128	491.424	321.276	1.51745	0.39671	3.82509	0.000130724	0.00498155
FBgn0031613	HP6	CR	2L:4577719-4578218	35.3077	116.22	75.7637	1.55513	0.377617	4.11827	3.81724e-05	0.00195264
FBgn0031294	IA-2	S	2L:1008378-1048053	567.38	2025.38	1296.38	1.69637	0.337835	5.02131	5.13203e-07	5.65818e-05
FBgn0034329	Im1	I	2R:18383949-18384378	369.532	1270.31	819.923	1.68814	0.28152	5.99652	2.0159e-09	3.81543e-07
FBgn0035604	Ir64a	S	3L:5378786-5382821	12.7833	50.5221	31.6527	1.55682	0.543042	2.86685	0.00414576	0.049978
FBgn0035666	Jon65Aii	M	3L:6052321-6053215	28.7878	162.817	95.8024	2.22866	0.385565	5.78025	7.45893e-09	1.26423e-06
FBgn0023197	Jon74E	M	3L:17546739-17549127	45.0162	993.03	519.023	4.01644	0.373629	10.7498	5.93837e-27	8.42952e-24
FBgn0263929	jvl	SC	3R:14741582-14795868	200.476	860.714	530.595	1.8622	0.409234	4.55045	5.35313e-06	0.000422154
FBgn0015400	kek2	SC	2L:11581937-11626883	8.07796	29.4775	18.7777	1.50038	0.518537	2.89349	0.00380991	0.0470275
FBgn0001321	knk	SC	3R:10122365-10125664	49.517	179.859	114.688	1.58483	0.456702	3.47017	0.000520123	0.0124348
FBgn0020642	Lcp65Ac	SC	3L:6144819-6145393	25.7996	109.872	67.8357	1.72708	0.480118	3.5972	0.000321666	0.00909648
FBgn0263049	let-7-C	R	2L:18455717-18473132	14.0231	64.83	39.4265	1.82559	0.474801	3.84495	0.000120577	0.00473796
FBgn0039354	Lgr3	SC	3R:25665809-25677214	37.7621	137.297	87.5294	1.63493	0.428173	3.8184	0.000134321	0.00508451
FBgn0030274	Lint-1	T	X:11149323-11152592	8.19866	68.7221	38.4604	2.4049	0.497487	4.8341	1.33752e-06	0.000127637
FBgn0002562	Lsp1alpha	M	X:12490291-12492982	17.835	102.021	59.9282	1.96373	0.541504	3.62643	0.000287368	0.00845371
FBgn0002563	Lsp1beta	M	2L:898500-901316	169.018	676.781	422.899	1.74067	0.43667	3.98624	6.71295e-05	0.00301313
FBgn0020633	MCM7	CR	3L:8891596-8894310	65.3538	204.938	135.146	1.56018	0.295813	5.27421	1.33333e-07	1.67079e-05
FBgn0035247	metL	M	3L:1637942-1639235	7.09428	28.0442	17.5692	1.73538	0.476276	3.64364	0.000268811	0.0080332
FBgn0004414	msopa	S	3L:22082720-22083367	681.491	2116.39	1398.94	1.56276	0.258552	6.04426	1.50093e-09	2.99028e-07
FBgn0020269	mspo	SC	2R:14671396-14713622	175.776	599.32	387.548	1.56056	0.413235	3.77645	0.000159082	0.00569887
FBgn0052475	mthl8	S	3L:22428-26308	7.12754	28.8354	17.9815	1.59671	0.497055	3.21233	0.00131662	0.0231806
FBgn0002917	na	S	X:14266367-14277416	135.93	438.145	287.038	1.48321	0.414184	3.58104	0.000342227	0.00946827
FBgn0024319	Nach	S	2R:16653205-16655046	0.795417	17.6286	9.21202	2.27601	0.62798	3.62433	0.00028971	0.00845744
FBgn0031081	Nep3	M	X:19961297-19969323	18.6098	66.0742	42.342	1.56751	0.423123	3.70461	0.000211717	0.00684975
FBgn0029905	Nf-YC	T	X:6818178-6820919	276.402	1122.18	699.29	1.83211	0.368256	4.9751	6.52134e-07	7.05298e-05
FBgn0260011	NimC4	S	2L:14047582-14048863	5.91251	25.7063	15.8094	1.54283	0.537571	2.87	0.00410469	0.0497469
FBgn0031866	Nlg2	SC	2L:6874900-6906656	20.5015	66.4423	43.4719	1.45725	0.443242	3.28771	0.00101005	0.0192452
FBgn0016047	nompA	S	2R:11310335-11318676	58.8856	403.036	230.961	2.46714	0.399348	6.17793	6.49469e-10	1.36581e-07
FBgn0016919	nompB	S	2L:21578292-21589423	10.7821	42.2165	26.4993	1.65233	0.467985	3.53073	0.000414421	0.010794
FBgn0016920	nompC	S	2L:5346200-5365760	7.70057	56.3467	32.0236	2.24828	0.507858	4.42698	9.5563e-06	0.000700137
FBgn0040717	NPLP4	S	2L:2008414-2009072	78.6121	338.716	208.664	2.0089	0.305319	6.5797	4.71411e-11	1.40877e-08
FBgn0033573	Obp47a	S	2R:10909923-10910485	50.3575	241.712	146.035	1.98617	0.418959	4.74072	2.12957e-06	0.000193467
FBgn0021767	Org-1	T	X:8447691-8455069	19.6365	70.1692	44.9029	1.47482	0.519509	2.83887	0.00452729	0.0532215
FBgn0037417	Osi10	M	3R:6263976-6267395	9.83258	35.3466	22.5896	1.48598	0.508418	2.92276	0.00346945	0.0445074
FBgn0037412	Osi4	M	3R:6218318-6221781	88.4089	290.319	189.364	1.48295	0.429368	3.45379	0.000552769	0.0129161
FBgn0037414	Osi7	M	3R:6248994-6251683	14.0601	93.6872	53.8737	2.13541	0.52449	4.07141	4.67294e-05	0.00229722
FBgn0267728	otk2	S	2R:12023146-12025272	52.5864	280.275	166.431	2.0569	0.452703	4.5436	5.53022e-06	0.000433112
FBgn0261588	pdm3	T	2R:8327490-8396280	10.0937	35.5614	22.8276	1.4918	0.482759	3.09016	0.0020005	0.0303307
FBgn0031681	pgant5	SC	2L:5072170-5093592	123.865	696.822	410.343	2.31329	0.335357	6.89801	5.27376e-12	1.81481e-09
FBgn0036529	pgant8	SC	3L:15683872-15686598	12.4892	70.0332	41.2612	2.01537	0.513444	3.92519	8.66603e-05	0.00367375
FBgn0041195	PKD2	S	2L:12398274-12402023	8.8459	227.956	118.401	3.68586	0.500594	7.36297	1.79863e-13	7.04318e-11
FBgn0003118	pnt	T	3R:23290231-23346167	25.5255	100.901	63.2133	1.63221	0.498878	3.27177	0.00106878	0.0200613
FBgn0003130	Poxn	T	2R:15826693-15835055	2.2888	27.4684	14.8786	2.53061	0.572358	4.42137	9.80759e-06	0.000700472
FBgn0003132	Pp1-13C	S	X:15359101-15361061	18.104	75.8312	46.9676	1.72394	0.463595	3.71864	0.000200302	0.00661794
FBgn0039677	ppk30	S	3R:29669149-29671478	0.268774	12.579	6.42387	2.08921	0.638775	3.27066	0.00107298	0.0200737
FBgn0262867	ptr	S	2R:6181748-6196320	9.68911	50.5342	30.1117	1.8397	0.51959	3.54067	0.000399109	0.0106142
FBgn0003169	put	S	3R:14619030-14625703	33.3104	108.771	71.0407	1.4726	0.466828	3.15448	0.00160784	0.0262337
FBgn0028572	qtc	P	2L:5060815-5070750	19.2106	85.855	52.5328	1.75859	0.484485	3.62981	0.000283631	0.00836601
FBgn0086913	RAB26	S	3L:21318774-21335027	11.8279	54.625	33.2265	1.84953	0.471564	3.92212	8.77749e-05	0.00370547
FBgn0036260	RH7	S	3L:12164205-12175482	124.846	409.831	267.338	1.51116	0.411043	3.6764	0.000236551	0.00746187
FBgn0010407	Ror	S	2L:10251843-10254686	0.603786	9.26395	4.93387	1.87961	0.638724	2.94276	0.00325304	0.0427847
FBgn0030230	rph	S	X:10749077-10757666	18.5576	114.649	66.6032	2.17442	0.495003	4.39274	1.11931e-05	0.000775057
FBgn0003285	rst	SC	X:2950399-2973834	17.4786	63.3536	40.4161	1.58513	0.433091	3.66004	0.000252174	0.00776338
FBgn0004842	RYa-R	S	3R:26996980-27057935	44.0815	166.292	105.187	1.61231	0.461132	3.49643	0.000471534	0.011685
FBgn0264253	Send2	M	2L:14345915-14346688	2.40824	19.3122	10.8602	1.89676	0.61961	3.06122	0.00220441	0.0323253
FBgn0036544	sff	S	3L:15900156-15924861	87.1999	290.25	188.725	1.61317	0.342485	4.7102	2.47478e-06	0.000219559
FBgn0259973	Sfp79B	SC	3L:22080322-22080554	2409.96	7776.66	5093.31	1.51295	0.391221	3.86724	0.000110076	0.00444846
FBgn0003382	Sha	S	2R:11324314-11336463	20.332	118.471	69.4015	2.17464	0.472992	4.59762	4.27343e-06	0.000354227
FBgn0003430	slp1	T	2L:3825675-3827099	15.7096	71.3942	43.5519	1.84146	0.46792	3.9354	8.30566e-05	0.00357269
FBgn0016983	smid	M	3L:7381614-7385637	51.0105	244.6	147.805	2.03907	0.382097	5.33654	9.47391e-08	1.26571e-05
FBgn0035815	Snmp2	S	3L:7733250-7743041	77.2308	269.345	173.288	1.54621	0.44767	3.45391	0.000552516	0.0129161
FBgn0036934	sNPF-R	S	3L:20058511-20089007	104.898	330.023	217.461	1.4739	0.394019	3.74069	0.000183514	0.00629602
FBgn0053504	snRNA:U7	R	3L:3593823-3593893	93.9701	413.152	253.561	1.85936	0.435421	4.27027	1.95241e-05	0.00115744
FBgn0283440	solo	CR	2L:15061656-15072133	11.819	43.9905	27.9047	1.50214	0.513495	2.92533	0.00344088	0.0442021
FBgn0053121	Spn28Db	M	2L:7889288-7890594	7.86081	43.6775	25.7691	1.79861	0.554707	3.24244	0.0011851	0.0217608
FBgn0052203	Spn75F	M	3L:19128450-19129665	12.8739	75.4518	44.1629	2.27935	0.423643	5.38036	7.4337e-08	1.01707e-05
FBgn0036969	Spn77Bb	M	3L:20320952-20322358	24.2371	155.955	90.096	2.34216	0.426564	5.49075	4.00227e-08	5.75313e-06
FBgn0029768	SPR	S	X:5446656-5494012	46.809	328.124	187.466	2.47855	0.401176	6.17822	6.48282e-10	1.36581e-07
FBgn0003513	ss	T	3R:16374434-16403690	19.466	74.6171	47.0415	1.66033	0.460013	3.6093	0.000307029	0.00878241
FBgn0024836	stan	S	2R:10673345-10721138	54.2289	181.856	118.043	1.49156	0.453074	3.29208	0.000994489	0.0190534
FBgn0020299	stumps	SC	3R:14577217-14608079	38.1045	168.57	103.337	1.88296	0.424486	4.43585	9.1709e-06	0.000680684
FBgn0261090	Sytbeta	SS	3L:15014695-15064977	13.8959	53.3199	33.6079	1.62671	0.48942	3.32375	0.000888162	0.017602
FBgn0010329	Tbh	S	X:7995697-8027394	5.73933	24.9667	15.353	1.70599	0.490942	3.47492	0.000510996	0.0122682
FBgn0010452	Trn	SC	3L:13114271-13118077	77.3399	269.705	173.522	1.51377	0.463634	3.26501	0.00109461	0.0203111
FBgn0050333	tRNA:CR30333	P	2R:17604535-17604607	1.08468	12.3956	6.74016	2.08523	0.599913	3.47588	0.000509175	0.0122504
FBgn0011872	tRNA:G3:57BCb	P	2R:21182856-21182926	14.268	50.2137	32.2409	1.55423	0.439183	3.53893	0.000401758	0.0106349
FBgn0038541	TyrRII	S	3R:17736611-17747470	19.0209	102.464	60.7422	1.97044	0.491525	4.00882	6.10217e-05	0.00280551
FBgn0040251	Ugt86Di	SC	3R:11151026-11153849	18.6403	190.282	104.461	2.85675	0.436853	6.53938	6.17741e-11	1.71099e-08
FBgn0284084	wg	S	2L:7307159-7316265	2.46952	19.9809	11.2252	1.86502	0.601571	3.10024	0.00193362	0.0295534

## Sheet: summary
	down in KO -1.5	%	up in KO 1.5	%
M: metabolism	22	27.5	41	16.8
S: signalling	9	11.25	64	26.2
I: immune response	1	1.25	6	2.5
SR: stress response	3	3.75	0	0
T: transcription	6	7.5	25	10.2
P: protein synthesis/trafficking/degradation	1	1.25	5	2
N: neuronal	0	0	0	0
SC: structural component	16	20	42	17.2
R: RNA processing	6	7.5	5	2
CR: chromatin	1	1.25	4	1.6
D: DNA repair	0	0	0	0
CC: cell cycle	0	0	0	0
U: unknown	15	18.75	52	21.3
total	80	100	244	100
