# Supplementary material for: CMTr cap-adjacent 2′-O-ribose mRNA methyltransferases are required for reward learning and mRNA localization to synapses
Source: Nat Commun. 2022 Mar 8;13:1209. doi: 10.1038/s41467-022-28549-5 (PMC8904806; doi:10.1038/s41467-022-28549-5)
Supplement: Supplementary file 6 — Supplementary Data 3 [file 41467_2022_28549_MOESM6_ESM.xlsx]

## Sheet: CMTR1
flybase_gene_number	Symbol	read_counts_input	read_counts_input	read_counts_CMTR1	read_counts_CMTR1	normalised_counts_input	normalised_counts_CLIP_cmtr1	l2fc_vs_input
FBgn0065064	snoRNA:Psi28S-291	3.0365	1.05964	662.666	2118.58	2.04807	1390.62	9.40725
FBgn0083058	snoRNA:Psi18S-1086	0	0.353214	42.5034	154.396	0.176607	98.4496	9.1227
FBgn0082959	snoRNA:Psi28S-3405b	0	0.353214	30.9116	165.136	0.176607	98.0239	9.11645
FBgn0082922	snoRNA:Or-aca4	3.0365	0.706429	380.599	1525.16	1.87146	952.88	8.99198
FBgn0086672	snoRNA:Or-aca5	0	0.353214	44.4354	130.229	0.176607	87.3324	8.94983
FBgn0086602	snoRNA:Psi28S-3436b	0	0.353214	32.8435	95.3226	0.176607	64.0831	8.50326
FBgn0083014	snoRNA:Psi18S-996	0	0.706429	54.0952	193.33	0.353214	123.713	8.45224
FBgn0086659	snoRNA:Psi18S-176	2.02433	12.0093	1456.71	2670.37	7.01681	2063.54	8.20009
FBgn0263462	snoRNA:Dek-a	1.01217	1.41286	189.333	476.613	1.21251	332.973	8.10126
FBgn0082960	snoRNA:Psi28S-3405a	0	0.353214	27.0476	55.0454	0.176607	41.0465	7.86057
FBgn0083046	snoRNA:Psi18S-1389a	1.01217	1.05964	131.374	338.328	1.0359	234.851	7.82471
FBgn0083003	snoRNA:Psi28S-1175c	0	0.353214	17.3877	59.0731	0.176607	38.2304	7.75803
FBgn0086670	snoRNA:Psi28S-2622	0	4.945	285.932	723.646	2.4725	504.789	7.67357
FBgn0032228	CG5367	0	0.353214	65.6871	0	0.176607	32.8435	7.53892
FBgn0082973	snoRNA:Psi28S-3308	1.01217	1.41286	102.395	338.328	1.21251	220.361	7.50573
FBgn0086666	snoRNA:Psi28S-2179	0	0.353214	13.5238	45.6474	0.176607	29.5856	7.38821
FBgn0086661	snoRNA:Psi28S-2566	6.073	3.53214	440.49	1091.51	4.80257	766	7.31739
FBgn0065055	snoRNA:Psi28S-2648	1.01217	0.353214	54.0952	161.109	0.682691	107.602	7.30026
FBgn0082974	snoRNA:Psi28S-3305c	0	0.353214	0	51.0177	0.176607	25.5089	7.17431
FBgn0083044	snoRNA:Psi18S-1397	0	0.353214	11.5918	37.592	0.176607	24.5919	7.1215
FBgn0086669	snoRNA:Psi18S-841a	0	0.353214	23.1837	24.1663	0.176607	23.675	7.06668
FBgn0082925	snoRNA:Or-aca1	1.01217	1.41286	125.578	187.96	1.21251	156.769	7.0145
FBgn0083057	snoRNA:Psi18S-110	0	1.05964	11.5918	124.859	0.529821	68.2255	7.00866
FBgn0263481	snoRNA:lola-b	0	0.353214	1.93197	40.2771	0.176607	21.1046	6.90087
FBgn0263477	scaRNA:PsiU1-6	0	0.706429	23.1837	60.4157	0.353214	41.7997	6.8868
FBti0062477	notFound	0	0.706429	77.2789	0	0.353214	38.6394	6.77339
FBgn0263469	snoRNA:SC35-b	1.01217	0.706429	46.3673	139.627	0.859298	92.9974	6.75789
FBgn0086667	snoRNA:Psi28S-3342	2.02433	3.53214	141.034	401.429	2.77824	271.231	6.60921
FBti0019738	notFound	0	0.353214	15.4558	18.796	0.176607	17.1259	6.59949
FBgn0086601	snoRNA:Psi28S-3327c	0	0.353214	15.4558	18.796	0.176607	17.1259	6.59949
FBgn0082983	snoRNA:Psi28S-2626	1.01217	1.41286	73.4149	149.025	1.21251	111.22	6.51928
FBgn0082980	snoRNA:Psi28S-2996	0	0.706429	7.72789	56.388	0.353214	32.0579	6.50399
FBgn0082962	snoRNA:Psi28S-3385a	0	1.05964	17.3877	75.184	0.529821	46.2859	6.44892
FBgn0037515	Sp7	0	0.706429	48.2993	6.71286	0.353214	27.5061	6.28306
FBgn0083047	snoRNA:Psi18S-1377e	1.01217	0	15.4558	63.1009	0.506083	39.2783	6.27821
FBgn0083013	snoRNA:Psi28S-1060	0	0.353214	5.79592	20.1386	0.176607	12.9672	6.19818
FBgn0083012	snoRNA:Psi28S-1135a	1.01217	0.353214	50.2313	49.6751	0.682691	49.9532	6.1932
FBgn0065100	snmRNA:254	0	0.353214	5.79592	18.796	0.176607	12.296	6.1215
FBgn0083053	snoRNA:Psi18S-1347b	0	0.353214	1.93197	21.4811	0.176607	11.7066	6.05063
FBgn0031619	CG3355	0	0.353214	19.3197	4.02771	0.176607	11.6737	6.04658
FBgn0263470	snoRNA:Tudor-SN-a	1.01217	1.76607	57.9592	123.517	1.38912	90.7379	6.02946
FBgn0263476	snoRNA:CG32479-b	1.01217	0	23.1837	33.5643	0.506083	28.374	5.80905
FBgn0083041	snoRNA:Psi18S-1854b	0	0.706429	7.72789	30.8791	0.353214	19.3035	5.77218
FBgn0082999	snoRNA:Psi28S-1192c	0	0.353214	5.79592	13.4257	0.176607	9.61082	5.76604
FBgn0039676	ppk20	0	0.353214	9.65986	9.398	0.176607	9.52893	5.7537
FBgn0083027	snoRNA:Psi18S-531	0	1.05964	11.5918	44.3049	0.529821	27.9483	5.72111
FBgn0086671	snoRNA:Psi28S-2876	0	0.353214	7.72789	10.7406	0.176607	9.23423	5.70838
FBgn0053322	CG33322	0	0.353214	9.65986	8.05543	0.176607	8.85765	5.64831
FBgn0086665	snoRNA:Psi18S-1377a	1.01217	0.353214	7.72789	60.4157	0.682691	34.0718	5.6412
FBgn0031751	CG9016	0	0.353214	3.86394	13.4257	0.176607	8.64483	5.61322
FBgn0036560	CG5895	0	0.353214	11.5918	5.37029	0.176607	8.48106	5.58563
FBgn0083055	snoRNA:Psi18S-1295	5.06083	0.353214	52.1632	190.645	2.70702	121.404	5.48697
FBgn0263504	lncRNA:CR43493	0	0.706429	28.9796	2.68514	0.353214	15.8324	5.48619
FBgn0043853	scaRNA:MeU5-C46	1.01217	0.353214	9.65986	51.0177	0.682691	30.3388	5.47379
FBgn0031189	CG14618	0	0.353214	11.5918	4.02771	0.176607	7.80977	5.46667
FBgn0263232	Nxf3	0	0.353214	11.5918	4.02771	0.176607	7.80977	5.46667
FBgn0083010	snoRNA:Psi28S-1135c	1.01217	0	5.79592	38.9346	0.506083	22.3652	5.46574
FBgn0263320	CG43401	0	0.353214	15.4558	0	0.176607	7.72789	5.45146
FBgn0004187	snRNA:U1:95Cc	0	1.76607	27.0476	48.3326	0.883036	37.6901	5.41557
FBgn0031169	CG1494	0	0.706429	23.1837	6.71286	0.353214	14.9483	5.40329
FBgn0259917	CG42446	0	0.353214	13.5238	1.34257	0.176607	7.43319	5.39537
FBgn0083009	snoRNA:Psi28S-1135d	0	1.05964	13.5238	30.8791	0.529821	22.2015	5.38901
FBgn0083040	snoRNA:Psi18S-1854c	0	2.11929	23.1837	64.4434	1.05964	43.8135	5.36973
FBgn0083054	snoRNA:Psi18S-1347a	0	0.706429	13.5238	14.7683	0.353214	14.146	5.32371
FBgn0261523	CG42658	0	0.353214	11.5918	1.34257	0.176607	6.4672	5.19453
FBgn0083023	snoRNA:Psi18S-640d	0	0.353214	1.93197	10.7406	0.176607	6.33627	5.16502
FBgn0265065	asRNA:CR44176	0	0.353214	9.65986	2.68514	0.176607	6.1725	5.12724
FBgn0029587	CG14797	0	0.706429	19.3197	5.37029	0.353214	12.345	5.12724
FBgn0065076	snoRNA:185	2.02433	1.41286	40.5714	77.8691	1.7186	59.2203	5.10679
FBgn0265443	lncRNA:CR44343	0	1.05964	30.9116	5.37029	0.529821	18.1409	5.0976
FBgn0004191	snRNA:U2:34ABa	0	1.41286	28.9796	18.796	0.706429	23.8878	5.07959
FBgn0029906	xit	0	0.706429	19.3197	4.02771	0.353214	11.6737	5.04658
FBgn0035734	CG14823	0	0.353214	11.5918	0	0.176607	5.79592	5.03642
FBti0059972	notFound	0	0.353214	11.5918	0	0.176607	5.79592	5.03642
FBgn0086061	snoRNA:Or-CD8	0	0.353214	1.93197	9.398	0.176607	5.66499	5.00346
FBgn0050485	CG30485	0	0.353214	5.79592	5.37029	0.176607	5.5831	4.98245
FBti0061947	notFound	0	0.353214	5.79592	5.37029	0.176607	5.5831	4.98245
FBgn0063392	snoRNA:U14:30Ea	0	0.353214	5.79592	5.37029	0.176607	5.5831	4.98245
FBti0063040	notFound	1.01217	0.706429	50.2313	2.68514	0.859298	26.4582	4.94441
FBgn0085360	CG34331	0	3.53214	90.8027	17.4534	1.76607	54.1281	4.93776
FBgn0038773	CG10887	0	1.05964	30.9116	1.34257	0.529821	16.1271	4.92783
FBgn0052553	lncRNA:CR32553	0	0.353214	7.72789	2.68514	0.176607	5.20652	4.8817
FBgn0036504	yellow-k	0	0.353214	5.79592	4.02771	0.176607	4.91182	4.79764
FBgn0036217	CG5906	0	0.706429	15.4558	4.02771	0.353214	9.74175	4.78556
FBgn0039083	CG10177	0	2.11929	50.2313	8.05543	1.05964	29.1434	4.78152
FBgn0083006	snoRNA:Psi28S-1153	0	0.706429	1.93197	17.4534	0.353214	9.6927	4.77828
FBgn0265580	lncRNA:CR44407	0	0.706429	19.3197	0	0.353214	9.65986	4.77339
FBgn0266027	asRNA:TS15	0	0.353214	9.65986	0	0.176607	4.82993	4.77339
FBgn0038655	CG14297	0	0.353214	9.65986	0	0.176607	4.82993	4.77339
FBgn0085479	CG34450	0	0.353214	9.65986	0	0.176607	4.82993	4.77339
FBgn0262844	CG43208	0	0.353214	9.65986	0	0.176607	4.82993	4.77339
FBgn0035663	CG6462	0	0.353214	9.65986	0	0.176607	4.82993	4.77339
FBgn0034769	Obp58c	0	0.353214	9.65986	0	0.176607	4.82993	4.77339
FBgn0262855	CG43219	0	0.706429	13.5238	5.37029	0.353214	9.44705	4.74125
FBgn0030429	CG4661	1.01217	0.706429	40.5714	5.37029	0.859298	22.9709	4.7405
FBti0061813	notFound	0	0.353214	0	9.398	0.176607	4.699	4.73374
FBgn0283480	Alp2	0	0.353214	3.86394	5.37029	0.176607	4.61712	4.70838
FBgn0028482	bdl	0	0.353214	3.86394	5.37029	0.176607	4.61712	4.70838
FBgn0264940	lncRNA:CR44109	0	0.353214	3.86394	5.37029	0.176607	4.61712	4.70838
FBgn0063385	snoRNA:Me28S-A3407a	0	0.353214	3.86394	5.37029	0.176607	4.61712	4.70838
FBti0062857	notFound	0	1.05964	19.3197	8.05543	0.529821	13.6876	4.69122
FBgn0036321	CG14120	0	0.353214	7.72789	1.34257	0.176607	4.53523	4.68256
FBgn0050429	CG30429	0	0.353214	7.72789	1.34257	0.176607	4.53523	4.68256
FBgn0038943	CG5391	0	0.706429	15.4558	2.68514	0.353214	9.07046	4.68256
FBgn0267311	lncRNA:CR45747	0	0.353214	7.72789	1.34257	0.176607	4.53523	4.68256
FBgn0267314	lncRNA:CR45750	0	0.353214	7.72789	1.34257	0.176607	4.53523	4.68256
FBti0020440	notFound	0	0.353214	7.72789	1.34257	0.176607	4.53523	4.68256
FBgn0051902	Spn28Da	0	0.353214	7.72789	1.34257	0.176607	4.53523	4.68256
FBgn0028560	sut4	0	0.353214	7.72789	1.34257	0.176607	4.53523	4.68256
FBti0062052	notFound	0	3.88536	85.0068	12.0831	1.94268	48.545	4.6432
FBgn0267643	lncRNA:CR45981	0	0.353214	1.93197	6.71286	0.176607	4.32241	4.61322
FBgn0266577	asRNA:CR45108	0	0.353214	5.79592	2.68514	0.176607	4.24053	4.58563
FBgn0259216	RhoGAP102A	0	0.353214	5.79592	2.68514	0.176607	4.24053	4.58563
FBgn0039124	tbrd-1	0	0.353214	5.79592	2.68514	0.176607	4.24053	4.58563
FBgn0267257	lncRNA:CR45693	0	1.05964	23.1837	1.34257	0.529821	12.2631	4.53268
FBti0061012	notFound	1.01217	2.11929	69.551	2.68514	1.56573	36.1181	4.52782
FBgn0038237	Pde6	0	0.706429	13.5238	2.68514	0.353214	8.10447	4.5201
FBgn0083011	snoRNA:Psi28S-1135b	1.01217	0.706429	9.65986	29.5366	0.859298	19.5982	4.51142
FBgn0083005	snoRNA:Psi28S-1175a	0	0.706429	3.86394	12.0831	0.353214	7.97354	4.49661
FBgn0287600	asRNA:CR46469	0	0.353214	3.86394	4.02771	0.176607	3.94583	4.48171
FBgn0053970	CG33970	0	0.353214	3.86394	4.02771	0.176607	3.94583	4.48171
FBti0062550	notFound	0	0.353214	3.86394	4.02771	0.176607	3.94583	4.48171
FBgn0004577	Pxd	0	0.353214	3.86394	4.02771	0.176607	3.94583	4.48171
FBti0060314	notFound	1.01217	3.17893	67.619	24.1663	2.09555	45.8927	4.45286
FBgn0266735	asRNA:CR45208	0	0.353214	7.72789	0	0.176607	3.86394	4.45146
FBgn0029816	CG12729	0	0.353214	7.72789	0	0.176607	3.86394	4.45146
FBgn0038447	CG14892	0	0.353214	7.72789	0	0.176607	3.86394	4.45146
FBgn0050340	CG30340	0	0.353214	7.72789	0	0.176607	3.86394	4.45146
FBgn0051952	CG31952	0	0.353214	7.72789	0	0.176607	3.86394	4.45146
FBgn0085353	CG34324	0	0.353214	7.72789	0	0.176607	3.86394	4.45146
FBgn0023530	CG3740	0	0.353214	7.72789	0	0.176607	3.86394	4.45146
FBgn0260428	CG42523	0	0.353214	7.72789	0	0.176607	3.86394	4.45146
FBgn0030982	CG7423	0	0.353214	7.72789	0	0.176607	3.86394	4.45146
FBgn0046887	Gr98b	0	0.353214	7.72789	0	0.176607	3.86394	4.45146
FBgn0263343	lncRNA:CR43424	0	0.353214	7.72789	0	0.176607	3.86394	4.45146
FBti0060875	notFound	0	0.353214	7.72789	0	0.176607	3.86394	4.45146
FBti0061106	notFound	0	0.353214	7.72789	0	0.176607	3.86394	4.45146
FBgn0041622	Or69a	0	0.353214	7.72789	0	0.176607	3.86394	4.45146
FBti0060575	notFound	1.01217	0.706429	28.9796	8.05543	0.859298	18.5175	4.42959
FBgn0038784	CG4362	0	0.353214	1.93197	5.37029	0.176607	3.65113	4.36973
FBgn0264697	lncRNA:CR43966	0	0.353214	1.93197	5.37029	0.176607	3.65113	4.36973
FBti0019745	notFound	0	0.353214	1.93197	5.37029	0.176607	3.65113	4.36973
FBgn0082919	snoRNA:Or-CD4	0	0.353214	1.93197	5.37029	0.176607	3.65113	4.36973
FBgn0267455	lncRNA:CR45805	0	0.706429	7.72789	6.71286	0.353214	7.22037	4.35346
FBgn0266413	asRNA:CR45053	0	1.41286	19.3197	9.398	0.706429	14.3589	4.34525
FBgn0033952	Adgf-E	0	0.353214	5.79592	1.34257	0.176607	3.56924	4.337
FBgn0027934	alpha-Est4aPsi	0	0.353214	5.79592	1.34257	0.176607	3.56924	4.337
FBgn0050281	CG30281	0	0.353214	5.79592	1.34257	0.176607	3.56924	4.337
FBgn0266844	lncRNA:CR45306	0	0.353214	5.79592	1.34257	0.176607	3.56924	4.337
FBgn0263390	Nha2	0	0.353214	5.79592	1.34257	0.176607	3.56924	4.337
FBgn0035143	Ppm1	0	0.353214	5.79592	1.34257	0.176607	3.56924	4.337
FBgn0261363	PPO3	0	0.353214	5.79592	1.34257	0.176607	3.56924	4.337
FBgn0033574	Spn47C	0	0.706429	11.5918	2.68514	0.353214	7.13849	4.337
FBgn0039007	CCAP	1.01217	0.706429	28.9796	5.37029	0.859298	17.1749	4.321
FBgn0033750	CG13151	3.0365	0.353214	67.619	0	1.69486	33.8095	4.31819
FBgn0065070	snoRNA:291	0	0.706429	5.79592	8.05543	0.353214	6.92567	4.29334
FBgn0086027	snoRNA:Or-CD1	2.02433	1.05964	17.3877	42.9623	1.54199	30.175	4.29049
FBgn0034665	CG4372	0	1.05964	19.3197	1.34257	0.529821	10.3311	4.28535
FBgn0035453	CG10357	0	0.706429	13.5238	0	0.353214	6.7619	4.25881
FBgn0053688	CG33688	0	0.706429	13.5238	0	0.353214	6.7619	4.25881
FBti0060196	notFound	0	0.706429	13.5238	0	0.353214	6.7619	4.25881
FBti0063456	notFound	0	2.82571	40.5714	13.4257	1.41286	26.9986	4.2562
FBgn0267591	asRNA:CR45929	0	0.353214	0	6.71286	0.176607	3.35643	4.24831
FBgn0278599	asRNA:CR46269	0	0.353214	0	6.71286	0.176607	3.35643	4.24831
FBgn0082951	snoRNA:Me18S-C1366	0	0.353214	0	6.71286	0.176607	3.35643	4.24831
FBgn0086662	snoRNA:Psi28S-3186	1.01217	1.41286	27.0476	18.796	1.21251	22.9218	4.24065
FBgn0266436	CG45066	0	4.945	79.2109	13.4257	2.4725	46.3183	4.22754
FBgn0040354	CG14418	0	0.706429	7.72789	5.37029	0.353214	6.54909	4.21268
FBgn0052985	CG32985	0	0.353214	3.86394	2.68514	0.176607	3.27454	4.21268
FBgn0263337	lncRNA:CR43418	0	0.353214	3.86394	2.68514	0.176607	3.27454	4.21268
FBgn0035623	mthl2	0	0.353214	3.86394	2.68514	0.176607	3.27454	4.21268
FBgn0024734	PRL-1	0	0.353214	3.86394	2.68514	0.176607	3.27454	4.21268
FBgn0086693	iav	1.01217	0.706429	25.1156	6.71286	0.859298	15.9142	4.21102
FBgn0035914	CG6282	0	0.706429	11.5918	1.34257	0.353214	6.4672	4.19453
FBgn0052845	CG32845	1.01217	5.65143	112.054	9.398	3.3318	60.7262	4.18795
FBgn0265995	lncRNA:CR44770	0	1.41286	21.2517	4.02771	0.706429	12.6397	4.16128
FBgn0033599	CG13223	0	1.76607	27.0476	4.02771	0.883036	15.5377	4.13715
FBgn0039228	CG6980	0	0.706429	9.65986	2.68514	0.353214	6.1725	4.12724
FBgn0267977	mh	0	2.4725	30.9116	12.0831	1.23625	21.4973	4.12012
FBgn0082972	snoRNA:Psi28S-3316a	1.01217	0	3.86394	13.4257	0.506083	8.64483	4.09439
FBti0062353	notFound	0	3.53214	3.86394	56.388	1.76607	30.126	4.09239
FBgn0039655	CG14507	0	0.353214	1.93197	4.02771	0.176607	2.97984	4.07662
FBgn0031655	Marcal1	0	0.706429	3.86394	8.05543	0.353214	5.95969	4.07662
FBgn0046878	Obp83cd	0	0.353214	1.93197	4.02771	0.176607	2.97984	4.07662
FBgn0036851	CG14082	0	1.05964	13.5238	4.02771	0.529821	8.77576	4.04995
FBgn0051423	Ir94c	0	1.41286	19.3197	4.02771	0.706429	11.6737	4.04658
FBgn0267181	asRNA:CR45621	0	1.76607	25.1156	4.02771	0.883036	14.5717	4.04455
FBgn0065073	snoRNA:229	2.02433	1.41286	13.5238	42.9623	1.7186	28.243	4.03859
FBgn0030058	CG11294	0	0.353214	5.79592	0	0.176607	2.89796	4.03642
FBgn0032894	CG14402	0	0.353214	5.79592	0	0.176607	2.89796	4.03642
FBgn0039395	CG14546	0	0.353214	5.79592	0	0.176607	2.89796	4.03642
FBgn0036345	CG17300	0	0.353214	5.79592	0	0.176607	2.89796	4.03642
FBgn0030207	CG2887	0	0.353214	5.79592	0	0.176607	2.89796	4.03642
FBgn0052591	CG32591	0	0.353214	5.79592	0	0.176607	2.89796	4.03642
FBgn0085431	CG34402	0	0.353214	5.79592	0	0.176607	2.89796	4.03642
FBgn0050081	Ir51b	0	0.353214	5.79592	0	0.176607	2.89796	4.03642
FBgn0052704	Ir8a	0	0.353214	5.79592	0	0.176607	2.89796	4.03642
FBgn0264431	lncRNA:CR43849	0	0.353214	5.79592	0	0.176607	2.89796	4.03642
FBgn0265450	lncRNA:CR44350	0	0.353214	5.79592	0	0.176607	2.89796	4.03642
FBti0019090	notFound	0	0.353214	5.79592	0	0.176607	2.89796	4.03642
FBgn0011834	Ser6	0	0.353214	5.79592	0	0.176607	2.89796	4.03642
FBgn0003366	sev	1.01217	1.41286	32.8435	6.71286	1.21251	19.7782	4.02784
FBgn0065099	snRNA:7SK	9.1095	16.9543	83.0748	339.671	13.0319	211.373	4.01967
FBgn0266329	lncRNA:CR44994	0	2.11929	32.8435	1.34257	1.05964	17.093	4.01176
FBgn0031248	CG11912	1.01217	0.353214	19.3197	2.68514	0.682691	11.0024	4.01045
FBgn0262007	CG42825	0	2.11929	23.1837	10.7406	1.05964	16.9621	4.00067
FBgn0082988	snoRNA:Psi28S-2442b	1.01217	0	3.86394	12.0831	0.506083	7.97354	3.97777
FBgn0262898	lncRNA:CR43253	1.01217	0.353214	21.2517	0	0.682691	10.6258	3.9602
FBgn0263488	snmRNA:CR43603	1.01217	0.706429	3.86394	22.8237	0.859298	13.3438	3.95687
FBgn0015663	Ugt36A1	0	2.11929	27.0476	5.37029	1.05964	16.2089	3.93514
FBgn0030647	CG6324	0	0.353214	0	5.37029	0.176607	2.68514	3.92638
FBti0020146	notFound	0	0.353214	0	5.37029	0.176607	2.68514	3.92638
FBti0061667	notFound	0	0.353214	0	5.37029	0.176607	2.68514	3.92638
FBgn0037462	sunz	0	0.353214	0	5.37029	0.176607	2.68514	3.92638
FBti0061442	notFound	0	0.706429	0	10.7406	0.353214	5.37029	3.92638
FBgn0263489	lncRNA:CR43604	0	1.76607	7.72789	18.796	0.883036	13.2619	3.90868
FBgn0030997	CG7990	0	2.4725	32.8435	4.02771	1.23625	18.4356	3.89845
FBgn0052698	CARPB	0	1.05964	7.72789	8.05543	0.529821	7.89166	3.89675
FBgn0263408	asRNA:CR43454	0	0.353214	3.86394	1.34257	0.176607	2.60326	3.8817
FBgn0266277	asRNA:CR44962	0	0.353214	3.86394	1.34257	0.176607	2.60326	3.8817
FBgn0267572	asRNA:CR45912	0	2.11929	23.1837	8.05543	1.05964	15.6195	3.8817
FBgn0034554	CAH14	0	0.353214	3.86394	1.34257	0.176607	2.60326	3.8817
FBgn0033794	CG13326	0	0.353214	3.86394	1.34257	0.176607	2.60326	3.8817
FBgn0031065	CG14234	0	0.706429	7.72789	2.68514	0.353214	5.20652	3.8817
FBgn0032023	CG14274	0	0.353214	3.86394	1.34257	0.176607	2.60326	3.8817
FBgn0039812	CG15548	0	0.353214	3.86394	1.34257	0.176607	2.60326	3.8817
FBgn0051773	CG31773	0	0.353214	3.86394	1.34257	0.176607	2.60326	3.8817
FBgn0052719	CG32719	0	0.353214	3.86394	1.34257	0.176607	2.60326	3.8817
FBgn0058470	CG40470	0	0.353214	3.86394	1.34257	0.176607	2.60326	3.8817
FBgn0029649	CG4116	0	0.353214	3.86394	1.34257	0.176607	2.60326	3.8817
FBgn0035888	CG7120	0	0.706429	7.72789	2.68514	0.353214	5.20652	3.8817
FBgn0035445	Ids	0	0.353214	3.86394	1.34257	0.176607	2.60326	3.8817
FBgn0263649	lncRNA:CR43640	0	0.353214	3.86394	1.34257	0.176607	2.60326	3.8817
FBgn0036713	Mip	0	0.353214	3.86394	1.34257	0.176607	2.60326	3.8817
FBti0019265	notFound	0	0.353214	3.86394	1.34257	0.176607	2.60326	3.8817
FBgn0033969	Pgm2b	0	0.353214	3.86394	1.34257	0.176607	2.60326	3.8817
FBgn0086075	snoRNA:Me28S-G3253	0	0.353214	3.86394	1.34257	0.176607	2.60326	3.8817
FBgn0032163	TbCMF46	0	0.353214	3.86394	1.34257	0.176607	2.60326	3.8817
FBgn0266973	lncRNA:CR45424	0	1.41286	15.4558	5.37029	0.706429	10.413	3.8817
FBgn0053125	CG33125	1.01217	0	13.5238	1.34257	0.506083	7.43319	3.87653
FBgn0035943	CG5653	1.01217	0	13.5238	1.34257	0.506083	7.43319	3.87653
FBgn0085309	CG34280	0	2.4725	30.9116	5.37029	1.23625	18.1409	3.87521
FBgn0032075	Tsp29Fb	0	1.05964	15.4558	0	0.529821	7.72789	3.8665
FBgn0033112	Spn42Db	1.01217	2.4725	50.2313	0	1.74233	25.1156	3.84949
FBgn0052945	CG32945	0	1.41286	13.5238	6.71286	0.706429	10.1183	3.84028
FBgn0038315	CG14866	0	2.4725	23.1837	12.0831	1.23625	17.6334	3.83427
FBgn0025881	snoRNA:Me18S-A1576	2.02433	0	5.79592	22.8237	1.01217	14.3098	3.82149
FBgn0004513	Mdr65	0	1.41286	7.72789	12.0831	0.706429	9.90552	3.80962
FBgn0266635	asRNA:CR45142	0	1.76607	19.3197	5.37029	0.883036	12.345	3.80531
FBgn0086055	snoRNA:Me18S-C1096	3.0365	0.353214	23.1837	24.1663	1.69486	23.675	3.80413
FBgn0039224	CG13634	1.01217	0.706429	3.86394	20.1386	0.859298	12.0013	3.80388
FBgn0034567	CG15651	0	0.706429	5.79592	4.02771	0.353214	4.91182	3.79764
FBgn0034715	Oatp58Db	0	0.706429	5.79592	4.02771	0.353214	4.91182	3.79764
FBgn0038358	Ttc26	1.01217	2.11929	36.7075	6.71286	1.56573	21.7102	3.79347
FBgn0013263	Trl	1.01217	8.83036	112.054	24.1663	4.92126	68.1103	3.79077
FBgn0262685	CG43155	1.01217	0.706429	15.4558	8.05543	0.859298	11.7556	3.77405
FBgn0030780	CG13008	0	0.706429	9.65986	0	0.353214	4.82993	3.77339
FBgn0035791	CG8539	0	0.706429	9.65986	0	0.353214	4.82993	3.77339
FBgn0260746	Ect3	0	0.706429	9.65986	0	0.353214	4.82993	3.77339
FBgn0069354	Porin2	0	0.706429	9.65986	0	0.353214	4.82993	3.77339
FBgn0286507	vrs	0	0.706429	9.65986	0	0.353214	4.82993	3.77339
FBgn0260766	CG42564	1.01217	9.18357	115.918	21.4811	5.09787	68.6997	3.75234
FBti0063704	notFound	1.01217	0	13.5238	0	0.506083	6.7619	3.73998
FBgn0035360	CG1246	0	2.4725	28.9796	4.02771	1.23625	16.5036	3.73874
FBgn0085274	CG34245	0	2.4725	28.9796	4.02771	1.23625	16.5036	3.73874
FBgn0051144	asRNA:CR31144	0	2.4725	23.1837	9.398	1.23625	16.2908	3.72002
FBgn0029783	Sirt4	0	2.4725	23.1837	9.398	1.23625	16.2908	3.72002
FBgn0065053	snoRNA:Me18S-C1831	1.01217	1.05964	5.79592	21.4811	1.0359	13.6385	3.71872
FBgn0027608	CG2082	0	0.353214	1.93197	2.68514	0.176607	2.30856	3.70838
FBgn0029720	CG3009	0	0.353214	1.93197	2.68514	0.176607	2.30856	3.70838
FBgn0083977	CG34141	0	0.353214	1.93197	2.68514	0.176607	2.30856	3.70838
FBgn0085356	CG34327	0	0.353214	1.93197	2.68514	0.176607	2.30856	3.70838
FBgn0085438	CG34409	0	0.353214	1.93197	2.68514	0.176607	2.30856	3.70838
FBgn0034859	CG3520	0	0.706429	3.86394	5.37029	0.353214	4.61712	3.70838
FBgn0039979	CR40282	0	0.353214	1.93197	2.68514	0.176607	2.30856	3.70838
FBgn0015714	Cyp6a17	0	0.353214	1.93197	2.68514	0.176607	2.30856	3.70838
FBgn0267068	lncRNA:CR45512	0	0.353214	1.93197	2.68514	0.176607	2.30856	3.70838
FBgn0010398	Lrr47	0	0.353214	1.93197	2.68514	0.176607	2.30856	3.70838
RR48312_transposable_element	notFound	0	0.353214	1.93197	2.68514	0.176607	2.30856	3.70838
FBgn0260862	Vti1a	0	0.353214	1.93197	2.68514	0.176607	2.30856	3.70838
FBgn0039246	CG10845	1.01217	1.05964	21.2517	5.37029	1.0359	13.311	3.68365
FBgn0033623	CG13202	0	0.706429	7.72789	1.34257	0.353214	4.53523	3.68256
FBgn0033524	Cyp49a1	0	0.706429	7.72789	1.34257	0.353214	4.53523	3.68256
FBgn0265909	lncRNA:CR44698	0	0.706429	7.72789	1.34257	0.353214	4.53523	3.68256
FBgn0034827	Klp59D	0	1.05964	13.5238	0	0.529821	6.7619	3.67385
FBgn0034304	CG5742	10.1217	25.7846	376.735	77.8691	17.9532	227.302	3.6623
FBgn0038390	Rbf2	1.01217	1.76607	21.2517	13.4257	1.38912	17.3387	3.64175
FBgn0004870	bab1	1.01217	1.41286	19.3197	10.7406	1.21251	15.0301	3.63179
FBgn0036612	CG4998	0	0.706429	1.93197	6.71286	0.353214	4.32241	3.61322
FBgn0267922	lncRNA:CR46203	0	0.706429	1.93197	6.71286	0.353214	4.32241	3.61322
FBgn0041711	yellow-e	0	1.05964	11.5918	1.34257	0.529821	6.4672	3.60956
FBgn0266822	lncRNA:CR45284	1.01217	0	9.65986	2.68514	0.506083	6.1725	3.60841
FBgn0031116	CG1695	0	2.4725	23.1837	6.71286	1.23625	14.9483	3.59594
FBgn0019985	mGluR	0	1.76607	21.2517	0	0.883036	10.6258	3.58896
FBgn0033229	CG12822	0	0.706429	5.79592	2.68514	0.353214	4.24053	3.58563
FBgn0000557	eEF1alpha2	0	0.706429	5.79592	2.68514	0.353214	4.24053	3.58563
FBgn0051774	fred	1.01217	1.76607	25.1156	8.05543	1.38912	16.5855	3.57768
FBgn0036568	ATPsynbetaL	1.01217	6.71107	81.1428	10.7406	3.86162	45.9417	3.57253
FBgn0050403	CG30403	0	1.41286	15.4558	1.34257	0.706429	8.39917	3.57163
FBgn0037619	CG8159	1.01217	4.23857	34.7755	26.8514	2.62537	30.8135	3.55297
FBgn0267004	lncRNA:CR45448	0	1.41286	5.79592	10.7406	0.706429	8.26824	3.54897
FBgn0263220	Hk	0	4.23857	46.3673	2.68514	2.11929	24.5262	3.53268
FBgn0263018	snRNA:U4atac	0	2.11929	9.65986	14.7683	1.05964	12.2141	3.52689
FBgn0033603	Cpr47Ef	1.01217	0	11.5918	0	0.506083	5.79592	3.51759
FBgn0265656	lncRNA:CR44463	1.01217	0	11.5918	0	0.506083	5.79592	3.51759
FBti0018939	notFound	1.01217	0	11.5918	0	0.506083	5.79592	3.51759
FBgn0030735	CG3632	1.01217	4.945	42.5034	25.5089	2.97858	34.0061	3.5131
FBti0019739	notFound	2.02433	0.353214	9.65986	17.4534	1.18877	13.5566	3.51145
FBgn0014949	btn	0	0.353214	0	4.02771	0.176607	2.01386	3.51135
FBgn0039093	CG10183	0	0.353214	0	4.02771	0.176607	2.01386	3.51135
FBgn0053285	CG33285	0	0.353214	0	4.02771	0.176607	2.01386	3.51135
FBgn0036145	CG7607	0	0.353214	0	4.02771	0.176607	2.01386	3.51135
FBgn0086065	snoRNA:Me28S-G3113a	0	0.353214	0	4.02771	0.176607	2.01386	3.51135
FBgn0086048	snoRNA:Me28S-U3344b	0	0.353214	0	4.02771	0.176607	2.01386	3.51135
FBgn0020307	dve	2.02433	4.59179	57.9592	17.4534	3.30806	37.7063	3.51075
FBgn0004183	snRNA:U1:82Eb	2.02433	1.05964	13.5238	21.4811	1.54199	17.5025	3.5047
FBgn0050471	CG30471	1.01217	0.353214	15.4558	0	0.682691	7.72789	3.50077
FBgn0053121	Spn28Db	0	2.11929	21.2517	2.68514	1.05964	11.9684	3.49758
FBgn0033031	CG8245	0	3.17893	25.1156	10.7406	1.58946	17.9281	3.49561
FBgn0035385	FMRFaR	1.01217	0.706429	19.3197	0	0.859298	9.65986	3.49077
FBgn0037171	CG14459	0	2.82571	28.9796	2.68514	1.41286	15.8324	3.48619
FBgn0000003	7SLRNA:CR32864	2.02433	2.11929	15.4558	30.8791	2.07181	23.1675	3.48314
FBgn0250845	CG1288	0	0.706429	3.86394	4.02771	0.353214	3.94583	3.48171
FBgn0030746	CG9981	0	0.706429	3.86394	4.02771	0.353214	3.94583	3.48171
FBgn0052843	Dh31-R	0	1.41286	11.5918	4.02771	0.706429	7.80977	3.46667
FBgn0031498	CG17260	1.01217	2.82571	28.9796	13.4257	1.91894	21.2026	3.46586
FBgn0260431	CG42526	2.02433	19.78	197.061	42.9623	10.9022	120.012	3.46049
FBgn0051205	CG31205	1.01217	0.353214	9.65986	5.37029	0.682691	7.51507	3.46048
FBgn0032447	PICK1	1.01217	5.29821	63.7551	5.37029	3.15519	34.5627	3.45342
FBgn0287463	asRNA:CR46452	0	1.05964	11.5918	0	0.529821	5.79592	3.45146
FBgn0264394	asRNA:CR43842	0	0.353214	3.86394	0	0.176607	1.93197	3.45146
FBgn0265302	asRNA:CR44275	0	0.353214	3.86394	0	0.176607	1.93197	3.45146
FBgn0266327	asRNA:CR44992	0	0.706429	7.72789	0	0.353214	3.86394	3.45146
FBgn0266402	asRNA:CR45042	0	0.353214	3.86394	0	0.176607	1.93197	3.45146
FBgn0267738	asRNA:CR46069	0	0.353214	3.86394	0	0.176607	1.93197	3.45146
FBgn0267761	asRNA:CR46092	0	0.353214	3.86394	0	0.176607	1.93197	3.45146
FBgn0039324	CG10553	0	0.706429	7.72789	0	0.353214	3.86394	3.45146
FBgn0030721	CG12698	0	0.353214	3.86394	0	0.176607	1.93197	3.45146
FBgn0036584	CG13054	0	0.353214	3.86394	0	0.176607	1.93197	3.45146
FBgn0029606	CG14052	0	0.353214	3.86394	0	0.176607	1.93197	3.45146
FBgn0040360	CG14626	0	0.353214	3.86394	0	0.176607	1.93197	3.45146
FBgn0037829	CG14691	0	0.353214	3.86394	0	0.176607	1.93197	3.45146
FBgn0032452	CG15484	0	0.353214	3.86394	0	0.176607	1.93197	3.45146
FBgn0030665	CG15646	0	0.353214	3.86394	0	0.176607	1.93197	3.45146
FBgn0029661	CG16781	0	0.353214	3.86394	0	0.176607	1.93197	3.45146
FBgn0025835	CG17707	0	0.353214	3.86394	0	0.176607	1.93197	3.45146
FBgn0033289	CG2121	0	0.353214	3.86394	0	0.176607	1.93197	3.45146
FBgn0050103	CG30103	0	0.353214	3.86394	0	0.176607	1.93197	3.45146
FBgn0050376	CG30376	0	0.353214	3.86394	0	0.176607	1.93197	3.45146
FBgn0051797	CG31797	0	0.353214	3.86394	0	0.176607	1.93197	3.45146
FBgn0051910	CG31910	0	0.353214	3.86394	0	0.176607	1.93197	3.45146
FBgn0260480	CG32295	0	0.706429	7.72789	0	0.353214	3.86394	3.45146
FBgn0053783	CG33783	0	0.353214	3.86394	0	0.176607	1.93197	3.45146
FBgn0053958	CG33958	0	0.353214	3.86394	0	0.176607	1.93197	3.45146
FBgn0085327	CG34298	0	0.353214	3.86394	0	0.176607	1.93197	3.45146
FBgn0038469	CG4009	0	0.353214	3.86394	0	0.176607	1.93197	3.45146
FBgn0259935	CG42458	0	0.353214	3.86394	0	0.176607	1.93197	3.45146
FBgn0262017	CG42830	0	0.353214	3.86394	0	0.176607	1.93197	3.45146
FBgn0262876	CG43231	0	0.353214	3.86394	0	0.176607	1.93197	3.45146
FBgn0263376	CG43428	0	0.353214	3.86394	0	0.176607	1.93197	3.45146
FBgn0264738	CG43996	0	0.353214	3.86394	0	0.176607	1.93197	3.45146
FBgn0264899	CG44090	0	0.353214	3.86394	0	0.176607	1.93197	3.45146
FBgn0032553	CG4480	0	0.353214	3.86394	0	0.176607	1.93197	3.45146
FBgn0266437	CG45067	0	0.353214	3.86394	0	0.176607	1.93197	3.45146
FBgn0038694	CG5217	0	0.353214	3.86394	0	0.176607	1.93197	3.45146
FBgn0036415	CG7768	0	0.353214	3.86394	0	0.176607	1.93197	3.45146
FBgn0031784	CG9222	0	0.353214	3.86394	0	0.176607	1.93197	3.45146
FBgn0037765	CG9458	0	0.353214	3.86394	0	0.176607	1.93197	3.45146
FBgn0286879	CR46401	0	0.353214	3.86394	0	0.176607	1.93197	3.45146
FBgn0045485	Gr36c	0	0.353214	3.86394	0	0.176607	1.93197	3.45146
FBgn0041243	Gr43a	0	0.706429	7.72789	0	0.353214	3.86394	3.45146
FBgn0041231	Gr68a	0	0.353214	3.86394	0	0.176607	1.93197	3.45146
FBgn0262828	lncRNA:CR43199	0	0.353214	3.86394	0	0.176607	1.93197	3.45146
FBgn0264831	lncRNA:CR44039	0	0.353214	3.86394	0	0.176607	1.93197	3.45146
FBgn0265040	lncRNA:CR44157	0	0.706429	7.72789	0	0.353214	3.86394	3.45146
FBgn0265341	lncRNA:CR44295	0	0.353214	3.86394	0	0.176607	1.93197	3.45146
FBgn0265732	lncRNA:CR44539	0	0.353214	3.86394	0	0.176607	1.93197	3.45146
FBgn0266676	lncRNA:CR45166	0	0.353214	3.86394	0	0.176607	1.93197	3.45146
FBgn0267294	lncRNA:CR45730	0	0.353214	3.86394	0	0.176607	1.93197	3.45146
FBgn0267692	lncRNA:CR46028	0	0.353214	3.86394	0	0.176607	1.93197	3.45146
FBgn0053192	MtnD	0	0.353214	3.86394	0	0.176607	1.93197	3.45146
FBti0019333	notFound	0	0.353214	3.86394	0	0.176607	1.93197	3.45146
FBti0060258	notFound	0	0.353214	3.86394	0	0.176607	1.93197	3.45146
FBti0060827	notFound	0	0.353214	3.86394	0	0.176607	1.93197	3.45146
FBti0061032	notFound	0	0.353214	3.86394	0	0.176607	1.93197	3.45146
FBti0062235	notFound	0	0.353214	3.86394	0	0.176607	1.93197	3.45146
FBti0062381	notFound	0	0.353214	3.86394	0	0.176607	1.93197	3.45146
FBti0062994	notFound	0	0.353214	3.86394	0	0.176607	1.93197	3.45146
FBti0063480	notFound	0	0.353214	3.86394	0	0.176607	1.93197	3.45146
FBti0063631	notFound	0	0.353214	3.86394	0	0.176607	1.93197	3.45146
FBgn0003082	phr	0	0.353214	3.86394	0	0.176607	1.93197	3.45146
FBgn0046873	Pif2	0	0.353214	3.86394	0	0.176607	1.93197	3.45146
FBgn0032401	Plzf	0	0.353214	3.86394	0	0.176607	1.93197	3.45146
FBgn0051025	Ppi1	0	0.353214	3.86394	0	0.176607	1.93197	3.45146
FBgn0050181	ppk3	0	0.353214	3.86394	0	0.176607	1.93197	3.45146
FBgn0037620	ranshi	0	0.353214	3.86394	0	0.176607	1.93197	3.45146
FBgn0028987	Spn28F	0	0.353214	3.86394	0	0.176607	1.93197	3.45146
FBgn0031758	Ucp4B	0	0.353214	3.86394	0	0.176607	1.93197	3.45146
FBgn0264979	CG4267	1.01217	0	9.65986	1.34257	0.506083	5.50122	3.4423
FBgn0031697	CG14024	2.02433	7.77071	83.0748	22.8237	4.89752	52.9493	3.43449
FBgn0266798	asRNA:CR45260	1.01217	2.82571	34.7755	6.71286	1.91894	20.7442	3.43432
FBgn0011589	Elk	1.01217	1.76607	23.1837	6.71286	1.38912	14.9483	3.42774
FBgn0260005	wtrw	0	4.59179	46.3673	2.68514	2.29589	24.5262	3.4172
FBgn0032969	CG2528	2.02433	1.76607	27.0476	13.4257	1.8952	20.2367	3.41655
FBgn0034151	CG15617	2.02433	4.945	50.2313	24.1663	3.48467	37.1988	3.41616
FBgn0033883	CG16935	3.0365	3.88536	52.1632	21.4811	3.46093	36.8222	3.41134
FBgn0051933	CG31933	0	3.17893	27.0476	6.71286	1.58946	16.8802	3.40872
FBgn0266260	lncRNA:CR44955	0	1.41286	13.5238	1.34257	0.706429	7.43319	3.39537
FBgn0036218	Sprn	1.01217	2.4725	27.0476	9.398	1.74233	18.2228	3.38665
FBgn0035211	CG2211	0	0.706429	1.93197	5.37029	0.353214	3.65113	3.36973
FBti0062658	notFound	1.01217	1.76607	19.3197	9.398	1.38912	14.3589	3.3697
FBgn0027583	CG7601	14.1703	22.6057	297.524	80.5543	18.388	189.039	3.36185
FBgn0036962	CG17122	0	3.53214	34.7755	1.34257	1.76607	18.059	3.35411
FBgn0036417	CG7906	0	4.23857	40.5714	2.68514	2.11929	21.6283	3.35127
FBgn0033296	Mal-A7	0	2.11929	13.5238	8.05543	1.05964	10.7896	3.34799
FBgn0261998	CG42816	0	2.82571	23.1837	5.37029	1.41286	14.277	3.337
FBgn0031327	CG5397	0	0.706429	5.79592	1.34257	0.353214	3.56924	3.337
FBgn0263413	lncRNA:CR43459	0	2.11929	17.3877	4.02771	1.05964	10.7077	3.337
FBgn0034085	Ptp52F	0	0.706429	5.79592	1.34257	0.353214	3.56924	3.337
FBgn0041721	snRNA:U12	1.01217	0.353214	9.65986	4.02771	0.682691	6.84379	3.32549
FBgn0034541	CG13437	0	3.17893	25.1156	6.71286	1.58946	15.9142	3.32371
FBgn0031703	CG12512	0	1.05964	3.86394	6.71286	0.529821	5.2884	3.31925
FBgn0039335	Vps33B	2.02433	11.3029	94.6666	37.592	6.66359	66.1293	3.31092
FBgn0002023	Lim3	3.0365	7.4175	92.7347	10.7406	5.227	51.7376	3.30716
FBti0020251	notFound	0	1.76607	17.3877	0	0.883036	8.69387	3.29946
FBgn0261549	rdgA	7.08517	8.47714	123.646	29.5366	7.78115	76.5914	3.29913
FBgn0036486	Msh6	0	1.41286	5.79592	8.05543	0.706429	6.92567	3.29334
FBgn0259241	CG42339	1.01217	0.706429	15.4558	1.34257	0.859298	8.39917	3.28902
FBgn0262057	Spn77Ba	1.01217	3.88536	28.9796	18.796	2.44876	23.8878	3.28615
FBgn0028887	CG3491	0	2.11929	5.79592	14.7683	1.05964	10.2821	3.27849
FBgn0260932	cuff	1.01217	6.35786	57.9592	13.4257	3.68501	35.6924	3.27588
FBgn0039742	CG15528	1.01217	0.353214	7.72789	5.37029	0.682691	6.54909	3.26199
FBgn0033807	AQP	4.04867	2.11929	30.9116	28.194	3.08398	29.5528	3.26043
FBgn0038917	CG6678	1.01217	7.4175	61.8231	18.796	4.21483	40.3096	3.25757
FBgn0053703	CG33703	1.01217	0	9.65986	0	0.506083	4.82993	3.25456
FBgn0037520	CG18268	1.01217	0.353214	11.5918	1.34257	0.682691	6.4672	3.24384
FBgn0035648	CG13288	1.01217	6.35786	56.0272	13.4257	3.68501	34.7265	3.23629
FBgn0260487	CG42534	2.02433	2.82571	30.9116	14.7683	2.42502	22.8399	3.23549
FBti0061207	notFound	0	2.4725	9.65986	13.4257	1.23625	11.5428	3.22295
FBgn0265597	rad	1.01217	3.17893	30.9116	8.05543	2.09555	19.4835	3.21685
FBgn0035743	Acbp6	0	0.353214	1.93197	1.34257	0.176607	1.63727	3.21268
FBgn0025115	Acyp	0	0.353214	1.93197	1.34257	0.176607	1.63727	3.21268
FBgn0000121	Arr2	0	0.353214	1.93197	1.34257	0.176607	1.63727	3.21268
FBgn0038189	Art6	0	0.353214	1.93197	1.34257	0.176607	1.63727	3.21268
FBgn0266630	asRNA:CR45137	0	0.353214	1.93197	1.34257	0.176607	1.63727	3.21268
FBgn0267588	asRNA:CR45926	0	0.353214	1.93197	1.34257	0.176607	1.63727	3.21268
FBgn0267717	asRNA:CR46050	0	0.353214	1.93197	1.34257	0.176607	1.63727	3.21268
FBgn0267994	asRNA:CR46261	0	0.353214	1.93197	1.34257	0.176607	1.63727	3.21268
FBgn0083938	BG642163	0	0.353214	1.93197	1.34257	0.176607	1.63727	3.21268
FBgn0000277	CecA2	0	0.353214	1.93197	1.34257	0.176607	1.63727	3.21268
FBgn0032785	CG10026	0	0.353214	1.93197	1.34257	0.176607	1.63727	3.21268
FBgn0036367	CG10116	0	0.353214	1.93197	1.34257	0.176607	1.63727	3.21268
FBgn0038088	CG10126	0	0.353214	1.93197	1.34257	0.176607	1.63727	3.21268
FBgn0030499	CG11178	0	0.353214	1.93197	1.34257	0.176607	1.63727	3.21268
FBgn0037022	CG11396	0	0.353214	1.93197	1.34257	0.176607	1.63727	3.21268
FBgn0030224	CG12637	0	0.353214	1.93197	1.34257	0.176607	1.63727	3.21268
FBgn0036665	CG13024	0	1.05964	5.79592	4.02771	0.529821	4.91182	3.21268
FBgn0031460	CG15399	0	0.353214	1.93197	1.34257	0.176607	1.63727	3.21268
FBgn0038892	CG15498	0	0.353214	1.93197	1.34257	0.176607	1.63727	3.21268
FBgn0029993	CG1571	0	0.706429	3.86394	2.68514	0.353214	3.27454	3.21268
FBgn0035312	CG15820	0	0.353214	1.93197	1.34257	0.176607	1.63727	3.21268
FBgn0032491	CG16815	0	0.353214	1.93197	1.34257	0.176607	1.63727	3.21268
FBgn0032772	CG17350	0	0.353214	1.93197	1.34257	0.176607	1.63727	3.21268
FBgn0040900	CG17777	0	0.353214	1.93197	1.34257	0.176607	1.63727	3.21268
FBgn0042133	CG18810	0	0.353214	1.93197	1.34257	0.176607	1.63727	3.21268
FBgn0051013	CG31013	0	0.353214	1.93197	1.34257	0.176607	1.63727	3.21268
FBgn0051245	CG31245	0	0.353214	1.93197	1.34257	0.176607	1.63727	3.21268
FBgn0052320	CG32320	0	0.353214	1.93197	1.34257	0.176607	1.63727	3.21268
FBgn0052686	CG32686	0	0.353214	1.93197	1.34257	0.176607	1.63727	3.21268
FBgn0053278	CG33278	0	0.353214	1.93197	1.34257	0.176607	1.63727	3.21268
FBgn0053296	CG33296	0	0.353214	1.93197	1.34257	0.176607	1.63727	3.21268
FBgn0085334	CG34305	0	0.353214	1.93197	1.34257	0.176607	1.63727	3.21268
FBgn0085472	CG34443	0	0.353214	1.93197	1.34257	0.176607	1.63727	3.21268
FBgn0029648	CG3603	0	0.353214	1.93197	1.34257	0.176607	1.63727	3.21268
FBgn0260388	CG42514	0	0.353214	1.93197	1.34257	0.176607	1.63727	3.21268
FBgn0262362	CG43060	0	0.353214	1.93197	1.34257	0.176607	1.63727	3.21268
FBgn0265625	CG44433	0	0.353214	1.93197	1.34257	0.176607	1.63727	3.21268
FBgn0032235	CG5096	0	0.353214	1.93197	1.34257	0.176607	1.63727	3.21268
FBgn0039521	CG5402	0	0.353214	1.93197	1.34257	0.176607	1.63727	3.21268
FBgn0032658	CG5681	0	0.353214	1.93197	1.34257	0.176607	1.63727	3.21268
FBgn0036225	CG5883	0	0.353214	1.93197	1.34257	0.176607	1.63727	3.21268
FBgn0035855	CG7366	0	0.353214	1.93197	1.34257	0.176607	1.63727	3.21268
FBgn0038404	CG8925	0	0.353214	1.93197	1.34257	0.176607	1.63727	3.21268
FBgn0037764	CG9459	0	0.353214	1.93197	1.34257	0.176607	1.63727	3.21268
FBgn0039787	CG9702	0	0.353214	1.93197	1.34257	0.176607	1.63727	3.21268
FBgn0267435	chp	0	0.706429	3.86394	2.68514	0.353214	3.27454	3.21268
FBgn0035790	Cyp316a1	0	0.353214	1.93197	1.34257	0.176607	1.63727	3.21268
FBgn0051646	DIP-theta	0	0.353214	1.93197	1.34257	0.176607	1.63727	3.21268
FBgn0000551	Edg78E	0	0.353214	1.93197	1.34257	0.176607	1.63727	3.21268
FBgn0032660	elfless	0	0.353214	1.93197	1.34257	0.176607	1.63727	3.21268
FBgn0032391	escl	0	0.353214	1.93197	1.34257	0.176607	1.63727	3.21268
FBgn0035154	hiro	0	0.353214	1.93197	1.34257	0.176607	1.63727	3.21268
FBgn0031550	IFT57	0	0.353214	1.93197	1.34257	0.176607	1.63727	3.21268
FBgn0259185	Ir60b	0	0.353214	1.93197	1.34257	0.176607	1.63727	3.21268
FBgn0031305	Iris	0	0.353214	1.93197	1.34257	0.176607	1.63727	3.21268
FBgn0039925	Kif3C	0	0.353214	1.93197	1.34257	0.176607	1.63727	3.21268
FBgn0263870	lncRNA:CR43717	0	0.353214	1.93197	1.34257	0.176607	1.63727	3.21268
FBgn0264794	lncRNA:CR44024	0	0.706429	3.86394	2.68514	0.353214	3.27454	3.21268
FBgn0264941	lncRNA:CR44110	0	0.353214	1.93197	1.34257	0.176607	1.63727	3.21268
FBgn0265693	lncRNA:CR44500	0	0.353214	1.93197	1.34257	0.176607	1.63727	3.21268
FBgn0265883	lncRNA:CR44672	0	0.353214	1.93197	1.34257	0.176607	1.63727	3.21268
FBgn0265953	lncRNA:CR44740	0	0.353214	1.93197	1.34257	0.176607	1.63727	3.21268
FBgn0266067	lncRNA:CR44820	0	0.353214	1.93197	1.34257	0.176607	1.63727	3.21268
FBgn0266227	lncRNA:CR44922	0	0.353214	1.93197	1.34257	0.176607	1.63727	3.21268
FBgn0266776	lncRNA:CR45241	0	0.353214	1.93197	1.34257	0.176607	1.63727	3.21268
FBgn0266786	lncRNA:CR45251	0	0.353214	1.93197	1.34257	0.176607	1.63727	3.21268
FBgn0267953	lncRNA:CR46233	0	0.353214	1.93197	1.34257	0.176607	1.63727	3.21268
FBgn0287465	lncRNA:CR46454	0	0.353214	1.93197	1.34257	0.176607	1.63727	3.21268
FBgn0031778	lncRNA:CR9162	0	0.353214	1.93197	1.34257	0.176607	1.63727	3.21268
FBgn0083990	lncRNA:sphinx	0	0.353214	1.93197	1.34257	0.176607	1.63727	3.21268
FBgn0261529	ms(2)34Fe	0	0.353214	1.93197	1.34257	0.176607	1.63727	3.21268
FBgn0259716	Nepl6	0	0.353214	1.93197	1.34257	0.176607	1.63727	3.21268
FBti0018872	notFound	0	0.353214	1.93197	1.34257	0.176607	1.63727	3.21268
FBti0018885	notFound	0	0.353214	1.93197	1.34257	0.176607	1.63727	3.21268
FBti0018900	notFound	0	0.353214	1.93197	1.34257	0.176607	1.63727	3.21268
FBti0019470	notFound	0	0.353214	1.93197	1.34257	0.176607	1.63727	3.21268
FBti0019846	notFound	0	0.353214	1.93197	1.34257	0.176607	1.63727	3.21268
FBti0019848	notFound	0	0.353214	1.93197	1.34257	0.176607	1.63727	3.21268
FBti0059940	notFound	0	0.353214	1.93197	1.34257	0.176607	1.63727	3.21268
FBti0060499	notFound	0	0.353214	1.93197	1.34257	0.176607	1.63727	3.21268
FBti0062440	notFound	0	0.353214	1.93197	1.34257	0.176607	1.63727	3.21268
FBti0062731	notFound	0	0.353214	1.93197	1.34257	0.176607	1.63727	3.21268
FBti0063128	notFound	0	0.353214	1.93197	1.34257	0.176607	1.63727	3.21268
FBgn0053092	P5CDh2	0	0.706429	3.86394	2.68514	0.353214	3.27454	3.21268
FBgn0032813	PCNA2	0	0.353214	1.93197	1.34257	0.176607	1.63727	3.21268
FBgn0035977	PGRP-LF	0	0.353214	1.93197	1.34257	0.176607	1.63727	3.21268
FBgn0013323	Ptth	0	0.353214	1.93197	1.34257	0.176607	1.63727	3.21268
FBgn0086916	snky	0	0.706429	3.86394	2.68514	0.353214	3.27454	3.21268
FBgn0063389	snoRNA:Me18S-G1620	0	0.353214	1.93197	1.34257	0.176607	1.63727	3.21268
FBgn0032373	Vha100-5	0	0.353214	1.93197	1.34257	0.176607	1.63727	3.21268
FBgn0041710	yellow-f	0	0.353214	1.93197	1.34257	0.176607	1.63727	3.21268
FBgn0023524	CG3078	2.02433	3.53214	44.4354	6.71286	2.77824	25.5741	3.20244
FBgn0014396	tim	0	2.11929	15.4558	4.02771	1.05964	9.74175	3.2006
FBgn0028412	Mst33A	1.01217	0.353214	5.79592	6.71286	0.682691	6.25439	3.19556
FBgn0030345	CG1847	1.01217	1.41286	15.4558	6.71286	1.21251	11.0843	3.19245
FBgn0042103	CG18746	0	2.11929	19.3197	0	1.05964	9.65986	3.18842
FBgn0051007	CG31007	0	2.11929	19.3197	0	1.05964	9.65986	3.18842
FBgn0266845	CG45307	0	1.05964	9.65986	0	0.529821	4.82993	3.18842
FBti0020094	notFound	0	1.05964	9.65986	0	0.529821	4.82993	3.18842
FBgn0052432	CG32432	5.06083	5.65143	71.483	25.5089	5.35613	48.4959	3.1786
FBgn0035004	Pgam5-2	1.01217	1.05964	17.3877	1.34257	1.0359	9.36516	3.17641
FBgn0036785	CG13700	1.01217	0.706429	15.4558	0	0.859298	7.72789	3.16884
FBgn0086603	snoRNA:Or-CD2	1.01217	1.05964	3.86394	14.7683	1.0359	9.31612	3.16884
FBgn0083960	CG34124	0	2.11929	13.5238	5.37029	1.05964	9.44705	3.15629
FBgn0036510	SCCRO	10.1217	24.725	247.292	63.1009	17.4233	155.197	3.155
FBgn0085204	CG34175	0	7.77071	50.2313	18.796	3.88536	34.5136	3.15105
FBgn0267489	PRY	2.02433	1.76607	30.9116	2.68514	1.8952	16.7983	3.1479
FBti0061758	notFound	0	5.65143	40.5714	9.398	2.82571	24.9847	3.14436
FBgn0010329	Tbh	0	2.11929	17.3877	1.34257	1.05964	9.36516	3.14373
FBgn0033439	CG1773	1.01217	1.76607	23.1837	1.34257	1.38912	12.2631	3.14208
FBti0059761	notFound	1.01217	1.05964	15.4558	2.68514	1.0359	9.07046	3.13028
FBgn0267399	lncRNA:CR45761	0	1.76607	15.4558	0	0.883036	7.72789	3.12953
FBgn0000092	dyw	0	1.41286	9.65986	2.68514	0.706429	6.1725	3.12724
FBgn0052203	Spn75F	1.01217	0.353214	3.86394	8.05543	0.682691	5.95969	3.12593
FBgn0039201	CG13617	2.02433	0.706429	7.72789	16.1109	1.36538	11.9194	3.12593
FBgn0033867	Cpr50Ca	0	1.05964	3.86394	5.37029	0.529821	4.61712	3.12341
FBgn0061476	Zwilch	29.3528	39.9132	525.496	77.8691	34.633	301.683	3.12281
FBgn0034493	CG8908	0	9.89	75.3469	10.7406	4.945	43.0437	3.12176
FBgn0030634	CG9164	0	2.82571	23.1837	1.34257	1.41286	12.2631	3.11764
FBgn0053182	Kdm4B	2.02433	0	13.5238	4.02771	1.01217	8.77576	3.11608
FBgn0264701	lncRNA:CR43970	1.01217	2.11929	9.65986	17.4534	1.56573	13.5566	3.1141
FBgn0039495	CG5909	1.01217	11.6561	81.1428	28.194	6.33412	54.6684	3.10949
FBgn0035969	CG4476	8.09733	4.945	86.9387	25.5089	6.52117	56.2238	3.10798
FBgn0082978	snoRNA:Psi28S-3091b	1.01217	0.353214	7.72789	4.02771	0.682691	5.8778	3.10597
FBgn0029522	CG13373	0	1.05964	7.72789	1.34257	0.529821	4.53523	3.0976
FBgn0051323	CG31323	0	1.05964	7.72789	1.34257	0.529821	4.53523	3.0976
FBgn0267287	lncRNA:CR45723	0	1.05964	7.72789	1.34257	0.529821	4.53523	3.0976
FBgn0061188	lncRNA:Yu	0	1.05964	7.72789	1.34257	0.529821	4.53523	3.0976
FBti0062537	notFound	0	3.17893	27.0476	0	1.58946	13.5238	3.08889
FBgn0263406	lncRNA:CR43452	1.01217	3.88536	30.9116	10.7406	2.44876	20.8261	3.08827
FBgn0267443	lncRNA:CR45793	1.01217	0.706429	3.86394	10.7406	0.859298	7.30226	3.08711
FBgn0264983	asRNA:CR44134	1.01217	0.353214	11.5918	0	0.682691	5.79592	3.08573
FBgn0031372	CG7295	1.01217	6.00464	57.9592	1.34257	3.5084	29.6509	3.07919
FBgn0035440	CG14969	0	0.706429	1.93197	4.02771	0.353214	2.97984	3.07662
FBgn0038550	CG17801	0	0.706429	1.93197	4.02771	0.353214	2.97984	3.07662
FBgn0030377	CG1924	0	0.706429	1.93197	4.02771	0.353214	2.97984	3.07662
FBgn0039591	CG9988	0	0.706429	1.93197	4.02771	0.353214	2.97984	3.07662
FBgn0033817	GstE14	0	0.706429	1.93197	4.02771	0.353214	2.97984	3.07662
FBgn0263500	lncRNA:CR43489	0	0.706429	1.93197	4.02771	0.353214	2.97984	3.07662
FBti0020310	notFound	0	0.706429	1.93197	4.02771	0.353214	2.97984	3.07662
FBgn0086057	snoRNA:Me28S-G2017	1.01217	0.706429	7.72789	6.71286	0.859298	7.22037	3.07084
FBgn0038980	Octbeta1R	2.02433	0.706429	13.5238	9.398	1.36538	11.4609	3.06935
FBti0019421	notFound	0	1.41286	7.72789	4.02771	0.706429	5.8778	3.05666
FBgn0265581	lncRNA:CR44408	1.01217	1.41286	3.86394	16.1109	1.21251	9.9874	3.04211
FBgn0004852	Ac76E	0	2.11929	17.3877	0	1.05964	8.69387	3.03642
FBgn0051259	CG31259	0	0.706429	5.79592	0	0.353214	2.89796	3.03642
FBgn0263042	CG43337	0	0.706429	5.79592	0	0.353214	2.89796	3.03642
FBgn0264380	lncRNA:CR43832	0	0.706429	5.79592	0	0.353214	2.89796	3.03642
FBgn0265420	lncRNA:CR44332	0	0.706429	5.79592	0	0.353214	2.89796	3.03642
FBgn0267012	lncRNA:CR45456	0	0.706429	5.79592	0	0.353214	2.89796	3.03642
FBti0019850	notFound	0	0.706429	5.79592	0	0.353214	2.89796	3.03642
FBti0061460	notFound	0	0.706429	5.79592	0	0.353214	2.89796	3.03642
FBti0063443	notFound	0	0.706429	5.79592	0	0.353214	2.89796	3.03642
FBgn0032749	Phlpp	0	0.706429	5.79592	0	0.353214	2.89796	3.03642
FBgn0260004	Snmp1	0	0.706429	5.79592	0	0.353214	2.89796	3.03642
FBgn0004054	zen2	0	0.706429	5.79592	0	0.353214	2.89796	3.03642
FBgn0263589	asRNA:CR43614	0	1.41286	11.5918	0	0.706429	5.79592	3.03642
FBgn0037294	CG12590	0	1.41286	11.5918	0	0.706429	5.79592	3.03642
FBgn0037461	CG15177	1.01217	7.4175	50.2313	18.796	4.21483	34.5136	3.03362
FBgn0000594	Est-P	0	1.76607	7.72789	6.71286	0.883036	7.22037	3.03153
FBgn0037547	CG7910	0	8.47714	46.3673	22.8237	4.23857	34.5955	3.02894
FBgn0001137	grk	0	1.05964	1.93197	6.71286	0.529821	4.32241	3.02826
FBgn0267264	lncRNA:CR45700	1.01217	1.76607	21.2517	1.34257	1.38912	11.2971	3.02371
FBti0020173	notFound	1.01217	1.76607	21.2517	1.34257	1.38912	11.2971	3.02371
FBgn0069973	CG40485	0	2.4725	3.86394	16.1109	1.23625	9.9874	3.01414
FBgn0031620	CG11929	1.01217	0.353214	9.65986	1.34257	0.682691	5.50122	3.01045
FBgn0267592	CCY	0	1.05964	5.79592	2.68514	0.529821	4.24053	3.00067
FBgn0265059	lncRNA:CR44170	0	1.05964	5.79592	2.68514	0.529821	4.24053	3.00067
FBgn0266839	lncRNA:CR45301	0	2.11929	11.5918	5.37029	1.05964	8.48106	3.00067
FBgn0004957	por	0	1.05964	5.79592	2.68514	0.529821	4.24053	3.00067
FBgn0039054	Cow	10.1217	15.8946	164.218	42.9623	13.0082	103.59	2.9934
FBgn0001313	kl-2	0	3.17893	21.2517	4.02771	1.58946	12.6397	2.99135
FBgn0051204	CG31204	0	2.4725	11.5918	8.05543	1.23625	9.82363	2.99029
FBgn0036775	RpIIIC53	3.0365	2.82571	42.5034	4.02771	2.93111	23.2656	2.98868
FBgn0052302	CG32302	0	2.11929	15.4558	1.34257	1.05964	8.39917	2.98667
FBgn0010504	kermit	3.0365	2.11929	36.7075	4.02771	2.57789	20.3676	2.98201
FBti0019720	notFound	1.01217	2.82571	28.9796	1.34257	1.91894	15.1611	2.98199
FBgn0267298	lncRNA:CR45734	0	4.945	30.9116	8.05543	2.4725	19.4835	2.97821
FBgn0042126	CG18788	1.01217	0.706429	13.5238	0	0.859298	6.7619	2.9762
FBgn0034880	ItgaPS5	2.02433	3.88536	32.8435	13.4257	2.95485	23.1346	2.9689
FBgn0046696	RNaseP:RNA	3.0365	3.53214	9.65986	41.6197	3.28432	25.6398	2.96472
FBgn0037082	CG5664	0	1.41286	9.65986	1.34257	0.706429	5.50122	2.96114
FBgn0010395	Itgbn	0	1.41286	9.65986	1.34257	0.706429	5.50122	2.96114
FBti0060144	notFound	0	1.41286	9.65986	1.34257	0.706429	5.50122	2.96114
FBgn0031513	CG3347	1.01217	0	7.72789	0	0.506083	3.86394	2.93263
FBti0063836	notFound	1.01217	0	7.72789	0	0.506083	3.86394	2.93263
FBgn0262101	CG42854	1.01217	0.353214	7.72789	2.68514	0.682691	5.20652	2.93101
FBgn0029965	Ir7b	1.01217	0.706429	7.72789	5.37029	0.859298	6.54909	2.93006
FBgn0024943	PIP82	2.02433	7.06429	46.3673	22.8237	4.54431	34.5955	2.92845
FBgn0265458	asRNA:CR44358	0	0.353214	0	2.68514	0.176607	1.34257	2.92638
FBgn0266371	asRNA:CR45015	0	0.353214	0	2.68514	0.176607	1.34257	2.92638
FBgn0032867	CG15475	0	0.353214	0	2.68514	0.176607	1.34257	2.92638
FBgn0040964	CG18661	0	0.706429	0	5.37029	0.353214	2.68514	2.92638
FBgn0063261	CG31275	0	0.353214	0	2.68514	0.176607	1.34257	2.92638
FBgn0052718	CG32718	0	0.353214	0	2.68514	0.176607	1.34257	2.92638
FBgn0261853	CG42782	0	0.353214	0	2.68514	0.176607	1.34257	2.92638
FBgn0262858	CG43222	0	0.353214	0	2.68514	0.176607	1.34257	2.92638
FBgn0046999	CG6429	0	0.353214	0	2.68514	0.176607	1.34257	2.92638
FBgn0037144	CG7458	0	0.706429	0	5.37029	0.353214	2.68514	2.92638
FBgn0039673	CG7568	0	0.353214	0	2.68514	0.176607	1.34257	2.92638
FBgn0051562	CR31562	0	0.353214	0	2.68514	0.176607	1.34257	2.92638
FBgn0286919	CR46419	0	0.706429	0	5.37029	0.353214	2.68514	2.92638
FBgn0033981	Cyp6a21	0	0.353214	0	2.68514	0.176607	1.34257	2.92638
FBgn0030594	fiz	0	0.353214	0	2.68514	0.176607	1.34257	2.92638
FBgn0259186	Ir60c	0	0.353214	0	2.68514	0.176607	1.34257	2.92638
FBgn0264392	lncRNA:CR43840	0	0.353214	0	2.68514	0.176607	1.34257	2.92638
FBgn0266752	lncRNA:CR45225	0	0.353214	0	2.68514	0.176607	1.34257	2.92638
FBti0018955	notFound	0	0.353214	0	2.68514	0.176607	1.34257	2.92638
FBti0019622	notFound	0	0.353214	0	2.68514	0.176607	1.34257	2.92638
FBti0061137	notFound	0	0.353214	0	2.68514	0.176607	1.34257	2.92638
RR46358_transposable_element	notFound	0	0.706429	0	5.37029	0.353214	2.68514	2.92638
FBgn0030800	Nprl2	0	0.353214	0	2.68514	0.176607	1.34257	2.92638
FBgn0033457	Ntmt	0	0.353214	0	2.68514	0.176607	1.34257	2.92638
FBgn0053504	snRNA:U7	0	0.353214	0	2.68514	0.176607	1.34257	2.92638
FBgn0050343	Tsen15	0	0.353214	0	2.68514	0.176607	1.34257	2.92638
FBgn0034605	Ugt49C1	0	0.353214	0	2.68514	0.176607	1.34257	2.92638
FBgn0266233	lncRNA:CR44928	0	2.4725	17.3877	1.34257	1.23625	9.36516	2.92133
FBgn0003931	snRNA:U4:38AB	1.01217	2.82571	11.5918	17.4534	1.91894	14.5226	2.91992
FBgn0035331	MsR1	1.01217	0.706429	11.5918	1.34257	0.859298	6.4672	2.91191
FBgn0038646	CG7715	0	1.05964	3.86394	4.02771	0.529821	3.94583	2.89675
FBgn0053147	Hs3st-A	1.01217	2.4725	23.1837	2.68514	1.74233	12.9344	2.89212
FBgn0001147	gsb-n	2.02433	1.76607	17.3877	10.7406	1.8952	14.0642	2.8916
FBgn0267131	lncRNA:CR45571	12.146	43.4454	280.136	131.572	27.7957	205.854	2.88869
FBgn0287615	asRNA:CR46484	0	0.706429	3.86394	1.34257	0.353214	2.60326	2.8817
FBgn0029719	CG15473	0	0.706429	3.86394	1.34257	0.353214	2.60326	2.8817
FBgn0031631	CG3225	0	0.706429	3.86394	1.34257	0.353214	2.60326	2.8817
FBgn0037995	CG3809	0	0.706429	3.86394	1.34257	0.353214	2.60326	2.8817
FBgn0037017	CG4074	0	0.706429	3.86394	1.34257	0.353214	2.60326	2.8817
FBgn0038873	CG5892	0	0.706429	3.86394	1.34257	0.353214	2.60326	2.8817
FBgn0035669	CG6592	0	0.706429	3.86394	1.34257	0.353214	2.60326	2.8817
FBgn0264706	CR43975	0	0.706429	3.86394	1.34257	0.353214	2.60326	2.8817
FBgn0033302	Cyp6a14	0	0.706429	3.86394	1.34257	0.353214	2.60326	2.8817
FBgn0034911	GlyT	0	0.706429	3.86394	1.34257	0.353214	2.60326	2.8817
FBgn0004784	inaC	0	0.706429	3.86394	1.34257	0.353214	2.60326	2.8817
FBgn0267020	lncRNA:CR45464	0	0.706429	3.86394	1.34257	0.353214	2.60326	2.8817
FBti0061760	notFound	0	0.706429	3.86394	1.34257	0.353214	2.60326	2.8817
FBgn0035785	ppk26	0	0.706429	3.86394	1.34257	0.353214	2.60326	2.8817
FBgn0041181	Tep3	0	0.706429	3.86394	1.34257	0.353214	2.60326	2.8817
FBgn0040251	Ugt302K1	0	0.706429	3.86394	1.34257	0.353214	2.60326	2.8817
FBgn0001112	Gld	0	1.41286	7.72789	2.68514	0.706429	5.20652	2.8817
FBgn0034261	HPS4	0	1.41286	7.72789	2.68514	0.706429	5.20652	2.8817
FBgn0051217	modSP	0	1.41286	7.72789	2.68514	0.706429	5.20652	2.8817
FBgn0085419	Rgk2	0	1.41286	7.72789	2.68514	0.706429	5.20652	2.8817
FBgn0036410	CG8100	1.01217	1.76607	9.65986	10.7406	1.38912	10.2002	2.87636
FBgn0003068	per	0	2.4725	15.4558	2.68514	1.23625	9.07046	2.87521
FBgn0266634	asRNA:CR45141	1.01217	10.9496	67.619	20.1386	5.9809	43.8788	2.87509
FBgn0051361	dpr17	2.02433	4.59179	44.4354	4.02771	3.30806	24.2315	2.87283
FBti0061437	notFound	0	1.76607	11.5918	1.34257	0.883036	6.4672	2.8726
FBgn0037519	CG3014	0	1.05964	7.72789	0	0.529821	3.86394	2.8665
FBgn0046793	CG32236	0	1.05964	7.72789	0	0.529821	3.86394	2.8665
FBgn0037993	dpr15	0	1.05964	7.72789	0	0.529821	3.86394	2.8665
FBgn0003450	snk	0	1.05964	7.72789	0	0.529821	3.86394	2.8665
FBgn0260964	Vmat	3.0365	7.06429	46.3673	26.8514	5.05039	36.6094	2.85775
FBgn0032369	CG6614	0	2.11929	1.93197	13.4257	1.05964	7.67884	2.85731
FBgn0032082	CG18088	1.01217	1.41286	13.5238	4.02771	1.21251	8.77576	2.85553
FBgn0032901	sky	4.04867	4.23857	42.5034	17.4534	4.14362	29.9784	2.85496
FBti0062352	notFound	0	66.0511	168.082	308.791	33.0255	238.437	2.85195
FBti0019655	notFound	1.01217	0	1.93197	5.37029	0.506083	3.65113	2.8509
FBti0060094	notFound	1.01217	0	1.93197	5.37029	0.506083	3.65113	2.8509
FBgn0265868	lncRNA:CR44657	1.01217	1.05964	13.5238	1.34257	1.0359	7.43319	2.84309
FBgn0016920	nompC	0	2.4725	9.65986	8.05543	1.23625	8.85765	2.84095
FBgn0013813	Dhc98D	2.02433	9.18357	73.4149	6.71286	5.60395	40.0639	2.83779
FBti0062382	notFound	0	3.17893	3.86394	18.796	1.58946	11.33	2.83353
FBgn0038674	CG14285	1.01217	7.06429	38.6394	18.796	4.03823	28.7177	2.83015
FBgn0025185	az2	0	2.4725	13.5238	4.02771	1.23625	8.77576	2.82755
FBgn0033558	CG12344	1.01217	5.29821	36.7075	8.05543	3.15519	22.3815	2.8265
FBgn0267750	asRNA:CR46081	1.01217	0.353214	9.65986	0	0.682691	4.82993	2.8227
FBgn0037222	CG14642	1.01217	0.353214	9.65986	0	0.682691	4.82993	2.8227
FBgn0030013	GIIIspla2	1.01217	0.353214	9.65986	0	0.682691	4.82993	2.8227
FBgn0031085	CG9570	1.01217	0	5.79592	1.34257	0.506083	3.56924	2.81817
FBgn0263483	snoRNA:lola-d	1.01217	0	5.79592	1.34257	0.506083	3.56924	2.81817
FBgn0033054	CG14591	2.02433	0.706429	5.79592	13.4257	1.36538	9.61082	2.81536
FBgn0034756	Cyp6d2	2.02433	1.76607	21.2517	5.37029	1.8952	13.311	2.81219
FBgn0053156	CG33156	0	2.11929	13.5238	1.34257	1.05964	7.43319	2.8104
FBgn0038702	CG3739	2.02433	3.17893	27.0476	9.398	2.60163	18.2228	2.80826
FBgn0085371	CG34342	1.01217	1.41286	11.5918	5.37029	1.21251	8.48106	2.80625
FBgn0004047	Yp3	38.4623	55.4546	564.136	92.6374	46.9585	328.387	2.80594
FBgn0027794	Lrpprc2	0	1.76607	9.65986	2.68514	0.883036	6.1725	2.80531
FBgn0051821	CG31821	0	2.82571	11.5918	8.05543	1.41286	9.82363	2.79764
FBgn0031929	CG18585	0	1.05964	1.93197	5.37029	0.529821	3.65113	2.78476
FBgn0030593	CG9512	0	1.05964	1.93197	5.37029	0.529821	3.65113	2.78476
FBgn0000928	fs(1)Yb	0	1.05964	1.93197	5.37029	0.529821	3.65113	2.78476
FBgn0265701	lncRNA:CR44508	0	1.05964	1.93197	5.37029	0.529821	3.65113	2.78476
FBgn0035813	CG8492	1.01217	1.05964	11.5918	2.68514	1.0359	7.13849	2.78473
FBgn0036836	CG11619	3.0365	5.65143	32.8435	26.8514	4.34396	29.8475	2.78052
FBgn0266261	CG44956	0	2.4725	11.5918	5.37029	1.23625	8.48106	2.77827
FBgn0267041	asRNA:CR45485	0	1.41286	9.65986	0	0.706429	4.82993	2.77339
FBgn0038611	CG14309	0	1.41286	9.65986	0	0.706429	4.82993	2.77339
FBgn0036242	CG6793	0	1.41286	9.65986	0	0.706429	4.82993	2.77339
FBgn0030961	CG7058	0	1.41286	9.65986	0	0.706429	4.82993	2.77339
FBgn0003934	snRNA:U5:23D	1.01217	1.41286	5.79592	10.7406	1.21251	8.26824	2.76958
FBgn0039491	CG6059	0	3.17893	13.5238	8.05543	1.58946	10.7896	2.76303
FBgn0265424	lncRNA:TS14	1.01217	6.00464	32.8435	14.7683	3.5084	23.8059	2.76243
FBgn0016054	phr6-4	0	3.53214	21.2517	2.68514	1.76607	11.9684	2.76062
FBgn0035942	ValRS-m	1.01217	0.706429	11.5918	0	0.859298	5.79592	2.75381
FBgn0040510	ACXA	0	1.05964	5.79592	1.34257	0.529821	3.56924	2.75204
FBgn0032730	CG10431	0	1.05964	5.79592	1.34257	0.529821	3.56924	2.75204
FBgn0053702	CG33702	0	1.05964	5.79592	1.34257	0.529821	3.56924	2.75204
FBgn0034938	CG3803	0	1.05964	5.79592	1.34257	0.529821	3.56924	2.75204
FBgn0038716	CG7342	0	1.05964	5.79592	1.34257	0.529821	3.56924	2.75204
FBti0060378	notFound	0	1.05964	5.79592	1.34257	0.529821	3.56924	2.75204
FBgn0035975	PGRP-LA	0	1.05964	5.79592	1.34257	0.529821	3.56924	2.75204
FBgn0038167	Lkb1	3.0365	3.53214	34.7755	9.398	3.28432	22.0868	2.74951
FBgn0002723	Met	0	5.29821	32.8435	2.68514	2.64911	17.7643	2.74541
FBgn0267160	asRNA:CR45600	1.01217	2.4725	19.3197	4.02771	1.74233	11.6737	2.74417
FBgn0033501	CG12911	2.02433	1.05964	19.3197	1.34257	1.54199	10.3311	2.74414
FBgn0050021	metro	0	1.76607	7.72789	4.02771	0.883036	5.8778	2.73473
FBgn0003923	snRNA:U2:38ABb	0	1.76607	7.72789	4.02771	0.883036	5.8778	2.73473
FBgn0037325	CG12147	1.01217	0.353214	7.72789	1.34257	0.682691	4.53523	2.73187
FBgn0024740	Lip2	1.01217	0.353214	7.72789	1.34257	0.682691	4.53523	2.73187
FBgn0063384	snoRNA:U29:54Eb	1.01217	0	0	6.71286	0.506083	3.35643	2.72948
FBti0063352	notFound	1.01217	4.945	19.3197	20.1386	2.97858	19.7291	2.72763
FBgn0030540	CG11581	0	24.3718	100.463	60.4157	12.1859	80.4391	2.72269
FBgn0032522	CG16848	0	1.76607	11.5918	0	0.883036	5.79592	2.71449
FBti0019519	notFound	0	1.76607	11.5918	0	0.883036	5.79592	2.71449
FBgn0287605	lncRNA:CR46474	2.02433	4.59179	36.7075	6.71286	3.30806	21.7102	2.71431
FBgn0004581	bgcn	0	0.706429	1.93197	2.68514	0.353214	2.30856	2.70838
FBgn0037465	CG1105	0	0.706429	1.93197	2.68514	0.353214	2.30856	2.70838
FBgn0034578	CG15653	0	0.706429	1.93197	2.68514	0.353214	2.30856	2.70838
FBgn0037678	CG16749	0	0.706429	1.93197	2.68514	0.353214	2.30856	2.70838
FBgn0037973	CG18547	0	0.706429	1.93197	2.68514	0.353214	2.30856	2.70838
FBgn0261561	CG42675	0	0.706429	1.93197	2.68514	0.353214	2.30856	2.70838
FBgn0035538	DopEcR	0	0.706429	1.93197	2.68514	0.353214	2.30856	2.70838
FBgn0040368	eIF4E7	0	0.706429	1.93197	2.68514	0.353214	2.30856	2.70838
RR48389_transposable_element	notFound	0	0.706429	1.93197	2.68514	0.353214	2.30856	2.70838
FBti0063948	notFound	0	2.11929	5.79592	8.05543	1.05964	6.92567	2.70838
FBgn0085314	CR34285	0	1.41286	3.86394	5.37029	0.706429	4.61712	2.70838
FBgn0032006	Pvr	12.146	15.5414	113.986	65.786	13.8437	89.8862	2.69887
FBgn0037880	CG17726	1.01217	0	3.86394	2.68514	0.506083	3.27454	2.69385
FBgn0266775	lncRNA:CR45240	1.01217	0	3.86394	2.68514	0.506083	3.27454	2.69385
FBgn0086068	snoRNA:Or-CD12	1.01217	0	3.86394	2.68514	0.506083	3.27454	2.69385
FBgn0035317	Oseg2	1.01217	2.11929	13.5238	6.71286	1.56573	10.1183	2.69207
FBgn0259678	sqa	1.01217	2.11929	13.5238	6.71286	1.56573	10.1183	2.69207
FBgn0032796	cyst	7.08517	13.4221	108.19	24.1663	10.2537	66.1784	2.69022
FBgn0287614	lncRNA:CR46483	1.01217	1.41286	11.5918	4.02771	1.21251	7.80977	2.68728
FBgn0038548	CG17806	0	1.41286	7.72789	1.34257	0.706429	4.53523	2.68256
FBgn0033362	CG8172	0	1.41286	7.72789	1.34257	0.706429	4.53523	2.68256
FBgn0032001	CG8360	0	1.41286	7.72789	1.34257	0.706429	4.53523	2.68256
FBgn0266245	lncRNA:CR44940	0	1.41286	7.72789	1.34257	0.706429	4.53523	2.68256
FBgn0010399	Nmdar1	0	1.41286	7.72789	1.34257	0.706429	4.53523	2.68256
FBti0060892	notFound	0	1.41286	7.72789	1.34257	0.706429	4.53523	2.68256
FBgn0266805	lncRNA:CR45267	5.06083	8.12393	65.6871	18.796	6.59238	42.2415	2.67979
FBgn0003301	rut	13.1582	25.0782	191.265	53.7029	19.1182	122.484	2.67958
FBgn0035649	CG10483	0	2.11929	13.5238	0	1.05964	6.7619	2.67385
FBti0059708	notFound	1.01217	5.65143	11.5918	30.8791	3.3318	21.2355	2.6721
FBgn0031972	Wwox	1.01217	1.41286	15.4558	0	1.21251	7.72789	2.67208
FBgn0034096	CG7786	4.04867	12.7157	81.1428	25.5089	8.38219	53.3258	2.66944
FBgn0266967	lncRNA:CR45418	0	1.05964	0	6.71286	0.529821	3.35643	2.66335
FBgn0013810	Dhc36C	2.02433	6.35786	46.3673	6.71286	4.1911	26.5401	2.66277
FBgn0037116	Als2	9.1095	11.3029	88.8707	40.2771	10.2062	64.5739	2.66151
FBti0062666	notFound	0	1.76607	5.79592	5.37029	0.883036	5.5831	2.66052
FBgn0263650	lncRNA:CR43641	0	2.4725	11.5918	4.02771	1.23625	7.80977	2.65931
FBgn0285892	tea	0	3.17893	17.3877	2.68514	1.58946	10.0364	2.65864
FBgn0039709	Cad99C	7.08517	10.5964	86.9387	24.1663	8.8408	55.5525	2.6516
FBgn0020880	CG7179	3.0365	10.2432	61.8231	21.4811	6.63986	41.6521	2.64917
FBgn0029824	CG3726	4.04867	3.53214	36.7075	10.7406	3.7904	23.724	2.64592
FBgn0265894	lncRNA:CR44683	1.01217	1.76607	17.3877	0	1.38912	8.69387	2.64583
FBgn0033065	Cyp6w1	1.01217	1.05964	11.5918	1.34257	1.0359	6.4672	2.64225
FBgn0050046	CG30046	1.01217	11.3029	40.5714	36.2494	6.15751	38.4104	2.64108
FBgn0036571	Strump	0	1.76607	9.65986	1.34257	0.883036	5.50122	2.63921
FBgn0283659	THG	2.02433	1.76607	15.4558	8.05543	1.8952	11.7556	2.63292
FBgn0052532	CG32532	11.1338	29.67	160.354	92.6374	20.4019	126.496	2.63231
FBgn0024993	CG2662	0	1.05964	3.86394	2.68514	0.529821	3.27454	2.62772
FBgn0063667	CG32335	0	1.05964	3.86394	2.68514	0.529821	3.27454	2.62772
FBti0061589	notFound	0	1.05964	3.86394	2.68514	0.529821	3.27454	2.62772
FBti0062206	notFound	0	1.05964	3.86394	2.68514	0.529821	3.27454	2.62772
FBgn0265311	lncRNA:CR44284	1.01217	2.11929	19.3197	0	1.56573	9.65986	2.62517
FBgn0264753	Rgk1	4.04867	2.4725	17.3877	22.8237	3.26058	20.1057	2.6244
FBgn0037021	CG11399	2.02433	3.53214	15.4558	18.796	2.77824	17.1259	2.62394
FBgn0263257	Cngl	17.2068	28.2571	181.605	98.0077	22.732	139.807	2.62064
FBgn0027585	CG8740	1.01217	4.59179	28.9796	5.37029	2.80198	17.1749	2.61579
FBgn0039194	CG13614	0	1.41286	1.93197	6.71286	0.706429	4.32241	2.61322
FBgn0032639	CG18563	1.01217	1.05964	1.93197	10.7406	1.0359	6.33627	2.61274
FBgn0039199	CG13615	0	3.53214	13.5238	8.05543	1.76607	10.7896	2.61103
FBgn0002989	okr	1.01217	2.82571	19.3197	4.02771	1.91894	11.6737	2.60488
FBgn0037020	Pex14	3.0365	2.82571	32.8435	2.68514	2.93111	17.7643	2.59947
FBgn0263780	CG17684	1.01217	0.706429	7.72789	2.68514	0.859298	5.20652	2.59909
FBgn0262570	CG43110	1.01217	6.00464	32.8435	9.398	3.5084	21.1208	2.58978
FBgn0037578	CG9601	0	1.41286	5.79592	2.68514	0.706429	4.24053	2.58563
FBgn0010197	Gyc32E	0	1.41286	5.79592	2.68514	0.706429	4.24053	2.58563
FBgn0267038	lncRNA:CR45482	0	1.76607	3.86394	6.71286	0.883036	5.2884	2.58229
FBgn0031998	SLC5A11	2.02433	5.29821	42.5034	1.34257	3.66127	21.923	2.58203
FBgn0036977	CG5665	8.09733	9.89	57.9592	49.6751	8.99367	53.8172	2.58108
FBgn0027592	MED15	2.02433	4.59179	19.3197	20.1386	3.30806	19.7291	2.57627
FBgn0037409	Osi24	1.01217	1.05964	9.65986	2.68514	1.0359	6.1725	2.57496
FBgn0041182	Tep2	5.06083	12.7157	83.0748	22.8237	8.88827	52.9493	2.57464
FBgn0013995	Calx	12.146	22.6057	129.442	76.5266	17.3759	102.984	2.56727
FBgn0034691	Synj	1.01217	4.945	23.1837	12.0831	2.97858	17.6334	2.56561
FBgn0004901	Prat	3.0365	16.2479	86.9387	26.8514	9.64218	56.8951	2.56087
FBgn0265812	lncRNA:CR44601	1.01217	0.353214	0	8.05543	0.682691	4.02771	2.56066
FBgn0263463	snoRNA:gcl-a	1.01217	0	1.93197	4.02771	0.506083	2.97984	2.55779
FBgn0287464	asRNA:CR46453	3.0365	2.11929	28.9796	1.34257	2.57789	15.1611	2.55611
FBgn0264857	lncRNA:iab8	6.073	35.6746	187.401	57.7306	20.8738	122.566	2.55379
FBgn0263457	asRNA:CR43480	4.04867	8.47714	56.0272	17.4534	6.2629	36.7403	2.55246
FBgn0264490	Eip93F	2.02433	16.2479	81.1428	25.5089	9.13609	53.3258	2.54519
FBgn0011674	insc	2.02433	5.29821	38.6394	4.02771	3.66127	21.3336	2.54271
FBgn0285896	btl	1.01217	4.59179	23.1837	9.398	2.80198	16.2908	2.53954
FBgn0002962	nos	1.01217	0.706429	1.93197	8.05543	0.859298	4.9937	2.53888
FBgn0266429	AstA-R1	0	4.945	19.3197	9.398	2.4725	14.3589	2.5379
FBgn0263116	5-HT1B	0	8.12393	30.9116	16.1109	4.06196	23.5112	2.5331
FBgn0266633	asRNA:CR45140	2.02433	9.53678	42.5034	24.1663	5.78056	33.3348	2.52775
FBgn0264542	hwt	0	5.65143	23.1837	9.398	2.82571	16.2908	2.52737
FBgn0266100	CG44837	7.08517	1.05964	34.7755	12.0831	4.07241	23.4293	2.52436
FBgn0039101	CG16710	1.01217	0	5.79592	0	0.506083	2.89796	2.51759
FBgn0051601	CG31601	1.01217	0	5.79592	0	0.506083	2.89796	2.51759
FBgn0264958	lncRNA:CR44127	1.01217	0	5.79592	0	0.506083	2.89796	2.51759
FBgn0261085	Syt12	1.01217	0	5.79592	0	0.506083	2.89796	2.51759
FBgn0052600	dpr8	2.02433	4.23857	25.1156	10.7406	3.13145	17.9281	2.51732
FBgn0261086	Syt14	1.01217	0.706429	5.79592	4.02771	0.859298	4.91182	2.51503
FBgn0040344	Lztr1	1.01217	1.41286	5.79592	8.05543	1.21251	6.92567	2.51396
FBgn0015011	AhcyL2	0	0.706429	0	4.02771	0.353214	2.01386	2.51135
FBgn0039663	CG2321	0	0.706429	0	4.02771	0.353214	2.01386	2.51135
FBgn0085481	CG34452	0	0.706429	0	4.02771	0.353214	2.01386	2.51135
FBgn0014465	Cp7Fb	0	0.706429	0	4.02771	0.353214	2.01386	2.51135
FBti0019359	notFound	2.02433	0.353214	13.5238	0	1.18877	6.7619	2.50795
FBgn0285910	VhaAC39-1	15.1825	19.4268	133.306	63.1009	17.3046	98.2035	2.50461
FBgn0028903	CG13243	1.01217	0.353214	7.72789	0	0.682691	3.86394	2.50077
FBgn0051087	CG31087	1.01217	0.353214	7.72789	0	0.682691	3.86394	2.50077
FBgn0031976	CG7367	1.01217	0.353214	7.72789	0	0.682691	3.86394	2.50077
FBgn0050026	CG30026	0	1.76607	1.93197	8.05543	0.883036	4.9937	2.49957
FBgn0243586	Tb	1.01217	0.706429	9.65986	0	0.859298	4.82993	2.49077
FBgn0034950	Pask	3.0365	4.945	36.7075	8.05543	3.99075	22.3815	2.48757
FBgn0264845	Tep5Psi	1.01217	11.3029	50.2313	18.796	6.15751	34.5136	2.48675
FBgn0029986	CG15332	1.01217	2.4725	15.4558	4.02771	1.74233	9.74175	2.48316
FBgn0035890	CG13667	0	1.41286	3.86394	4.02771	0.706429	3.94583	2.48171
FBgn0030206	CG2889	1.01217	1.41286	13.5238	0	1.21251	6.7619	2.47943
FBgn0036360	CG10713	1.01217	10.9496	42.5034	24.1663	5.9809	33.3348	2.4786
FBgn0033382	Hydr1	0	3.17893	9.65986	8.05543	1.58946	8.85765	2.47838
FBgn0287617	asRNA:CR46486	1.01217	1.76607	15.4558	0	1.38912	7.72789	2.4759
FBgn0028901	CG18109	0	1.76607	5.79592	4.02771	0.883036	4.91182	2.47571
FBgn0039938	Sox102F	0	1.76607	5.79592	4.02771	0.883036	4.91182	2.47571
FBgn0037408	NPFR	1.01217	2.4725	19.3197	0	1.74233	9.65986	2.47098
FBgn0030318	rho-4	3.0365	2.11929	23.1837	5.37029	2.57789	14.277	2.46943
FBgn0005614	trpl	3.0365	2.82571	27.0476	5.37029	2.93111	16.2089	2.46727
FBgn0052206	CG32206	2.02433	7.77071	44.4354	9.398	4.89752	26.9167	2.45838
FBgn0034933	CG3735	3.0365	2.82571	17.3877	14.7683	2.93111	16.078	2.45557
FBgn0039782	CG15539	2.02433	4.945	32.8435	5.37029	3.48467	19.1069	2.455
FBgn0037676	CG8861	2.02433	5.65143	36.7075	5.37029	3.83788	21.0389	2.45468
FBgn0033392	CG8027	0	2.11929	11.5918	0	1.05964	5.79592	2.45146
FBgn0016123	Alp4	0	0.353214	1.93197	0	0.176607	0.965986	2.45146
FBgn0038188	Art9	0	0.353214	1.93197	0	0.176607	0.965986	2.45146
FBgn0052252	asRNA:CR32252	0	0.353214	1.93197	0	0.176607	0.965986	2.45146
FBgn0046756	asRNA:CR33945	0	1.05964	5.79592	0	0.529821	2.89796	2.45146
FBgn0262991	asRNA:CR43299	0	1.05964	5.79592	0	0.529821	2.89796	2.45146
FBgn0264862	asRNA:CR44053	0	0.353214	1.93197	0	0.176607	0.965986	2.45146
FBgn0265915	asRNA:CR44704	0	0.353214	1.93197	0	0.176607	0.965986	2.45146
FBgn0266202	asRNA:CR44897	0	0.353214	1.93197	0	0.176607	0.965986	2.45146
FBgn0266401	asRNA:CR45041	0	0.353214	1.93197	0	0.176607	0.965986	2.45146
FBgn0266619	asRNA:CR45126	0	0.706429	3.86394	0	0.353214	1.93197	2.45146
FBgn0266639	asRNA:CR45146	0	0.353214	1.93197	0	0.176607	0.965986	2.45146
FBgn0266656	asRNA:CR45163	0	0.353214	1.93197	0	0.176607	0.965986	2.45146
FBgn0267485	asRNA:CR45835	0	0.706429	3.86394	0	0.353214	1.93197	2.45146
FBgn0267542	asRNA:CR45882	0	0.353214	1.93197	0	0.176607	0.965986	2.45146
FBgn0267552	asRNA:CR45892	0	0.353214	1.93197	0	0.176607	0.965986	2.45146
FBgn0267590	asRNA:CR45928	0	0.353214	1.93197	0	0.176607	0.965986	2.45146
FBgn0267740	asRNA:CR46071	0	0.353214	1.93197	0	0.176607	0.965986	2.45146
FBgn0036995	atk	0	0.706429	3.86394	0	0.353214	1.93197	2.45146
FBgn0029730	boil	0	0.353214	1.93197	0	0.176607	0.965986	2.45146
FBgn0040733	BomS6	0	0.353214	1.93197	0	0.176607	0.965986	2.45146
FBgn0037100	CapaR	0	0.353214	1.93197	0	0.176607	0.965986	2.45146
FBgn0035697	CG10163	0	0.353214	1.93197	0	0.176607	0.965986	2.45146
FBgn0033440	CG10459	0	0.353214	1.93197	0	0.176607	0.965986	2.45146
FBgn0036327	CG10748	0	0.353214	1.93197	0	0.176607	0.965986	2.45146
FBgn0035475	CG10866	0	0.353214	1.93197	0	0.176607	0.965986	2.45146
FBgn0037195	CG11226	0	0.353214	1.93197	0	0.176607	0.965986	2.45146
FBgn0038068	CG11600	0	0.353214	1.93197	0	0.176607	0.965986	2.45146
FBgn0038109	CG11656	0	0.353214	1.93197	0	0.176607	0.965986	2.45146
FBgn0036082	CG12362	0	0.353214	1.93197	0	0.176607	0.965986	2.45146
FBgn0036324	CG12520	0	0.353214	1.93197	0	0.176607	0.965986	2.45146
FBgn0029707	CG12688	0	0.353214	1.93197	0	0.176607	0.965986	2.45146
FBgn0033955	CG12866	0	0.353214	1.93197	0	0.176607	0.965986	2.45146
FBgn0036563	CG13075	0	0.353214	1.93197	0	0.176607	0.965986	2.45146
FBgn0032175	CG13131	0	0.353214	1.93197	0	0.176607	0.965986	2.45146
FBgn0032260	CG13144	0	0.353214	1.93197	0	0.176607	0.965986	2.45146
FBgn0039203	CG13618	0	0.353214	1.93197	0	0.176607	0.965986	2.45146
FBgn0030033	CG1387	0	0.706429	3.86394	0	0.353214	1.93197	2.45146
FBgn0031785	CG13991	0	0.706429	3.86394	0	0.353214	1.93197	2.45146
FBgn0039592	CG14062	0	0.353214	1.93197	0	0.176607	0.965986	2.45146
FBgn0032313	CG14070	0	0.353214	1.93197	0	0.176607	0.965986	2.45146
FBgn0036906	CG14102	0	0.353214	1.93197	0	0.176607	0.965986	2.45146
FBgn0039429	CG14238	0	0.353214	1.93197	0	0.176607	0.965986	2.45146
FBgn0038531	CG14325	0	0.706429	3.86394	0	0.353214	1.93197	2.45146
FBgn0038186	CG14362	0	0.353214	1.93197	0	0.176607	0.965986	2.45146
FBgn0029880	CG14443	0	0.353214	1.93197	0	0.176607	0.965986	2.45146
FBgn0029851	CG14445	0	0.353214	1.93197	0	0.176607	0.965986	2.45146
FBgn0037987	CG14739	0	0.353214	1.93197	0	0.176607	0.965986	2.45146
FBgn0031157	CG1503	0	0.353214	1.93197	0	0.176607	0.965986	2.45146
FBgn0034463	CG15125	0	0.353214	1.93197	0	0.176607	0.965986	2.45146
FBgn0031580	CG15423	0	0.353214	1.93197	0	0.176607	0.965986	2.45146
FBgn0034194	CG15611	0	0.353214	1.93197	0	0.176607	0.965986	2.45146
FBgn0034565	CG15650	0	0.353214	1.93197	0	0.176607	0.965986	2.45146
FBgn0031560	CG16713	0	0.353214	1.93197	0	0.176607	0.965986	2.45146
FBgn0039092	CG16723	0	0.353214	1.93197	0	0.176607	0.965986	2.45146
FBgn0062517	CG16984	0	0.706429	3.86394	0	0.353214	1.93197	2.45146
FBgn0039070	CG17083	0	0.353214	1.93197	0	0.176607	0.965986	2.45146
FBgn0259998	CG17571	0	0.353214	1.93197	0	0.176607	0.965986	2.45146
FBgn0032753	CG17572	0	0.353214	1.93197	0	0.176607	0.965986	2.45146
FBgn0031426	CG18641	0	0.353214	1.93197	0	0.176607	0.965986	2.45146
FBgn0026563	CG1979	0	1.05964	5.79592	0	0.529821	2.89796	2.45146
FBgn0033204	CG2065	0	0.353214	1.93197	0	0.176607	0.965986	2.45146
FBgn0050047	CG30047	0	1.05964	5.79592	0	0.529821	2.89796	2.45146
FBgn0050090	CG30090	0	0.353214	1.93197	0	0.176607	0.965986	2.45146
FBgn0050091	CG30091	0	0.706429	3.86394	0	0.353214	1.93197	2.45146
FBgn0050098	CG30098	0	0.353214	1.93197	0	0.176607	0.965986	2.45146
FBgn0050110	CG30110	0	0.353214	1.93197	0	0.176607	0.965986	2.45146
FBgn0050158	CG30158	0	0.706429	3.86394	0	0.353214	1.93197	2.45146
FBgn0050278	CG30278	0	0.353214	1.93197	0	0.176607	0.965986	2.45146
FBgn0051021	CG31021	0	3.17893	17.3877	0	1.58946	8.69387	2.45146
FBgn0051091	CG31091	0	0.353214	1.93197	0	0.176607	0.965986	2.45146
FBgn0051115	CG31115	0	0.353214	1.93197	0	0.176607	0.965986	2.45146
FBgn0051174	CG31174	0	0.353214	1.93197	0	0.176607	0.965986	2.45146
FBgn0051262	CG31262	0	0.706429	3.86394	0	0.353214	1.93197	2.45146
FBgn0283728	CG31600	0	0.706429	3.86394	0	0.353214	1.93197	2.45146
FBgn0051752	CG31752	0	0.706429	3.86394	0	0.353214	1.93197	2.45146
FBgn0051802	CG31802	0	0.353214	1.93197	0	0.176607	0.965986	2.45146
FBgn0028893	CG31819	0	0.353214	1.93197	0	0.176607	0.965986	2.45146
FBgn0052054	CG32054	0	0.353214	1.93197	0	0.176607	0.965986	2.45146
FBgn0052081	CG32081	0	0.353214	1.93197	0	0.176607	0.965986	2.45146
FBgn0052199	CG32199	0	0.353214	1.93197	0	0.176607	0.965986	2.45146
FBgn0052212	CG32212	0	0.353214	1.93197	0	0.176607	0.965986	2.45146
FBgn0052681	CG32681	0	1.76607	9.65986	0	0.883036	4.82993	2.45146
FBgn0052720	CG32720	0	0.353214	1.93197	0	0.176607	0.965986	2.45146
FBgn0025642	CG32812	0	0.353214	1.93197	0	0.176607	0.965986	2.45146
FBgn0052814	CG32814	0	0.353214	1.93197	0	0.176607	0.965986	2.45146
FBgn0052846	CG32846	0	0.353214	1.93197	0	0.176607	0.965986	2.45146
FBgn0053469	CG33469	0	0.353214	1.93197	0	0.176607	0.965986	2.45146
FBgn0053510	CG33510	0	0.353214	1.93197	0	0.176607	0.965986	2.45146
FBgn0053552	CG33552	0	0.353214	1.93197	0	0.176607	0.965986	2.45146
FBgn0053775	CG33775	0	0.353214	1.93197	0	0.176607	0.965986	2.45146
FBgn0054051	CG34051	0	1.05964	5.79592	0	0.529821	2.89796	2.45146
FBgn0085326	CG34297	0	0.353214	1.93197	0	0.176607	0.965986	2.45146
FBgn0085329	CG34300	0	0.353214	1.93197	0	0.176607	0.965986	2.45146
FBgn0085455	CG34426	0	0.353214	1.93197	0	0.176607	0.965986	2.45146
FBgn0031431	CG3515	0	0.706429	3.86394	0	0.353214	1.93197	2.45146
FBgn0040355	CG3526	0	0.353214	1.93197	0	0.176607	0.965986	2.45146
FBgn0035034	CG3565	0	0.353214	1.93197	0	0.176607	0.965986	2.45146
FBgn0029642	CG3592	0	0.353214	1.93197	0	0.176607	0.965986	2.45146
FBgn0025378	CG3795	0	0.353214	1.93197	0	0.176607	0.965986	2.45146
FBgn0259739	CG42393	0	0.706429	3.86394	0	0.353214	1.93197	2.45146
FBgn0260396	CG42521	0	0.353214	1.93197	0	0.176607	0.965986	2.45146
FBgn0260763	CG42561	0	0.353214	1.93197	0	0.176607	0.965986	2.45146
FBgn0260764	CG42562	0	0.353214	1.93197	0	0.176607	0.965986	2.45146
FBgn0261807	CG42753	0	0.353214	1.93197	0	0.176607	0.965986	2.45146
FBgn0262581	CG43121	0	0.353214	1.93197	0	0.176607	0.965986	2.45146
FBgn0262613	CG43139	0	0.706429	3.86394	0	0.353214	1.93197	2.45146
FBgn0262854	CG43218	0	0.353214	1.93197	0	0.176607	0.965986	2.45146
FBgn0263000	CG43308	0	0.353214	1.93197	0	0.176607	0.965986	2.45146
FBgn0263403	CG43449	0	0.353214	1.93197	0	0.176607	0.965986	2.45146
FBgn0265725	CG44532	0	0.353214	1.93197	0	0.176607	0.965986	2.45146
FBgn0035970	CG4483	0	0.353214	1.93197	0	0.176607	0.965986	2.45146
FBgn0266443	CG45073	0	0.353214	1.93197	0	0.176607	0.965986	2.45146
FBgn0267104	CG45544	0	0.353214	1.93197	0	0.176607	0.965986	2.45146
FBgn0286893	CG46412	0	0.353214	1.93197	0	0.176607	0.965986	2.45146
FBgn0028514	CG4793	0	0.706429	3.86394	0	0.353214	1.93197	2.45146
FBgn0039568	CG4815	0	0.353214	1.93197	0	0.176607	0.965986	2.45146
FBgn0034139	CG4927	0	0.353214	1.93197	0	0.176607	0.965986	2.45146
FBgn0032219	CG4995	0	0.353214	1.93197	0	0.176607	0.965986	2.45146
FBgn0034288	CG5084	0	0.353214	1.93197	0	0.176607	0.965986	2.45146
FBgn0030830	CG5172	0	0.353214	1.93197	0	0.176607	0.965986	2.45146
FBgn0030620	CG5662	0	0.353214	1.93197	0	0.176607	0.965986	2.45146
FBgn0030921	CG6290	0	0.353214	1.93197	0	0.176607	0.965986	2.45146
FBgn0036731	CG6333	0	0.706429	3.86394	0	0.353214	1.93197	2.45146
FBgn0032632	CG6380	0	0.353214	1.93197	0	0.176607	0.965986	2.45146
FBgn0038106	CG7488	0	1.05964	5.79592	0	0.529821	2.89796	2.45146
FBgn0033993	CG8089	0	0.353214	1.93197	0	0.176607	0.965986	2.45146
FBgn0030697	CG8565	0	0.353214	1.93197	0	0.176607	0.965986	2.45146
FBgn0038135	CG8773	0	0.353214	1.93197	0	0.176607	0.965986	2.45146
FBgn0035193	CG9192	0	0.706429	3.86394	0	0.353214	1.93197	2.45146
FBgn0033110	CG9447	0	0.706429	3.86394	0	0.353214	1.93197	2.45146
FBgn0036877	CG9452	0	0.706429	3.86394	0	0.353214	1.93197	2.45146
FBgn0031800	CG9497	0	0.706429	3.86394	0	0.353214	1.93197	2.45146
FBgn0039789	CG9717	0	0.353214	1.93197	0	0.176607	0.965986	2.45146
FBgn0030222	CG9806	0	0.706429	3.86394	0	0.353214	1.93197	2.45146
FBgn0050293	Cht12	0	0.353214	1.93197	0	0.176607	0.965986	2.45146
FBgn0259236	comm3	0	0.353214	1.93197	0	0.176607	0.965986	2.45146
FBgn0037389	CR10991	0	0.706429	3.86394	0	0.353214	1.93197	2.45146
FBgn0085786	CR41501	0	0.353214	1.93197	0	0.176607	0.965986	2.45146
FBgn0286885	CR46407	0	0.353214	1.93197	0	0.176607	0.965986	2.45146
FBgn0005664	Crys	0	0.706429	3.86394	0	0.353214	1.93197	2.45146
FBgn0062411	Ctr1C	0	0.353214	1.93197	0	0.176607	0.965986	2.45146
FBgn0036332	Cul6	0	0.353214	1.93197	0	0.176607	0.965986	2.45146
FBgn0036806	Cyp12c1	0	0.353214	1.93197	0	0.176607	0.965986	2.45146
FBgn0085420	DIP-delta	0	0.353214	1.93197	0	0.176607	0.965986	2.45146
FBgn0039916	Ekar	0	0.706429	3.86394	0	0.353214	1.93197	2.45146
FBgn0052072	Elo68alpha	0	0.353214	1.93197	0	0.176607	0.965986	2.45146
FBgn0029172	Fad2	0	0.353214	1.93197	0	0.176607	0.965986	2.45146
FBgn0036627	Gagr	0	0.706429	3.86394	0	0.353214	1.93197	2.45146
FBgn0029667	Gas8	0	0.353214	1.93197	0	0.176607	0.965986	2.45146
FBgn0041233	Gr59e	0	0.353214	1.93197	0	0.176607	0.965986	2.45146
FBgn0013278	Hsp70Bb	0	0.353214	1.93197	0	0.176607	0.965986	2.45146
FBgn0031181	Ir20a	0	0.353214	1.93197	0	0.176607	0.965986	2.45146
FBgn0034994	Ir60a	0	1.05964	5.79592	0	0.529821	2.89796	2.45146
FBgn0036150	Ir68a	0	0.353214	1.93197	0	0.176607	0.965986	2.45146
FBgn0020280	laf	0	0.353214	1.93197	0	0.176607	0.965986	2.45146
FBgn0040104	lectin-24A	0	0.353214	1.93197	0	0.176607	0.965986	2.45146
FBgn0040092	lectin-46Cb	0	0.353214	1.93197	0	0.176607	0.965986	2.45146
FBgn0283426	lncRNA:acal	0	0.353214	1.93197	0	0.176607	0.965986	2.45146
FBgn0051647	lncRNA:CR31647	0	0.353214	1.93197	0	0.176607	0.965986	2.45146
FBgn0040859	lncRNA:CR32658	0	0.353214	1.93197	0	0.176607	0.965986	2.45146
FBgn0250817	lncRNA:CR40465	0	0.353214	1.93197	0	0.176607	0.965986	2.45146
FBgn0259993	lncRNA:CR42491	0	0.353214	1.93197	0	0.176607	0.965986	2.45146
FBgn0262998	lncRNA:CR43306	0	0.353214	1.93197	0	0.176607	0.965986	2.45146
FBgn0263383	lncRNA:CR43435	0	0.353214	1.93197	0	0.176607	0.965986	2.45146
FBgn0263652	lncRNA:CR43643	0	0.353214	1.93197	0	0.176607	0.965986	2.45146
FBgn0263778	lncRNA:CR43695	0	0.353214	1.93197	0	0.176607	0.965986	2.45146
FBgn0264428	lncRNA:CR43846	0	0.353214	1.93197	0	0.176607	0.965986	2.45146
FBgn0264506	lncRNA:CR43905	0	0.353214	1.93197	0	0.176607	0.965986	2.45146
FBgn0264704	lncRNA:CR43973	0	0.353214	1.93197	0	0.176607	0.965986	2.45146
FBgn0264999	lncRNA:CR44150	0	0.353214	1.93197	0	0.176607	0.965986	2.45146
FBgn0265076	lncRNA:CR44187	0	1.05964	5.79592	0	0.529821	2.89796	2.45146
FBgn0265145	lncRNA:CR44214	0	0.353214	1.93197	0	0.176607	0.965986	2.45146
FBgn0265150	lncRNA:CR44219	0	0.353214	1.93197	0	0.176607	0.965986	2.45146
FBgn0265372	lncRNA:CR44313	0	0.353214	1.93197	0	0.176607	0.965986	2.45146
FBgn0265374	lncRNA:CR44315	0	0.353214	1.93197	0	0.176607	0.965986	2.45146
FBgn0265823	lncRNA:CR44612	0	0.706429	3.86394	0	0.353214	1.93197	2.45146
FBgn0265829	lncRNA:CR44618	0	0.353214	1.93197	0	0.176607	0.965986	2.45146
FBgn0265876	lncRNA:CR44665	0	0.353214	1.93197	0	0.176607	0.965986	2.45146
FBgn0265896	lncRNA:CR44685	0	0.353214	1.93197	0	0.176607	0.965986	2.45146
FBgn0266045	lncRNA:CR44810	0	0.353214	1.93197	0	0.176607	0.965986	2.45146
FBgn0266224	lncRNA:CR44919	0	0.353214	1.93197	0	0.176607	0.965986	2.45146
FBgn0266235	lncRNA:CR44930	0	2.82571	15.4558	0	1.41286	7.72789	2.45146
FBgn0266244	lncRNA:CR44939	0	0.353214	1.93197	0	0.176607	0.965986	2.45146
FBgn0266313	lncRNA:CR44978	0	0.353214	1.93197	0	0.176607	0.965986	2.45146
FBgn0266706	lncRNA:CR45196	0	0.353214	1.93197	0	0.176607	0.965986	2.45146
FBgn0266814	lncRNA:CR45276	0	0.353214	1.93197	0	0.176607	0.965986	2.45146
FBgn0266829	lncRNA:CR45291	0	0.353214	1.93197	0	0.176607	0.965986	2.45146
FBgn0266858	lncRNA:CR45319	0	0.353214	1.93197	0	0.176607	0.965986	2.45146
FBgn0266891	lncRNA:CR45351	0	0.353214	1.93197	0	0.176607	0.965986	2.45146
FBgn0267029	lncRNA:CR45473	0	0.353214	1.93197	0	0.176607	0.965986	2.45146
FBgn0267112	lncRNA:CR45552	0	0.353214	1.93197	0	0.176607	0.965986	2.45146
FBgn0267127	lncRNA:CR45567	0	0.353214	1.93197	0	0.176607	0.965986	2.45146
FBgn0267133	lncRNA:CR45573	0	1.05964	5.79592	0	0.529821	2.89796	2.45146
FBgn0267153	lncRNA:CR45593	0	0.353214	1.93197	0	0.176607	0.965986	2.45146
FBgn0267199	lncRNA:CR45639	0	0.353214	1.93197	0	0.176607	0.965986	2.45146
FBgn0267270	lncRNA:CR45706	0	0.353214	1.93197	0	0.176607	0.965986	2.45146
FBgn0267292	lncRNA:CR45728	0	0.353214	1.93197	0	0.176607	0.965986	2.45146
FBgn0267303	lncRNA:CR45739	0	0.353214	1.93197	0	0.176607	0.965986	2.45146
FBgn0267625	lncRNA:CR45963	0	2.4725	13.5238	0	1.23625	6.7619	2.45146
FBgn0267634	lncRNA:CR45972	0	0.353214	1.93197	0	0.176607	0.965986	2.45146
FBgn0267695	lncRNA:CR46031	0	0.353214	1.93197	0	0.176607	0.965986	2.45146
FBgn0267789	lncRNA:CR46120	0	0.353214	1.93197	0	0.176607	0.965986	2.45146
FBgn0267807	lncRNA:CR46132	0	0.353214	1.93197	0	0.176607	0.965986	2.45146
FBgn0267816	lncRNA:CR46141	0	0.353214	1.93197	0	0.176607	0.965986	2.45146
FBgn0267917	lncRNA:CR46198	0	0.353214	1.93197	0	0.176607	0.965986	2.45146
FBgn0267935	lncRNA:CR46215	0	0.353214	1.93197	0	0.176607	0.965986	2.45146
FBgn0286869	lncRNA:CR46391	0	0.353214	1.93197	0	0.176607	0.965986	2.45146
FBgn0034834	LS2	0	0.353214	1.93197	0	0.176607	0.965986	2.45146
FBgn0002576	lz	0	1.05964	5.79592	0	0.529821	2.89796	2.45146
FBgn0037862	mAcon2	0	0.706429	3.86394	0	0.353214	1.93197	2.45146
FBgn0262237	mir-2491	0	0.353214	1.93197	0	0.176607	0.965986	2.45146
FBgn0037464	Mst84B	0	0.353214	1.93197	0	0.176607	0.965986	2.45146
FBgn0053265	Muc68E	0	0.353214	1.93197	0	0.176607	0.965986	2.45146
FBgn0039022	Nepl13	0	0.353214	1.93197	0	0.176607	0.965986	2.45146
FBgn0002940	ninaE	0	0.353214	1.93197	0	0.176607	0.965986	2.45146
FBti0018894	notFound	0	0.353214	1.93197	0	0.176607	0.965986	2.45146
FBti0018973	notFound	0	0.353214	1.93197	0	0.176607	0.965986	2.45146
FBti0019037	notFound	0	0.353214	1.93197	0	0.176607	0.965986	2.45146
FBti0019082	notFound	0	0.353214	1.93197	0	0.176607	0.965986	2.45146
FBti0019085	notFound	0	0.353214	1.93197	0	0.176607	0.965986	2.45146
FBti0019261	notFound	0	0.353214	1.93197	0	0.176607	0.965986	2.45146
FBti0019377	notFound	0	0.353214	1.93197	0	0.176607	0.965986	2.45146
FBti0019857	notFound	0	0.353214	1.93197	0	0.176607	0.965986	2.45146
FBti0019973	notFound	0	0.353214	1.93197	0	0.176607	0.965986	2.45146
FBti0020190	notFound	0	0.353214	1.93197	0	0.176607	0.965986	2.45146
FBti0020216	notFound	0	0.353214	1.93197	0	0.176607	0.965986	2.45146
FBti0020276	notFound	0	0.353214	1.93197	0	0.176607	0.965986	2.45146
FBti0020441	notFound	0	0.353214	1.93197	0	0.176607	0.965986	2.45146
FBti0059660	notFound	0	0.706429	3.86394	0	0.353214	1.93197	2.45146
FBti0059737	notFound	0	0.353214	1.93197	0	0.176607	0.965986	2.45146
FBti0059762	notFound	0	0.353214	1.93197	0	0.176607	0.965986	2.45146
FBti0059789	notFound	0	0.353214	1.93197	0	0.176607	0.965986	2.45146
FBti0059915	notFound	0	0.706429	3.86394	0	0.353214	1.93197	2.45146
FBti0059924	notFound	0	0.353214	1.93197	0	0.176607	0.965986	2.45146
FBti0060080	notFound	0	0.353214	1.93197	0	0.176607	0.965986	2.45146
FBti0060127	notFound	0	0.353214	1.93197	0	0.176607	0.965986	2.45146
FBti0060238	notFound	0	0.353214	1.93197	0	0.176607	0.965986	2.45146
FBti0060797	notFound	0	0.353214	1.93197	0	0.176607	0.965986	2.45146
FBti0060888	notFound	0	0.353214	1.93197	0	0.176607	0.965986	2.45146
FBti0060993	notFound	0	0.353214	1.93197	0	0.176607	0.965986	2.45146
FBti0061135	notFound	0	0.353214	1.93197	0	0.176607	0.965986	2.45146
FBti0061192	notFound	0	0.353214	1.93197	0	0.176607	0.965986	2.45146
FBti0061330	notFound	0	0.353214	1.93197	0	0.176607	0.965986	2.45146
FBti0061752	notFound	0	0.353214	1.93197	0	0.176607	0.965986	2.45146
FBti0061827	notFound	0	0.353214	1.93197	0	0.176607	0.965986	2.45146
FBti0061843	notFound	0	0.353214	1.93197	0	0.176607	0.965986	2.45146
FBti0061845	notFound	0	0.353214	1.93197	0	0.176607	0.965986	2.45146
FBti0062357	notFound	0	0.353214	1.93197	0	0.176607	0.965986	2.45146
FBti0062416	notFound	0	0.706429	3.86394	0	0.353214	1.93197	2.45146
FBti0062441	notFound	0	0.353214	1.93197	0	0.176607	0.965986	2.45146
FBti0062491	notFound	0	0.353214	1.93197	0	0.176607	0.965986	2.45146
FBti0062643	notFound	0	0.353214	1.93197	0	0.176607	0.965986	2.45146
FBti0062646	notFound	0	0.353214	1.93197	0	0.176607	0.965986	2.45146
FBti0062974	notFound	0	0.353214	1.93197	0	0.176607	0.965986	2.45146
FBti0062991	notFound	0	0.353214	1.93197	0	0.176607	0.965986	2.45146
FBti0063031	notFound	0	0.353214	1.93197	0	0.176607	0.965986	2.45146
FBti0063173	notFound	0	0.353214	1.93197	0	0.176607	0.965986	2.45146
FBti0063191	notFound	0	0.353214	1.93197	0	0.176607	0.965986	2.45146
FBti0063367	notFound	0	0.353214	1.93197	0	0.176607	0.965986	2.45146
FBti0063591	notFound	0	0.353214	1.93197	0	0.176607	0.965986	2.45146
FBti0064209	notFound	0	0.353214	1.93197	0	0.176607	0.965986	2.45146
FBgn0287185	nvd	0	0.353214	1.93197	0	0.176607	0.965986	2.45146
FBgn0013308	Odc2	0	0.353214	1.93197	0	0.176607	0.965986	2.45146
FBgn0033422	Or45b	0	0.353214	1.93197	0	0.176607	0.965986	2.45146
FBgn0026385	Or47b	0	0.353214	1.93197	0	0.176607	0.965986	2.45146
FBgn0034866	Or59c	0	0.353214	1.93197	0	0.176607	0.965986	2.45146
FBgn0036078	Or67c	0	0.353214	1.93197	0	0.176607	0.965986	2.45146
FBgn0010401	Os-C	0	0.706429	3.86394	0	0.353214	1.93197	2.45146
FBgn0051561	Osi16	0	0.353214	1.93197	0	0.176607	0.965986	2.45146
FBgn0038133	Osi22	0	0.353214	1.93197	0	0.176607	0.965986	2.45146
FBgn0037411	Osi3	0	0.706429	3.86394	0	0.353214	1.93197	2.45146
FBgn0025334	PHDP	0	0.353214	1.93197	0	0.176607	0.965986	2.45146
FBgn0028410	Pk34A	0	0.353214	1.93197	0	0.176607	0.965986	2.45146
FBgn0031803	ppk14	0	0.353214	1.93197	0	0.176607	0.965986	2.45146
FBgn0030844	ppk23	0	0.353214	1.93197	0	0.176607	0.965986	2.45146
FBgn0053349	ppk25	0	0.353214	1.93197	0	0.176607	0.965986	2.45146
FBgn0035194	Psf1	0	0.353214	1.93197	0	0.176607	0.965986	2.45146
FBgn0037345	Rev7	0	0.353214	1.93197	0	0.176607	0.965986	2.45146
FBgn0085211	RpS28-like	0	0.353214	1.93197	0	0.176607	0.965986	2.45146
FBgn0034957	Rsph4a	0	1.05964	5.79592	0	0.529821	2.89796	2.45146
FBgn0004842	RYa-R	0	0.706429	3.86394	0	0.353214	1.93197	2.45146
FBgn0035915	S-Lap1	0	0.353214	1.93197	0	0.176607	0.965986	2.45146
FBgn0003312	sad	0	0.353214	1.93197	0	0.176607	0.965986	2.45146
FBgn0052141	saturn	0	0.353214	1.93197	0	0.176607	0.965986	2.45146
FBgn0003388	shd	0	0.353214	1.93197	0	0.176607	0.965986	2.45146
FBgn0259794	sinah	0	0.706429	3.86394	0	0.353214	1.93197	2.45146
FBgn0286042	sisRNA:CR46364	0	0.353214	1.93197	0	0.176607	0.965986	2.45146
FBgn0026176	SkpB	0	0.353214	1.93197	0	0.176607	0.965986	2.45146
FBgn0086079	snoRNA:Me28S-A774a	0	0.353214	1.93197	0	0.176607	0.965986	2.45146
FBgn0024289	Sodh-1	0	0.353214	1.93197	0	0.176607	0.965986	2.45146
FBgn0052382	sphinx2	0	0.353214	1.93197	0	0.176607	0.965986	2.45146
FBgn0028986	Spn38F	0	0.353214	1.93197	0	0.176607	0.965986	2.45146
FBgn0035379	spz5	0	0.706429	3.86394	0	0.353214	1.93197	2.45146
FBgn0052088	sunn	0	1.76607	9.65986	0	0.883036	4.82993	2.45146
FBgn0034262	swi2	0	1.05964	5.79592	0	0.529821	2.89796	2.45146
FBgn0038398	sxe2	0	0.353214	1.93197	0	0.176607	0.965986	2.45146
FBgn0034423	tbrd-2	0	0.353214	1.93197	0	0.176607	0.965986	2.45146
FBgn0030984	tgy	0	0.353214	1.93197	0	0.176607	0.965986	2.45146
FBgn0037307	Tim17a2	0	0.353214	1.93197	0	0.176607	0.965986	2.45146
FBgn0044811	TotF	0	0.706429	3.86394	0	0.353214	1.93197	2.45146
FBgn0013348	TpnC41C	0	0.353214	1.93197	0	0.176607	0.965986	2.45146
FBgn0032376	Tsp33B	0	0.353214	1.93197	0	0.176607	0.965986	2.45146
FBgn0052364	tut	0	0.353214	1.93197	0	0.176607	0.965986	2.45146
FBgn0052574	Twdlalpha	0	0.353214	1.93197	0	0.176607	0.965986	2.45146
FBgn0028667	Vha16-3	0	0.353214	1.93197	0	0.176607	0.965986	2.45146
FBgn0038458	VhaM9.7-d	0	0.353214	1.93197	0	0.176607	0.965986	2.45146
FBgn0262514	VhaPPA1-2	0	0.353214	1.93197	0	0.176607	0.965986	2.45146
FBgn0003979	Vm26Aa	0	0.353214	1.93197	0	0.176607	0.965986	2.45146
FBgn0032269	w-cup	0	0.706429	3.86394	0	0.353214	1.93197	2.45146
FBgn0038617	Wdr37	0	0.706429	3.86394	0	0.353214	1.93197	2.45146
FBgn0265540	asRNA:CR44390	0	1.41286	7.72789	0	0.706429	3.86394	2.45146
FBgn0266721	gammaSnap2	0	1.41286	7.72789	0	0.706429	3.86394	2.45146
FBgn0004620	GluRIIA	0	1.41286	7.72789	0	0.706429	3.86394	2.45146
FBti0060330	notFound	0	1.41286	7.72789	0	0.706429	3.86394	2.45146
FBti0063655	notFound	0	1.41286	7.72789	0	0.706429	3.86394	2.45146
FBgn0037304	CG1113	2.02433	0.706429	13.5238	1.34257	1.36538	7.43319	2.44468
FBgn0030687	RpIIIC160	2.02433	0.706429	13.5238	1.34257	1.36538	7.43319	2.44468
FBgn0262897	lncRNA:CR43252	2.02433	0.353214	11.5918	1.34257	1.18877	6.4672	2.44367
FBgn0032728	Tango6	1.01217	3.88536	21.2517	5.37029	2.44876	13.311	2.44249
FBti0062351	notFound	2.02433	9.89	9.65986	55.0454	5.95717	32.3526	2.44119
FBgn0262636	dati	1.01217	1.76607	9.65986	5.37029	1.38912	7.51507	2.43562
FBgn0062449	CG13197	6.073	4.23857	46.3673	9.398	5.15579	27.8827	2.4351
FBgn0037530	EMC1	56.6813	67.8171	537.088	135.6	62.2492	336.344	2.43381
FBgn0034205	CG10950	1.01217	1.41286	7.72789	5.37029	1.21251	6.54909	2.43329
FBgn0025807	Rad9	3.0365	1.41286	21.2517	2.68514	2.22468	11.9684	2.42756
FBgn0032195	CG4908	1.01217	0.353214	1.93197	5.37029	0.682691	3.65113	2.41904
FBgn0020556	lncRNA:bxd	7.08517	7.06429	40.5714	34.9069	7.07473	37.7391	2.41532
FBgn0000536	eas	0	4.59179	9.65986	14.7683	2.29589	12.2141	2.41142
FBgn0263847	snRNA:LU	17.2068	9.53678	65.6871	76.5266	13.3718	71.1068	2.41079
FBgn0267431	Myo81F	1.01217	1.05964	9.65986	1.34257	1.0359	5.50122	2.40886
FBgn0031289	CG13950	0	3.53214	17.3877	1.34257	1.76607	9.36516	2.40676
FBgn0037902	CG5281	2.02433	1.76607	17.3877	2.68514	1.8952	10.0364	2.40482
FBgn0038038	Sccpdh2	2.02433	5.65143	23.1837	17.4534	3.83788	20.3185	2.40442
FBgn0033464	CG1441	7.08517	7.06429	56.0272	18.796	7.07473	37.4116	2.40274
FBgn0032080	CG9525	1.01217	0.706429	7.72789	1.34257	0.859298	4.53523	2.39995
FBgn0039965	Coa7	3.0365	4.59179	17.3877	22.8237	3.81414	20.1057	2.39818
FBgn0264821	asRNA:CR44029	0	2.82571	13.5238	1.34257	1.41286	7.43319	2.39537
FBgn0035610	Lkr	0	2.82571	13.5238	1.34257	1.41286	7.43319	2.39537
FBgn0039698	CG7789	2.02433	3.88536	27.0476	4.02771	2.95485	15.5377	2.39462
FBgn0000535	eag	4.04867	12.7157	77.2789	10.7406	8.38219	44.0097	2.39242
FBgn0026430	Grip84	3.0365	3.53214	28.9796	5.37029	3.28432	17.1749	2.38664
FBgn0039664	CG2006	1.01217	0.353214	5.79592	1.34257	0.682691	3.56924	2.38631
FBgn0033994	CG7544	1.01217	0.353214	5.79592	1.34257	0.682691	3.56924	2.38631
FBgn0042696	NfI	1.01217	0.353214	5.79592	1.34257	0.682691	3.56924	2.38631
FBgn0063497	GstE3	4.04867	4.945	21.2517	25.5089	4.49683	23.3803	2.37831
FBgn0065058	snoRNA:684	1.01217	1.76607	7.72789	6.71286	1.38912	7.22037	2.3779
FBgn0035452	CG10359	0	2.11929	9.65986	1.34257	1.05964	5.50122	2.37617
FBgn0026679	IntS4	0	2.11929	9.65986	1.34257	1.05964	5.50122	2.37617
FBgn0034291	CG5770	14.1703	50.8629	206.721	130.229	32.5166	168.475	2.37329
FBti0059763	notFound	1.01217	2.11929	13.5238	2.68514	1.56573	8.10447	2.37189
FBgn0036205	CG14131	0	1.41286	1.93197	5.37029	0.706429	3.65113	2.36973
FBgn0000346	comt	0	1.41286	1.93197	5.37029	0.706429	3.65113	2.36973
FBgn0041723	rho-5	0	1.41286	1.93197	5.37029	0.706429	3.65113	2.36973
FBgn0030722	CG12395	0	7.06429	27.0476	9.398	3.53214	18.2228	2.36713
FBgn0033679	CG8888	1.01217	0	3.86394	1.34257	0.506083	2.60326	2.36287
FBgn0045471	Gr92a	1.01217	0	3.86394	1.34257	0.506083	2.60326	2.36287
FBgn0036260	Rh7	1.01217	0	3.86394	1.34257	0.506083	2.60326	2.36287
FBgn0031515	CG9664	2.02433	0	7.72789	2.68514	1.01217	5.20652	2.36287
FBgn0085414	dpr12	2.02433	5.29821	30.9116	6.71286	3.66127	18.8122	2.36125
FBgn0030757	CG9902	0	1.76607	7.72789	1.34257	0.883036	4.53523	2.36063
FBgn0036680	Cpr73D	0	1.76607	7.72789	1.34257	0.883036	4.53523	2.36063
FBgn0038151	yellow-e2	0	1.76607	7.72789	1.34257	0.883036	4.53523	2.36063
FBgn0262001	CG42819	2.02433	6.71107	19.3197	25.5089	4.3677	22.4143	2.35947
FBgn0038569	CG7218	4.04867	4.23857	28.9796	13.4257	4.14362	21.2026	2.35528
FBgn0085200	CG34171	0	2.82571	7.72789	6.71286	1.41286	7.22037	2.35346
FBgn0265699	lncRNA:CR44506	0	2.82571	7.72789	6.71286	1.41286	7.22037	2.35346
FBgn0065098	RNaseMRP:RNA	18.219	20.4864	102.395	95.3226	19.3527	98.8586	2.35283
FBgn0033515	Ir47a	1.01217	1.05964	3.86394	6.71286	1.0359	5.2884	2.35194
FBgn0022153	l(2)k05819	3.0365	3.17893	28.9796	2.68514	3.10771	15.8324	2.34895
FBgn0028504	CG12182	0	1.05964	0	5.37029	0.529821	2.68514	2.34142
FBgn0030358	CG10362	5.06083	9.89	54.0952	21.4811	7.47542	37.7882	2.33771
FBgn0024913	Actbeta	0	1.41286	5.79592	1.34257	0.706429	3.56924	2.337
FBgn0032088	CG13102	0	1.41286	5.79592	1.34257	0.706429	3.56924	2.337
FBgn0050156	CG30156	0	1.41286	5.79592	1.34257	0.706429	3.56924	2.337
FBgn0051176	CG31176	0	1.41286	5.79592	1.34257	0.706429	3.56924	2.337
FBgn0051784	CG31784	0	1.41286	5.79592	1.34257	0.706429	3.56924	2.337
FBgn0036235	CG6938	0	1.41286	5.79592	1.34257	0.706429	3.56924	2.337
FBgn0265907	lncRNA:CR44696	0	1.41286	5.79592	1.34257	0.706429	3.56924	2.337
FBti0062445	notFound	0	1.41286	5.79592	1.34257	0.706429	3.56924	2.337
FBgn0039301	Nup37	0	1.41286	5.79592	1.34257	0.706429	3.56924	2.337
FBgn0032964	CG11630	8.09733	44.505	162.286	103.378	26.3012	132.832	2.3364
FBgn0053294	CR33294	14.1703	7.77071	63.7551	46.99	10.9705	55.3725	2.33554
FBgn0000562	egl	11.1338	55.1014	266.612	67.1286	33.1176	166.87	2.33306
FBgn0050418	nord	1.01217	2.4725	13.5238	4.02771	1.74233	8.77576	2.3325
FBgn0023523	Or2a	1.01217	2.82571	19.3197	0	1.91894	9.65986	2.33169
FBgn0032135	GlcAT-S	1.01217	1.05964	7.72789	2.68514	1.0359	5.20652	2.32943
FBgn0044812	TotC	1.01217	1.05964	7.72789	2.68514	1.0359	5.20652	2.32943
FBgn0039067	wda	1.01217	1.05964	7.72789	2.68514	1.0359	5.20652	2.32943
FBgn0266259	CG44954	3.0365	1.41286	11.5918	10.7406	2.22468	11.1662	2.32747
FBgn0265444	lncRNA:CR44344	0	4.23857	21.2517	0	2.11929	10.6258	2.32593
FBgn0033090	CG15909	12.146	14.835	104.326	30.8791	13.4905	67.6028	2.32514
FBgn0035137	CG1233	1.01217	2.82571	5.79592	13.4257	1.91894	9.61082	2.32435
FBgn0039225	Ets96B	1.01217	4.59179	21.2517	6.71286	2.80198	13.9823	2.31908
FBgn0284250	Oaz	1.01217	2.11929	11.5918	4.02771	1.56573	7.80977	2.31845
FBgn0053288	CG33288	2.02433	2.11929	19.3197	1.34257	2.07181	10.3311	2.31804
FBgn0035264	Oseg4	2.02433	3.53214	15.4558	12.0831	2.77824	13.7695	2.30923
FBgn0029957	CG12155	2.02433	5.65143	23.1837	14.7683	3.83788	18.976	2.30579
FBgn0020429	GluRIIB	1.01217	2.11929	15.4558	0	1.56573	7.72789	2.30324
FBgn0024319	Nach	1.01217	1.76607	9.65986	4.02771	1.38912	6.84379	2.30062
FBgn0266806	asRNA:CR45268	1.01217	0.353214	0	6.71286	0.682691	3.35643	2.29762
FBgn0023495	Lip3	1.01217	0.353214	0	6.71286	0.682691	3.35643	2.29762
FBgn0265105	asRNA:CR44207	0	1.05964	3.86394	1.34257	0.529821	2.60326	2.29674
FBgn0035151	CG17129	0	2.11929	7.72789	2.68514	1.05964	5.20652	2.29674
FBgn0052547	CG32547	0	1.05964	3.86394	1.34257	0.529821	2.60326	2.29674
FBgn0039010	CG4907	0	1.05964	3.86394	1.34257	0.529821	2.60326	2.29674
FBgn0036939	CG7365	0	1.05964	3.86394	1.34257	0.529821	2.60326	2.29674
FBgn0039932	fuss	0	1.05964	3.86394	1.34257	0.529821	2.60326	2.29674
FBgn0030385	Ir11a	0	1.05964	3.86394	1.34257	0.529821	2.60326	2.29674
FBgn0039872	salt	0	1.05964	3.86394	1.34257	0.529821	2.60326	2.29674
FBgn0262560	wcd	0	3.88536	9.65986	9.398	1.94268	9.52893	2.29427
FBgn0020407	asun	3.0365	0.706429	11.5918	6.71286	1.87146	9.15235	2.28997
FBgn0260795	NaPi-III	7.08517	12.3625	56.0272	38.9346	9.72383	47.4809	2.28775
FBgn0005660	Ets21C	3.0365	1.76607	19.3197	4.02771	2.40129	11.6737	2.28139
FBgn0033368	CG13743	1.01217	4.59179	23.1837	4.02771	2.80198	13.6057	2.27969
FBgn0038804	CG10877	1.01217	1.41286	7.72789	4.02771	1.21251	5.8778	2.27728
FBgn0031201	CG12446	1.01217	1.41286	7.72789	4.02771	1.21251	5.8778	2.27728
FBgn0037824	CG14684	0	2.82571	9.65986	4.02771	1.41286	6.84379	2.27618
FBgn0036684	CG3764	4.04867	8.83036	50.2313	12.0831	6.43951	31.1572	2.27454
FBgn0038449	CG17562	0	6.00464	28.9796	0	3.00232	14.4898	2.27089
FBgn0033819	CG4714	0	2.4725	3.86394	8.05543	1.23625	5.95969	2.26927
FBgn0039582	Or98b	1.01217	1.05964	1.93197	8.05543	1.0359	4.9937	2.26922
FBgn0037046	CG10581	2.02433	2.82571	19.3197	4.02771	2.42502	11.6737	2.26719
FBgn0039169	Spps	3.0365	9.53678	30.9116	29.5366	6.28664	30.2241	2.26534
FBgn0053136	CG33136	0	1.76607	5.79592	2.68514	0.883036	4.24053	2.2637
FBgn0030913	CG6123	0	1.76607	5.79592	2.68514	0.883036	4.24053	2.2637
FBgn0032343	CG6201	1.01217	0.353214	3.86394	2.68514	0.682691	3.27454	2.26199
FBgn0035551	CG7465	1.01217	0.353214	3.86394	2.68514	0.682691	3.27454	2.26199
FBgn0082998	snoRNA:Psi28S-1192d	1.01217	0.353214	3.86394	2.68514	0.682691	3.27454	2.26199
FBgn0036908	TORIP	1.01217	0.353214	3.86394	2.68514	0.682691	3.27454	2.26199
FBgn0260861	Trs23	1.01217	0.353214	3.86394	2.68514	0.682691	3.27454	2.26199
FBgn0083068	CG33947	0	2.82571	13.5238	0	1.41286	6.7619	2.25881
FBgn0032891	Oseg5	1.01217	1.41286	11.5918	0	1.21251	5.79592	2.25704
FBgn0003483	spn-E	3.0365	7.06429	34.7755	13.4257	5.05039	24.1006	2.2546
FBgn0266734	CG45207	0	3.53214	15.4558	1.34257	1.76607	8.39917	2.2497
FBgn0270925	CG4836	0	2.4725	7.72789	4.02771	1.23625	5.8778	2.24931
FBgn0264324	spg	6.073	9.18357	48.2993	24.1663	7.62829	36.2328	2.24787
FBgn0030893	RhoGAP16F	3.0365	2.82571	25.1156	2.68514	2.93111	13.9004	2.24561
FBti0060835	notFound	10.1217	8.47714	59.8911	28.194	9.29941	44.0426	2.24369
FBgn0052448	CG32448	1.01217	3.53214	17.3877	4.02771	2.27215	10.7077	2.23652
FBgn0004652	fru	3.0365	9.89	54.0952	6.71286	6.46325	30.404	2.23393
FBti0064135	notFound	4.04867	1.41286	13.5238	12.0831	2.73076	12.8035	2.22916
FBgn0003227	rec	0	2.4725	11.5918	0	1.23625	5.79592	2.22907
FBgn0086450	su(r)	2.02433	7.06429	25.1156	17.4534	4.54431	21.2845	2.22767
FBti0063184	notFound	0	12.3625	44.4354	13.4257	6.18125	28.9305	2.22662
FBti0062683	notFound	1.01217	4.23857	23.1837	1.34257	2.62537	12.2631	2.22373
FBgn0034314	nopo	0	3.88536	15.4558	2.68514	1.94268	9.07046	2.22313
FBgn0037276	CG17387	2.02433	3.17893	13.5238	10.7406	2.60163	12.1322	2.22135
FBgn0036687	CG6652	1.01217	1.05964	9.65986	0	1.0359	4.82993	2.22111
FBgn0031725	DIP-eta	1.01217	1.05964	9.65986	0	1.0359	4.82993	2.22111
FBgn0010039	GstD3	1.01217	1.05964	9.65986	0	1.0359	4.82993	2.22111
FBgn0033657	Sln	1.01217	1.05964	9.65986	0	1.0359	4.82993	2.22111
FBgn0036709	Or74a	4.04867	9.89	54.0952	10.7406	6.96933	32.4179	2.2177
FBgn0036727	SecCl	1.01217	3.17893	15.4558	4.02771	2.09555	9.74175	2.21685
FBgn0065046	snoRNA:U3:9B	3.0365	3.88536	17.3877	14.7683	3.46093	16.078	2.21586
FBgn0266906	asRNA:CR45366	0	0.706429	1.93197	1.34257	0.353214	1.63727	2.21268
FBgn0267480	asRNA:CR45830	0	0.706429	1.93197	1.34257	0.353214	1.63727	2.21268
FBgn0267697	asRNA:CR46033	0	0.706429	1.93197	1.34257	0.353214	1.63727	2.21268
FBgn0267736	asRNA:CR46067	0	0.706429	1.93197	1.34257	0.353214	1.63727	2.21268
FBgn0038087	beat-Va	0	0.706429	1.93197	1.34257	0.353214	1.63727	2.21268
FBgn0037473	CG10068	0	0.706429	1.93197	1.34257	0.353214	1.63727	2.21268
FBgn0032827	CG10481	0	0.706429	1.93197	1.34257	0.353214	1.63727	2.21268
FBgn0039321	CG10550	0	0.706429	1.93197	1.34257	0.353214	1.63727	2.21268
FBgn0032047	CG13088	0	0.706429	1.93197	1.34257	0.353214	1.63727	2.21268
FBgn0037174	CG14457	0	0.706429	1.93197	1.34257	0.353214	1.63727	2.21268
FBgn0031523	CG15408	0	0.706429	1.93197	1.34257	0.353214	1.63727	2.21268
FBgn0265264	CG17097	0	0.706429	1.93197	1.34257	0.353214	1.63727	2.21268
FBgn0033426	CG1814	0	0.706429	1.93197	1.34257	0.353214	1.63727	2.21268
FBgn0034218	CG18467	0	0.706429	1.93197	1.34257	0.353214	1.63727	2.21268
FBgn0040696	CG18675	0	0.706429	1.93197	1.34257	0.353214	1.63727	2.21268
FBgn0037521	CG2993	0	0.706429	1.93197	1.34257	0.353214	1.63727	2.21268
FBgn0031465	CG3123	0	0.706429	1.93197	1.34257	0.353214	1.63727	2.21268
FBgn0051533	CG31533	0	0.706429	1.93197	1.34257	0.353214	1.63727	2.21268
FBgn0051674	CG31674	0	0.706429	1.93197	1.34257	0.353214	1.63727	2.21268
FBgn0036014	CG3222	0	0.706429	1.93197	1.34257	0.353214	1.63727	2.21268
FBgn0259677	CG42346	0	2.11929	5.79592	4.02771	1.05964	4.91182	2.21268
FBgn0038373	CG4546	0	0.706429	1.93197	1.34257	0.353214	1.63727	2.21268
FBgn0027546	CG4766	0	0.706429	1.93197	1.34257	0.353214	1.63727	2.21268
FBgn0036154	CG6168	0	0.706429	1.93197	1.34257	0.353214	1.63727	2.21268
FBgn0039474	CG6283	0	0.706429	1.93197	1.34257	0.353214	1.63727	2.21268
FBgn0040832	CG8012	0	0.706429	1.93197	1.34257	0.353214	1.63727	2.21268
FBgn0032910	CG9265	0	0.706429	1.93197	1.34257	0.353214	1.63727	2.21268
FBgn0036880	Cpr76Bc	0	0.706429	1.93197	1.34257	0.353214	1.63727	2.21268
FBgn0000639	Fbp1	0	0.706429	1.93197	1.34257	0.353214	1.63727	2.21268
FBgn0000640	Fbp2	0	0.706429	1.93197	1.34257	0.353214	1.63727	2.21268
FBgn0263325	lncRNA:CR43406	0	0.706429	1.93197	1.34257	0.353214	1.63727	2.21268
FBgn0264345	lncRNA:CR43801	0	0.706429	1.93197	1.34257	0.353214	1.63727	2.21268
FBgn0264828	lncRNA:CR44036	0	0.706429	1.93197	1.34257	0.353214	1.63727	2.21268
FBgn0265691	lncRNA:CR44498	0	0.706429	1.93197	1.34257	0.353214	1.63727	2.21268
FBgn0266589	lncRNA:CR45114	0	0.706429	1.93197	1.34257	0.353214	1.63727	2.21268
FBgn0032381	Mal-B1	0	0.706429	1.93197	1.34257	0.353214	1.63727	2.21268
FBgn0035483	Mul1	0	0.706429	1.93197	1.34257	0.353214	1.63727	2.21268
FBti0019918	notFound	0	2.11929	5.79592	4.02771	1.05964	4.91182	2.21268
FBti0059648	notFound	0	0.706429	1.93197	1.34257	0.353214	1.63727	2.21268
FBti0060945	notFound	0	0.706429	1.93197	1.34257	0.353214	1.63727	2.21268
RR48395_transposable_element	notFound	0	0.706429	1.93197	1.34257	0.353214	1.63727	2.21268
FBgn0039839	ppk24	0	0.706429	1.93197	1.34257	0.353214	1.63727	2.21268
FBgn0019932	SamDC	0	0.706429	1.93197	1.34257	0.353214	1.63727	2.21268
FBgn0003390	shf	0	0.706429	1.93197	1.34257	0.353214	1.63727	2.21268
FBgn0051682	Tengl1	0	0.706429	1.93197	1.34257	0.353214	1.63727	2.21268
FBgn0040508	ACXC	0	1.41286	3.86394	2.68514	0.706429	3.27454	2.21268
FBgn0263415	lncRNA:CR43461	0	1.41286	3.86394	2.68514	0.706429	3.27454	2.21268
FBgn0035945	CG5026	2.02433	3.17893	17.3877	6.71286	2.60163	12.0503	2.21158
FBgn0267576	lncRNA:CR45916	1.01217	2.82571	9.65986	8.05543	1.91894	8.85765	2.20661
FBgn0035797	CG14837	6.073	12.0093	65.6871	17.4534	9.04114	41.5702	2.20097
FBgn0042711	Hex-t1	1.01217	0.706429	3.86394	4.02771	0.859298	3.94583	2.1991
FBgn0005670	Cyp4d1	4.04867	8.47714	38.6394	18.796	6.2629	28.7177	2.19704
FBgn0265416	Neto	0	4.59179	11.5918	9.398	2.29589	10.4949	2.19256
FBgn0266384	asRNA:CR45026	1.01217	0	1.93197	2.68514	0.506083	2.30856	2.18954
FBgn0036447	CG17173	1.01217	0	1.93197	2.68514	0.506083	2.30856	2.18954
FBgn0028491	CG2930	1.01217	3.88536	11.5918	10.7406	2.44876	11.1662	2.18901
FBgn0029091	Chs2	1.01217	2.11929	11.5918	2.68514	1.56573	7.13849	2.18879
FBgn0029997	CG2258	3.0365	6.35786	34.7755	8.05543	4.69718	21.4155	2.18879
FBgn0052301	CG32301	0	2.11929	9.65986	0	1.05964	4.82993	2.18842
FBgn0053144	CG33144	5.06083	35.6746	135.238	49.6751	20.3677	92.4566	2.18249
FBgn0036391	CG17364	1.01217	1.41286	9.65986	1.34257	1.21251	5.50122	2.18175
FBgn0037015	cmpy	1.01217	1.41286	9.65986	1.34257	1.21251	5.50122	2.18175
FBgn0261638	lncRNA:CR42721	2.02433	2.11929	17.3877	1.34257	2.07181	9.36516	2.17641
FBgn0051538	CG31538	1.01217	0.706429	7.72789	0	0.859298	3.86394	2.16884
FBgn0035069	CG3611	1.01217	0.706429	7.72789	0	0.859298	3.86394	2.16884
FBgn0034761	CG4250	1.01217	0.706429	7.72789	0	0.859298	3.86394	2.16884
FBgn0031652	jet	1.01217	0.706429	7.72789	0	0.859298	3.86394	2.16884
FBgn0035815	Snmp2	1.01217	0.706429	7.72789	0	0.859298	3.86394	2.16884
FBgn0032312	CG14071	13.1582	32.8489	142.966	63.1009	23.0035	103.033	2.16318
FBgn0011278	lbe	0	1.76607	3.86394	4.02771	0.883036	3.94583	2.15979
FBgn0052436	CG32436	5.06083	0	21.2517	1.34257	2.53042	11.2971	2.15851
FBgn0000644	Fcp3C	2.02433	2.4725	17.3877	2.68514	2.24842	10.0364	2.15827
FBgn0003930	snRNA:U4:39B	3.0365	0.706429	1.93197	14.7683	1.87146	8.35013	2.15763
FBgn0033498	CG12209	5.06083	4.59179	30.9116	12.0831	4.82631	21.4973	2.15517
FBgn0031855	meng	0	2.4725	9.65986	1.34257	1.23625	5.50122	2.15378
FBgn0032168	CG13126	0	2.11929	0	9.398	1.05964	4.699	2.14878
FBgn0036781	CG13699	2.02433	1.76607	15.4558	1.34257	1.8952	8.39917	2.1479
FBgn0038049	Srlp	2.02433	2.11929	11.5918	6.71286	2.07181	9.15235	2.14325
FBgn0010812	unc-45	2.02433	6.00464	19.3197	16.1109	4.01449	17.7153	2.14171
FBgn0052369	CG32369	12.146	8.83036	83.0748	9.398	10.4882	46.2364	2.14026
FBgn0038838	TotB	3.0365	14.4818	63.7551	13.4257	8.75914	38.5904	2.13938
FBgn0038826	Syp	18.219	35.6746	170.014	67.1286	26.9468	118.571	2.13756
FBgn0261555	CG42673	6.073	8.12393	50.2313	12.0831	7.09846	31.1572	2.13399
FBgn0032234	gny	1.01217	1.05964	7.72789	1.34257	1.0359	4.53523	2.13028
FBgn0028848	Gpo3	1.01217	2.82571	15.4558	1.34257	1.91894	8.39917	2.12994
FBgn0031292	CG15824	1.01217	6.35786	30.9116	1.34257	3.68501	16.1271	2.12974
FBgn0029989	CG15333	0	1.76607	7.72789	0	0.883036	3.86394	2.12953
FBgn0033072	CG17994	0	1.76607	7.72789	0	0.883036	3.86394	2.12953
FBgn0030008	CG2129	0	1.76607	7.72789	0	0.883036	3.86394	2.12953
FBgn0050271	CG30271	0	1.76607	7.72789	0	0.883036	3.86394	2.12953
FBgn0035356	CG16986	1.01217	0.353214	1.93197	4.02771	0.682691	2.97984	2.12593
FBgn0051706	CG31706	1.01217	0.353214	1.93197	4.02771	0.682691	2.97984	2.12593
FBgn0267760	asRNA:CR46091	0	1.05964	1.93197	2.68514	0.529821	2.30856	2.12341
FBgn0050105	CG30105	0	1.05964	1.93197	2.68514	0.529821	2.30856	2.12341
FBgn0051278	CG31278	0	1.05964	1.93197	2.68514	0.529821	2.30856	2.12341
FBgn0032598	ChLD3	0	1.05964	1.93197	2.68514	0.529821	2.30856	2.12341
FBgn0036778	Cyp312a1	0	1.05964	1.93197	2.68514	0.529821	2.30856	2.12341
FBgn0035266	Gk2	0	1.05964	1.93197	2.68514	0.529821	2.30856	2.12341
FBgn0036083	Ir67b	0	1.05964	1.93197	2.68514	0.529821	2.30856	2.12341
FBgn0030352	sicily	0	1.05964	1.93197	2.68514	0.529821	2.30856	2.12341
FBgn0028527	CG18507	3.0365	4.23857	15.4558	16.1109	3.63754	15.7833	2.11737
FBgn0030574	sbm	2.02433	2.82571	11.5918	9.398	2.42502	10.4949	2.11362
FBgn0036741	anchor	2.02433	3.88536	17.3877	8.05543	2.95485	12.7216	2.10612
FBgn0028484	Ack	2.02433	1.05964	3.86394	9.398	1.54199	6.63097	2.10443
FBgn0034816	CG3085	1.01217	4.945	13.5238	12.0831	2.97858	12.8035	2.10384
FBgn0031375	erm	1.01217	1.41286	7.72789	2.68514	1.21251	5.20652	2.10232
FBgn0267633	lncRNA:CR45971	3.0365	4.945	15.4558	18.796	3.99075	17.1259	2.10145
FBgn0037911	CG10898	1.01217	3.53214	15.4558	4.02771	2.27215	9.74175	2.10012
FBgn0039966	Rab21	5.06083	5.65143	9.65986	36.2494	5.35613	22.9546	2.09952
FBgn0267693	asRNA:CR46029	0	2.11929	7.72789	1.34257	1.05964	4.53523	2.0976
FBgn0005778	PpD5	4.04867	4.23857	23.1837	12.0831	4.14362	17.6334	2.08935
FBgn0034186	CG8950	1.01217	0.706429	1.93197	5.37029	0.859298	3.65113	2.08711
FBgn0063376	snoRNA:U76:54Eb	1.01217	0.706429	1.93197	5.37029	0.859298	3.65113	2.08711
FBgn0034187	CG6967	1.01217	8.47714	30.9116	9.398	4.74465	20.1548	2.08675
FBgn0036369	CG10089	1.01217	0.353214	5.79592	0	0.682691	2.89796	2.08573
FBgn0033540	Elp2	1.01217	0.353214	5.79592	0	0.682691	2.89796	2.08573
FBgn0038957	CG7059	2.02433	0.706429	11.5918	0	1.36538	5.79592	2.08573
FBgn0033720	CG13160	1.01217	6.00464	27.0476	2.68514	3.5084	14.8664	2.08317
FBgn0035799	CG14838	1.01217	1.76607	7.72789	4.02771	1.38912	5.8778	2.08111
FBgn0032800	CG10137	2.02433	5.29821	13.5238	17.4534	3.66127	15.4886	2.08079
FBgn0050055	lncRNA:CR30055	1.01217	3.88536	19.3197	1.34257	2.44876	10.3311	2.07688
FBgn0265271	CG14717	0	1.41286	1.93197	4.02771	0.706429	2.97984	2.07662
FBgn0085261	CG34232	0	1.41286	1.93197	4.02771	0.706429	2.97984	2.07662
FBgn0028670	Vha100-2	9.1095	5.65143	36.7075	25.5089	7.38046	31.1082	2.07551
FBgn0037009	CG5104	0	2.4725	7.72789	2.68514	1.23625	5.20652	2.07435
FBgn0031106	Syx16	0	2.4725	7.72789	2.68514	1.23625	5.20652	2.07435
FBgn0036329	CG11262	0	4.59179	19.3197	0	2.29589	9.65986	2.07295
FBgn0039328	CHKov2	53.6448	113.029	492.653	206.756	83.3367	349.704	2.06911
FBgn0264747	CG44005	2.02433	1.05964	11.5918	1.34257	1.54199	6.4672	2.06835
FBgn0031779	CG9175	1.01217	2.4725	3.86394	10.7406	1.74233	7.30226	2.06732
FBgn0036891	CG9372	1.01217	4.23857	19.3197	2.68514	2.62537	11.0024	2.06723
FBgn0031275	GABA-B-R3	6.073	8.47714	54.0952	6.71286	7.27507	30.404	2.06323
FBgn0086778	nAChRalpha7	1.01217	1.76607	11.5918	0	1.38912	5.79592	2.06087
FBgn0083981	RunxA	2.02433	8.83036	42.5034	2.68514	5.42734	22.5943	2.05764
FBgn0036520	CG13449	1.01217	0.706429	5.79592	1.34257	0.859298	3.56924	2.05439
FBgn0030105	CG15369	1.01217	0.706429	5.79592	1.34257	0.859298	3.56924	2.05439
FBgn0038401	CG5916	1.01217	0.706429	5.79592	1.34257	0.859298	3.56924	2.05439
FBgn0038365	CG9593	1.01217	0.706429	5.79592	1.34257	0.859298	3.56924	2.05439
FBgn0023000	mth	2.02433	1.41286	11.5918	2.68514	1.7186	7.13849	2.05439
FBgn0033387	CG8008	0	7.06429	21.2517	8.05543	3.53214	14.6536	2.05264
FBgn0026369	Sara	5.06083	4.23857	25.1156	13.4257	4.6497	19.2707	2.0512
FBgn0065051	scaRNA:MeU5-U42	2.02433	2.4725	3.86394	14.7683	2.24842	9.31612	2.05082
FBgn0264815	Pde1c	0	4.23857	13.5238	4.02771	2.11929	8.77576	2.04995
FBgn0033960	CG10151	0	1.76607	1.93197	5.37029	0.883036	3.65113	2.0478
FBgn0031950	Herp	0	1.76607	1.93197	5.37029	0.883036	3.65113	2.0478
FBgn0038606	CG15803	3.0365	6.00464	21.2517	16.1109	4.52057	18.6813	2.04702
FBgn0266036	lncRNA:CR44801	2.02433	0.353214	5.79592	4.02771	1.18877	4.91182	2.04678
FBgn0003938	snRNA:U5:63BC	2.02433	0.353214	5.79592	4.02771	1.18877	4.91182	2.04678
FBgn0036681	Obp73a	1.01217	2.11929	11.5918	1.34257	1.56573	6.4672	2.04631
FBgn0045495	Gr28b	0	4.59179	13.5238	5.37029	2.29589	9.44705	2.04081
FBgn0038733	CG11407	0	1.41286	5.79592	0	0.706429	2.89796	2.03642
FBgn0028370	kek3	0	1.41286	5.79592	0	0.706429	2.89796	2.03642
FBgn0266251	lncRNA:CR44946	0	1.41286	5.79592	0	0.706429	2.89796	2.03642
FBgn0267986	lncRNA:CR46253	0	1.41286	5.79592	0	0.706429	2.89796	2.03642
FBgn0045442	mthl12	0	1.41286	5.79592	0	0.706429	2.89796	2.03642
FBti0019615	notFound	0	1.41286	5.79592	0	0.706429	2.89796	2.03642
FBti0059727	notFound	0	1.41286	5.79592	0	0.706429	2.89796	2.03642
FBgn0031675	CG9121	1.01217	3.53214	3.86394	14.7683	2.27215	9.31612	2.03567
FBgn0028426	RNaseZ	1.01217	3.88536	17.3877	2.68514	2.44876	10.0364	2.03512
FBgn0267666	lncRNA:CR46004	1.01217	2.4725	11.5918	2.68514	1.74233	7.13849	2.0346
FBgn0259112	asRNA:CR42254	2.02433	0.706429	5.79592	5.37029	1.36538	5.5831	2.03176
FBgn0030761	CG9784	2.02433	0.706429	5.79592	5.37029	1.36538	5.5831	2.03176
FBgn0010241	Mdr50	2.02433	2.4725	11.5918	6.71286	2.24842	9.15235	2.02523
FBgn0039508	CG3368	1.01217	8.12393	11.5918	25.5089	4.56805	18.5503	2.0218
FBgn0259192	CG42296	1.01217	1.41286	5.79592	4.02771	1.21251	4.91182	2.01826
FBti0063688	notFound	1.01217	1.41286	5.79592	4.02771	1.21251	4.91182	2.01826
FBgn0259226	CG42326	4.04867	2.82571	25.1156	2.68514	3.43719	13.9004	2.01582
FBgn0031728	Hsp60C	0	1.76607	5.79592	1.34257	0.883036	3.56924	2.01508
FBgn0011279	Obp69a	1.01217	2.82571	15.4558	0	1.91894	7.72789	2.00976
FBgn0259959	Sfp26Ac	5.06083	13.7754	50.2313	25.5089	9.41809	37.8701	2.00755
FBgn0030667	CG15599	1.01217	1.76607	5.79592	5.37029	1.38912	5.5831	2.0069
FBgn0027537	Nup93-1	2.02433	5.65143	17.3877	13.4257	3.83788	15.4067	2.00518
FBgn0029964	CG1409	0	2.11929	5.79592	2.68514	1.05964	4.24053	2.00067
FBgn0001216	Hsc70-1	0	2.11929	5.79592	2.68514	1.05964	4.24053	2.00067
FBgn0263511	Vsx1	0	2.11929	5.79592	2.68514	1.05964	4.24053	2.00067
FBgn0024277	trio	5.06083	13.4221	48.2993	25.5089	9.24149	36.9041	1.99758
FBgn0051547	NKCC	9.1095	9.53678	50.2313	24.1663	9.32314	37.1988	1.99637
FBgn0038897	CG5849	1.01217	1.41286	9.65986	0	1.21251	4.82993	1.994
FBgn0035006	CG4563	1.01217	0	0	4.02771	0.506083	2.01386	1.99251
FBgn0029835	CG5921	0	2.4725	5.79592	4.02771	1.23625	4.91182	1.99029
FBgn0020764	Alas	2.02433	1.76607	9.65986	5.37029	1.8952	7.51507	1.98744
FBgn0038651	Epg5	2.02433	1.76607	9.65986	5.37029	1.8952	7.51507	1.98744
FBgn0262717	Skeletor	6.073	9.89	44.4354	18.796	7.9815	31.6157	1.98591
FBgn0034007	ND-51L2	1.01217	5.65143	11.5918	14.7683	3.3318	13.1801	1.98398
FBgn0038181	CG9297	2.02433	6.35786	11.5918	21.4811	4.1911	16.5365	1.98025
FBgn0031069	Pmp70	2.02433	3.53214	5.79592	16.1109	2.77824	10.9534	1.97913
FBgn0024232	gprs	14.1703	21.8993	104.326	37.592	18.0348	70.9593	1.97621
FBgn0051658	Nnf1b	2.02433	1.41286	13.5238	0	1.7186	6.7619	1.9762
FBgn0001986	Mtr4	6.073	15.5414	71.483	13.4257	10.8072	42.4543	1.97392
FBgn0028888	CG4168	1.01217	8.12393	25.1156	10.7406	4.56805	17.9281	1.97257
FBgn0032685	CG10211	18.219	18.0139	113.986	28.194	18.1165	71.0902	1.97235
FBgn0038744	CG4733	0	5.65143	15.4558	6.71286	2.82571	11.0843	1.97183
FBgn0261797	Dhc64C	4.04867	12.0093	52.1632	10.7406	8.02898	31.4519	1.96986
FBgn0035241	CG12105	1.01217	2.82571	9.65986	5.37029	1.91894	7.51507	1.96948
FBgn0031119	CG1812	0	2.4725	9.65986	0	1.23625	4.82993	1.96603
FBgn0023525	CG3191	0	2.4725	9.65986	0	1.23625	4.82993	1.96603
FBgn0029722	CG7024	0	2.4725	9.65986	0	1.23625	4.82993	1.96603
FBgn0051694	CG31694	3.0365	4.59179	9.65986	20.1386	3.81414	14.8992	1.96581
FBgn0031256	shv	2.02433	2.82571	13.5238	5.37029	2.42502	9.44705	1.96186
FBgn0039768	CG15533	0	2.82571	9.65986	1.34257	1.41286	5.50122	1.96114
FBgn0263774	CG43691	0	2.82571	9.65986	1.34257	1.41286	5.50122	1.96114
FBgn0036772	CG5290	6.073	15.1882	42.5034	40.2771	10.6306	41.3903	1.96107
FBgn0026077	Gasp	42.511	67.1107	320.707	106.063	54.8109	213.385	1.96093
FBgn0038332	CG6136	2.02433	15.8946	52.1632	17.4534	8.95949	34.8083	1.95794
FBgn0267114	lncRNA:CR45554	0	3.17893	9.65986	2.68514	1.58946	6.1725	1.95731
FBgn0004649	yl	6.073	7.06429	17.3877	33.5643	6.56864	25.476	1.95547
FBgn0004575	Syn	3.0365	5.29821	13.5238	18.796	4.16736	16.1599	1.95521
FBgn0265767	zyd	3.0365	3.53214	17.3877	8.05543	3.28432	12.7216	1.95361
FBgn0015571	alpha-Est3	4.04867	2.82571	21.2517	5.37029	3.43719	13.311	1.95332
FBgn0032089	Rcd-1r	0	4.23857	9.65986	6.71286	2.11929	8.18636	1.94964
FBgn0263617	lncRNA:CR43626	2.02433	2.82571	17.3877	1.34257	2.42502	9.36516	1.9493
FBgn0264384	lncRNA:CR43836	19.2312	18.3671	92.7347	52.3603	18.7992	72.5475	1.94826
FBgn0031589	Naprt	4.04867	2.82571	25.1156	1.34257	3.43719	13.2291	1.94441
FBgn0051550	CG31550	2.02433	4.59179	17.3877	8.05543	3.30806	12.7216	1.94322
FBgn0005658	Ets65A	3.0365	4.23857	21.2517	6.71286	3.63754	13.9823	1.94257
FBgn0033061	SmydA-5	1.01217	4.23857	17.3877	2.68514	2.62537	10.0364	1.93466
FBgn0263246	CG43389	1.01217	5.29821	17.3877	6.71286	3.15519	12.0503	1.93327
FBgn0031732	CG11149	1.01217	0	3.86394	0	0.506083	1.93197	1.93263
FBgn0029705	CG12693	1.01217	0	3.86394	0	0.506083	1.93197	1.93263
FBgn0028900	CG18518	1.01217	0	3.86394	0	0.506083	1.93197	1.93263
FBgn0039911	CG1909	1.01217	0	3.86394	0	0.506083	1.93197	1.93263
FBgn0050375	CG30375	1.01217	0	3.86394	0	0.506083	1.93197	1.93263
FBgn0266430	CG45060	1.01217	0	3.86394	0	0.506083	1.93197	1.93263
FBgn0063368	Gpb5	1.01217	0	3.86394	0	0.506083	1.93197	1.93263
FBgn0264868	lncRNA:CR44059	1.01217	0	3.86394	0	0.506083	1.93197	1.93263
FBgn0266222	lncRNA:CR44917	1.01217	0	3.86394	0	0.506083	1.93197	1.93263
FBgn0266885	lncRNA:CR45346	1.01217	0	3.86394	0	0.506083	1.93197	1.93263
FBgn0033358	spab	1.01217	0	3.86394	0	0.506083	1.93197	1.93263
FBgn0039015	Takl2	1.01217	0	3.86394	0	0.506083	1.93197	1.93263
FBgn0035109	CG13876	1.01217	0.353214	3.86394	1.34257	0.682691	2.60326	1.93101
FBgn0031384	CG4238	1.01217	0.353214	3.86394	1.34257	0.682691	2.60326	1.93101
FBgn0038938	CG7084	1.01217	0.353214	3.86394	1.34257	0.682691	2.60326	1.93101
FBgn0000422	Ddc	1.01217	0.353214	3.86394	1.34257	0.682691	2.60326	1.93101
FBgn0051814	DIP-kappa	1.01217	0.353214	3.86394	1.34257	0.682691	2.60326	1.93101
FBgn0034736	gas	1.01217	0.353214	3.86394	1.34257	0.682691	2.60326	1.93101
FBgn0264883	lncRNA:CR44074	1.01217	0.353214	3.86394	1.34257	0.682691	2.60326	1.93101
FBgn0265367	lncRNA:CR44308	1.01217	0.353214	3.86394	1.34257	0.682691	2.60326	1.93101
FBgn0266983	lncRNA:CR45434	1.01217	0.353214	3.86394	1.34257	0.682691	2.60326	1.93101
FBgn0036947	obst-F	1.01217	0.353214	3.86394	1.34257	0.682691	2.60326	1.93101
FBgn0053172	CG33172	1.01217	0.706429	3.86394	2.68514	0.859298	3.27454	1.93006
FBgn0033174	CG11125	1.01217	1.05964	3.86394	4.02771	1.0359	3.94583	1.92944
FBgn0034662	CG13492	2.02433	2.11929	7.72789	8.05543	2.07181	7.89166	1.92944
FBgn0266432	CG45062	1.01217	1.05964	3.86394	4.02771	1.0359	3.94583	1.92944
FBgn0086698	frtz	1.01217	1.05964	3.86394	4.02771	1.0359	3.94583	1.92944
FBgn0032151	nAChRalpha6	4.04867	5.29821	32.8435	2.68514	4.67344	17.7643	1.92643
FBgn0034429	AANATL4	0	0.353214	0	1.34257	0.176607	0.671286	1.92638
FBgn0033423	Alp6	0	0.353214	0	1.34257	0.176607	0.671286	1.92638
FBgn0034712	Alp8	0	0.353214	0	1.34257	0.176607	0.671286	1.92638
FBgn0015574	alpha-Est6	0	0.353214	0	1.34257	0.176607	0.671286	1.92638
FBgn0051202	alpha-Man-Ic	0	0.353214	0	1.34257	0.176607	0.671286	1.92638
FBgn0034446	Arl6	0	0.353214	0	1.34257	0.176607	0.671286	1.92638
FBgn0017424	asRNA:CR11538	0	0.353214	0	1.34257	0.176607	0.671286	1.92638
FBgn0263628	asRNA:CR43637	0	0.353214	0	1.34257	0.176607	0.671286	1.92638
FBgn0265318	asRNA:CR44291	0	0.353214	0	1.34257	0.176607	0.671286	1.92638
FBgn0265937	asRNA:CR44724	0	0.353214	0	1.34257	0.176607	0.671286	1.92638
FBgn0266622	asRNA:CR45129	0	0.353214	0	1.34257	0.176607	0.671286	1.92638
FBgn0266655	asRNA:CR45162	0	0.353214	0	1.34257	0.176607	0.671286	1.92638
FBgn0267180	asRNA:CR45620	0	0.353214	0	1.34257	0.176607	0.671286	1.92638
FBgn0267606	asRNA:CR45944	0	0.353214	0	1.34257	0.176607	0.671286	1.92638
FBgn0033778	Balat	0	1.05964	0	4.02771	0.529821	2.01386	1.92638
FBgn0262163	betaNACtes5	0	0.353214	0	1.34257	0.176607	0.671286	1.92638
FBgn0047334	BG642312	0	0.353214	0	1.34257	0.176607	0.671286	1.92638
FBgn0034329	BomS1	0	0.353214	0	1.34257	0.176607	0.671286	1.92638
FBgn0032790	CG10194	0	0.706429	0	2.68514	0.353214	1.34257	1.92638
FBgn0036320	CG10943	0	0.353214	0	1.34257	0.176607	0.671286	1.92638
FBgn0035359	CG1143	0	0.353214	0	1.34257	0.176607	0.671286	1.92638
FBgn0037162	CG11449	0	0.353214	0	1.34257	0.176607	0.671286	1.92638
FBgn0034687	CG11475	0	0.353214	0	1.34257	0.176607	0.671286	1.92638
FBgn0039645	CG11898	0	1.05964	0	4.02771	0.529821	2.01386	1.92638
FBgn0037662	CG11997	0	0.353214	0	1.34257	0.176607	0.671286	1.92638
FBgn0037178	CG12546	0	0.353214	0	1.34257	0.176607	0.671286	1.92638
FBgn0040684	CG12589	0	0.353214	0	1.34257	0.176607	0.671286	1.92638
FBgn0033587	CG13218	0	0.353214	0	1.34257	0.176607	0.671286	1.92638
FBgn0033848	CG13330	0	0.353214	0	1.34257	0.176607	0.671286	1.92638
FBgn0036498	CG13455	0	0.353214	0	1.34257	0.176607	0.671286	1.92638
FBgn0034670	CG13488	0	0.706429	0	2.68514	0.353214	1.34257	1.92638
FBgn0034966	CG13563	0	0.706429	0	2.68514	0.353214	1.34257	1.92638
FBgn0033355	CG13748	0	0.353214	0	1.34257	0.176607	0.671286	1.92638
FBgn0031844	CG13771	0	0.353214	0	1.34257	0.176607	0.671286	1.92638
FBgn0034506	CG13870	0	0.353214	0	1.34257	0.176607	0.671286	1.92638
FBgn0035139	CG13891	0	0.353214	0	1.34257	0.176607	0.671286	1.92638
FBgn0260459	CG14106	0	0.353214	0	1.34257	0.176607	0.671286	1.92638
FBgn0036935	CG14186	0	0.706429	0	2.68514	0.353214	1.34257	1.92638
FBgn0031337	CG14346	0	0.353214	0	1.34257	0.176607	0.671286	1.92638
FBgn0038097	CG14384	0	0.353214	0	1.34257	0.176607	0.671286	1.92638
FBgn0029898	CG14439	0	0.353214	0	1.34257	0.176607	0.671286	1.92638
FBgn0037275	CG14655	0	0.706429	0	2.68514	0.353214	1.34257	1.92638
FBgn0035768	CG14834	0	0.353214	0	1.34257	0.176607	0.671286	1.92638
FBgn0038425	CG14881	0	0.353214	0	1.34257	0.176607	0.671286	1.92638
FBgn0037449	CG15185	0	1.05964	0	4.02771	0.529821	2.01386	1.92638
FBgn0028948	CG15253	0	0.353214	0	1.34257	0.176607	0.671286	1.92638
FBgn0031504	CG15403	0	0.353214	0	1.34257	0.176607	0.671286	1.92638
FBgn0031542	CG15414	0	0.353214	0	1.34257	0.176607	0.671286	1.92638
FBgn0030642	CG15642	0	0.353214	0	1.34257	0.176607	0.671286	1.92638
FBgn0030816	CG16700	0	0.353214	0	1.34257	0.176607	0.671286	1.92638
FBgn0038415	CG17929	0	0.353214	0	1.34257	0.176607	0.671286	1.92638
FBgn0265267	CG18258	0	0.353214	0	1.34257	0.176607	0.671286	1.92638
FBgn0040763	CG18336	0	0.353214	0	1.34257	0.176607	0.671286	1.92638
FBgn0034325	CG18539	0	0.353214	0	1.34257	0.176607	0.671286	1.92638
FBgn0038592	CG18599	0	0.353214	0	1.34257	0.176607	0.671286	1.92638
FBgn0029940	CG1958	0	0.353214	0	1.34257	0.176607	0.671286	1.92638
FBgn0031462	CG2964	0	0.353214	0	1.34257	0.176607	0.671286	1.92638
FBgn0050385	CG30385	0	0.353214	0	1.34257	0.176607	0.671286	1.92638
FBgn0050487	CG30487	0	0.353214	0	1.34257	0.176607	0.671286	1.92638
FBgn0051279	CG31279	0	0.353214	0	1.34257	0.176607	0.671286	1.92638
FBgn0051446	CG31446	0	0.353214	0	1.34257	0.176607	0.671286	1.92638
FBgn0051560	CG31560	0	0.353214	0	1.34257	0.176607	0.671286	1.92638
FBgn0051698	CG31698	0	0.353214	0	1.34257	0.176607	0.671286	1.92638
FBgn0051804	CG31804	0	0.353214	0	1.34257	0.176607	0.671286	1.92638
FBgn0051862	CG31862	0	0.353214	0	1.34257	0.176607	0.671286	1.92638
FBgn0051870	CG31870	0	0.353214	0	1.34257	0.176607	0.671286	1.92638
FBgn0052115	CG32115	0	0.353214	0	1.34257	0.176607	0.671286	1.92638
FBgn0052189	CG32189	0	0.353214	0	1.34257	0.176607	0.671286	1.92638
FBgn0052544	CG32544	0	0.353214	0	1.34257	0.176607	0.671286	1.92638
FBgn0052568	CG32568	0	0.353214	0	1.34257	0.176607	0.671286	1.92638
FBgn0052603	CG32603	0	0.353214	0	1.34257	0.176607	0.671286	1.92638
FBgn0053108	CG33108	0	0.353214	0	1.34257	0.176607	0.671286	1.92638
FBgn0053272	CG33272	0	0.353214	0	1.34257	0.176607	0.671286	1.92638
FBgn0039511	CG3330	0	0.353214	0	1.34257	0.176607	0.671286	1.92638
FBgn0053463	CG33463	0	0.353214	0	1.34257	0.176607	0.671286	1.92638
FBgn0053494	CG33494	0	0.353214	0	1.34257	0.176607	0.671286	1.92638
FBgn0054001	CG34001	0	0.353214	0	1.34257	0.176607	0.671286	1.92638
FBgn0054041	CG34041	0	0.353214	0	1.34257	0.176607	0.671286	1.92638
FBgn0085217	CG34188	0	0.353214	0	1.34257	0.176607	0.671286	1.92638
FBgn0085404	CG34375	0	0.353214	0	1.34257	0.176607	0.671286	1.92638
FBgn0259737	CG42391	0	0.353214	0	1.34257	0.176607	0.671286	1.92638
FBgn0261989	CG42807	0	0.353214	0	1.34257	0.176607	0.671286	1.92638
FBgn0262534	CG43088	0	0.353214	0	1.34257	0.176607	0.671286	1.92638
FBgn0262686	CG43156	0	0.353214	0	1.34257	0.176607	0.671286	1.92638
FBgn0262983	CG43291	0	0.353214	0	1.34257	0.176607	0.671286	1.92638
FBgn0263081	CG43349	0	0.353214	0	1.34257	0.176607	0.671286	1.92638
FBgn0034663	CG4363	0	0.353214	0	1.34257	0.176607	0.671286	1.92638
FBgn0031295	CG4375	0	0.353214	0	1.34257	0.176607	0.671286	1.92638
FBgn0032115	CG4438	0	0.353214	0	1.34257	0.176607	0.671286	1.92638
FBgn0069913	CG4681	0	0.353214	0	1.34257	0.176607	0.671286	1.92638
FBgn0030814	CG4955	0	0.353214	0	1.34257	0.176607	0.671286	1.92638
FBgn0034267	CG4984	0	0.353214	0	1.34257	0.176607	0.671286	1.92638
FBgn0035948	CG5644	0	0.353214	0	1.34257	0.176607	0.671286	1.92638
FBgn0039180	CG5715	0	0.353214	0	1.34257	0.176607	0.671286	1.92638
FBgn0039165	CG6204	0	0.353214	0	1.34257	0.176607	0.671286	1.92638
FBgn0037934	CG6830	0	0.706429	0	2.68514	0.353214	1.34257	1.92638
FBgn0038414	CG6901	0	0.353214	0	1.34257	0.176607	0.671286	1.92638
FBgn0032271	CG7329	0	0.353214	0	1.34257	0.176607	0.671286	1.92638
FBgn0036528	CG7579	0	0.353214	0	1.34257	0.176607	0.671286	1.92638
FBgn0033048	CG7881	0	0.353214	0	1.34257	0.176607	0.671286	1.92638
FBgn0030995	CG7914	0	0.353214	0	1.34257	0.176607	0.671286	1.92638
FBgn0031012	CG8051	0	0.706429	0	2.68514	0.353214	1.34257	1.92638
FBgn0033708	CG8850	0	0.353214	0	1.34257	0.176607	0.671286	1.92638
FBgn0030332	CG9360	0	0.353214	0	1.34257	0.176607	0.671286	1.92638
FBgn0031094	CG9578	0	0.353214	0	1.34257	0.176607	0.671286	1.92638
FBgn0039760	CG9682	0	0.353214	0	1.34257	0.176607	0.671286	1.92638
FBgn0000337	cn	0	1.05964	0	4.02771	0.529821	2.01386	1.92638
FBgn0037817	Cyp12e1	0	0.353214	0	1.34257	0.176607	0.671286	1.92638
FBgn0267428	DIP-lambda	0	0.353214	0	1.34257	0.176607	0.671286	1.92638
FBgn0035644	DNApol-epsilon58	0	0.353214	0	1.34257	0.176607	0.671286	1.92638
FBgn0030691	Efhc1.1	0	0.706429	0	2.68514	0.353214	1.34257	1.92638
FBgn0265187	Fatp2	0	0.353214	0	1.34257	0.176607	0.671286	1.92638
FBgn0051874	Fum4	0	0.353214	0	1.34257	0.176607	0.671286	1.92638
FBgn0051148	Gba1a	0	0.353214	0	1.34257	0.176607	0.671286	1.92638
FBgn0260817	gkt	0	0.353214	0	1.34257	0.176607	0.671286	1.92638
FBgn0250846	glob2	0	0.353214	0	1.34257	0.176607	0.671286	1.92638
FBgn0035468	Gr63a	0	0.353214	0	1.34257	0.176607	0.671286	1.92638
FBgn0042710	Hex-t2	0	0.353214	0	1.34257	0.176607	0.671286	1.92638
FBgn0015001	iotaTry	0	0.353214	0	1.34257	0.176607	0.671286	1.92638
FBgn0051225	Ir94f	0	0.353214	0	1.34257	0.176607	0.671286	1.92638
FBgn0023197	Jon74E	0	0.353214	0	1.34257	0.176607	0.671286	1.92638
FBgn0051386	lncRNA:CR31386	0	0.353214	0	1.34257	0.176607	0.671286	1.92638
FBgn0052773	lncRNA:CR32773	0	0.353214	0	1.34257	0.176607	0.671286	1.92638
FBgn0261813	lncRNA:CR42755	0	0.353214	0	1.34257	0.176607	0.671286	1.92638
FBgn0262822	lncRNA:CR43193	0	0.353214	0	1.34257	0.176607	0.671286	1.92638
FBgn0264346	lncRNA:CR43802	0	2.11929	0	8.05543	1.05964	4.02771	1.92638
FBgn0264957	lncRNA:CR44126	0	0.353214	0	1.34257	0.176607	0.671286	1.92638
FBgn0265593	lncRNA:CR44420	0	0.353214	0	1.34257	0.176607	0.671286	1.92638
FBgn0265633	lncRNA:CR44440	0	0.353214	0	1.34257	0.176607	0.671286	1.92638
FBgn0265761	lncRNA:CR44568	0	0.706429	0	2.68514	0.353214	1.34257	1.92638
FBgn0266179	lncRNA:CR44885	0	0.353214	0	1.34257	0.176607	0.671286	1.92638
FBgn0266230	lncRNA:CR44925	0	0.353214	0	1.34257	0.176607	0.671286	1.92638
FBgn0266753	lncRNA:CR45226	0	0.353214	0	1.34257	0.176607	0.671286	1.92638
FBgn0266764	lncRNA:CR45229	0	0.353214	0	1.34257	0.176607	0.671286	1.92638
FBgn0266778	lncRNA:CR45243	0	0.353214	0	1.34257	0.176607	0.671286	1.92638
FBgn0266815	lncRNA:CR45277	0	0.353214	0	1.34257	0.176607	0.671286	1.92638
FBgn0266866	lncRNA:CR45327	0	0.353214	0	1.34257	0.176607	0.671286	1.92638
FBgn0266902	lncRNA:CR45362	0	0.353214	0	1.34257	0.176607	0.671286	1.92638
FBgn0266959	lncRNA:CR45410	0	0.353214	0	1.34257	0.176607	0.671286	1.92638
FBgn0267090	lncRNA:CR45534	0	0.353214	0	1.34257	0.176607	0.671286	1.92638
FBgn0267123	lncRNA:CR45563	0	0.353214	0	1.34257	0.176607	0.671286	1.92638
FBgn0267286	lncRNA:CR45722	0	0.353214	0	1.34257	0.176607	0.671286	1.92638
FBgn0267458	lncRNA:CR45808	0	0.353214	0	1.34257	0.176607	0.671286	1.92638
FBgn0267602	lncRNA:CR45940	0	0.353214	0	1.34257	0.176607	0.671286	1.92638
FBgn0284415	lncRNA:TS6	0	0.353214	0	1.34257	0.176607	0.671286	1.92638
FBgn0029909	mAChR-C	0	0.353214	0	1.34257	0.176607	0.671286	1.92638
FBgn0033451	Marc	0	1.05964	0	4.02771	0.529821	2.01386	1.92638
FBgn0030993	Mec2	0	0.353214	0	1.34257	0.176607	0.671286	1.92638
FBgn0033234	MFS12	0	0.353214	0	1.34257	0.176607	0.671286	1.92638
FBgn0037230	Nepl11	0	0.706429	0	2.68514	0.353214	1.34257	1.92638
FBgn0031805	Nepl4	0	0.706429	0	2.68514	0.353214	1.34257	1.92638
FBgn0028939	NimC2	0	0.353214	0	1.34257	0.176607	0.671286	1.92638
FBgn0016919	nompB	0	0.353214	0	1.34257	0.176607	0.671286	1.92638
FBti0018915	notFound	0	0.353214	0	1.34257	0.176607	0.671286	1.92638
FBti0019220	notFound	0	0.353214	0	1.34257	0.176607	0.671286	1.92638
FBti0019440	notFound	0	0.353214	0	1.34257	0.176607	0.671286	1.92638
FBti0019474	notFound	0	0.353214	0	1.34257	0.176607	0.671286	1.92638
FBti0019510	notFound	0	0.353214	0	1.34257	0.176607	0.671286	1.92638
FBti0019598	notFound	0	0.353214	0	1.34257	0.176607	0.671286	1.92638
FBti0019874	notFound	0	0.353214	0	1.34257	0.176607	0.671286	1.92638
FBti0020152	notFound	0	0.353214	0	1.34257	0.176607	0.671286	1.92638
FBti0020178	notFound	0	0.353214	0	1.34257	0.176607	0.671286	1.92638
FBti0020205	notFound	0	0.353214	0	1.34257	0.176607	0.671286	1.92638
FBti0020212	notFound	0	0.353214	0	1.34257	0.176607	0.671286	1.92638
FBti0059640	notFound	0	0.353214	0	1.34257	0.176607	0.671286	1.92638
FBti0059740	notFound	0	0.353214	0	1.34257	0.176607	0.671286	1.92638
FBti0060256	notFound	0	0.353214	0	1.34257	0.176607	0.671286	1.92638
FBti0060655	notFound	0	0.353214	0	1.34257	0.176607	0.671286	1.92638
FBti0060941	notFound	0	0.353214	0	1.34257	0.176607	0.671286	1.92638
FBti0061050	notFound	0	0.353214	0	1.34257	0.176607	0.671286	1.92638
FBti0061059	notFound	0	0.353214	0	1.34257	0.176607	0.671286	1.92638
FBti0061357	notFound	0	0.353214	0	1.34257	0.176607	0.671286	1.92638
FBti0062176	notFound	0	0.353214	0	1.34257	0.176607	0.671286	1.92638
FBti0062424	notFound	0	0.353214	0	1.34257	0.176607	0.671286	1.92638
FBti0062608	notFound	0	0.353214	0	1.34257	0.176607	0.671286	1.92638
FBti0063450	notFound	0	0.353214	0	1.34257	0.176607	0.671286	1.92638
FBti0063451	notFound	0	0.353214	0	1.34257	0.176607	0.671286	1.92638
FBti0063880	notFound	0	0.353214	0	1.34257	0.176607	0.671286	1.92638
FBgn0031110	Obp19b	0	0.353214	0	1.34257	0.176607	0.671286	1.92638
FBgn0033931	Obp50e	0	0.353214	0	1.34257	0.176607	0.671286	1.92638
FBgn0037590	Or85b	0	0.353214	0	1.34257	0.176607	0.671286	1.92638
FBgn0283678	Osi21	0	0.353214	0	1.34257	0.176607	0.671286	1.92638
FBgn0031514	OtopLb	0	1.05964	0	4.02771	0.529821	2.01386	1.92638
FBgn0267339	p38c	0	0.353214	0	1.34257	0.176607	0.671286	1.92638
FBgn0039780	PH4alphaNE1	0	0.353214	0	1.34257	0.176607	0.671286	1.92638
FBgn0034489	ppk6	0	0.353214	0	1.34257	0.176607	0.671286	1.92638
FBgn0037296	Prosbeta2R2	0	0.353214	0	1.34257	0.176607	0.671286	1.92638
FBgn0045770	S-Lap3	0	0.353214	0	1.34257	0.176607	0.671286	1.92638
FBgn0082943	snoRNA:Me28S-A982a	0	0.353214	0	1.34257	0.176607	0.671286	1.92638
FBgn0082940	snoRNA:Me28S-C3227a	0	0.353214	0	1.34257	0.176607	0.671286	1.92638
FBgn0082931	snoRNA:Me28S-G2703a	0	0.353214	0	1.34257	0.176607	0.671286	1.92638
FBgn0082928	snoRNA:Me28S-G3255a	0	0.353214	0	1.34257	0.176607	0.671286	1.92638
FBgn0260002	snoRNA:Me28S-U2134b	0	0.353214	0	1.34257	0.176607	0.671286	1.92638
FBgn0024288	Sox100B	0	0.353214	0	1.34257	0.176607	0.671286	1.92638
FBgn0003482	spn-D	0	0.353214	0	1.34257	0.176607	0.671286	1.92638
FBgn0031973	Spn28Dc	0	0.353214	0	1.34257	0.176607	0.671286	1.92638
FBgn0031959	spz3	0	0.706429	0	2.68514	0.353214	1.34257	1.92638
FBgn0052463	Tengl2	0	0.353214	0	1.34257	0.176607	0.671286	1.92638
FBgn0050051	Tmem18	0	0.353214	0	1.34257	0.176607	0.671286	1.92638
FBgn0031701	TotM	0	0.353214	0	1.34257	0.176607	0.671286	1.92638
FBgn0051080	TwdlH	0	0.353214	0	1.34257	0.176607	0.671286	1.92638
FBgn0032169	CG4709	41.4988	55.8079	256.952	112.776	48.6533	184.864	1.92585
FBgn0283503	Neurl4	2.02433	8.12393	25.1156	13.4257	5.07413	19.2707	1.92517
FBgn0003248	Rh2	39.4745	28.9636	222.177	37.592	34.219	129.884	1.92436
FBgn0261553	CG42671	4.04867	10.5964	36.7075	18.796	7.32255	27.7517	1.92216
FBgn0038391	GATAe	4.04867	2.4725	19.3197	5.37029	3.26058	12.345	1.92073
FBgn0039927	CG11155	1.01217	2.11929	7.72789	4.02771	1.56573	5.8778	1.90844
FBgn0032251	Nse4	3.0365	2.82571	19.3197	2.68514	2.93111	11.0024	1.9083
FBgn0040364	CG11378	1.01217	1.76607	7.72789	2.68514	1.38912	5.20652	1.90615
FBgn0278598	lncRNA:CR46268	1.01217	1.76607	7.72789	2.68514	1.38912	5.20652	1.90615
FBgn0034858	eIF2Bdelta	2.02433	10.2432	40.5714	5.37029	6.13377	22.9709	1.90496
FBgn0051665	wry	1.01217	1.41286	7.72789	1.34257	1.21251	4.53523	1.90318
FBgn0003495	spz	1.01217	3.88536	11.5918	6.71286	2.44876	9.15235	1.90209
FBgn0053012	CG33012	1.01217	1.05964	7.72789	0	1.0359	3.86394	1.89918
FBgn0039336	CG4553	1.01217	1.05964	7.72789	0	1.0359	3.86394	1.89918
FBgn0030887	CG6867	1.01217	1.05964	7.72789	0	1.0359	3.86394	1.89918
FBgn0267085	lncRNA:CR45529	1.01217	1.05964	7.72789	0	1.0359	3.86394	1.89918
FBgn0011239	ms(2)35Ci	1.01217	1.05964	7.72789	0	1.0359	3.86394	1.89918
FBgn0034999	Fatp3	1.01217	5.29821	15.4558	8.05543	3.15519	11.7556	1.89755
FBgn0029843	Nep1	0	2.11929	3.86394	4.02771	1.05964	3.94583	1.89675
FBgn0267796	Tmc	1.01217	4.59179	15.4558	5.37029	2.80198	10.413	1.89387
FBgn0033437	CG12926	1.01217	2.4725	11.5918	1.34257	1.74233	6.4672	1.89212
FBgn0265959	rdgC	1.01217	2.4725	11.5918	1.34257	1.74233	6.4672	1.89212
FBgn0026143	Cdc45	2.02433	7.77071	13.5238	22.8237	4.89752	18.1738	1.89173
FBgn0051213	CG31213	5.06083	14.835	48.2993	25.5089	9.94792	36.9041	1.89131
FBgn0035234	CG12003	0	3.53214	7.72789	5.37029	1.76607	6.54909	1.89075
FBgn0031682	CG5828	0	1.76607	3.86394	2.68514	0.883036	3.27454	1.89075
FBgn0039006	Cyp6d4	0	1.76607	3.86394	2.68514	0.883036	3.27454	1.89075
FBgn0023507	D2hgdh	0	1.76607	3.86394	2.68514	0.883036	3.27454	1.89075
FBgn0035290	dsb	0	1.76607	3.86394	2.68514	0.883036	3.27454	1.89075
FBgn0031264	CG11835	0	1.41286	3.86394	1.34257	0.706429	2.60326	1.8817
FBgn0034031	CG12963	0	1.41286	3.86394	1.34257	0.706429	2.60326	1.8817
FBgn0263079	CG43338	0	1.41286	3.86394	1.34257	0.706429	2.60326	1.8817
FBgn0263747	CG43672	0	1.41286	3.86394	1.34257	0.706429	2.60326	1.8817
FBgn0259714	DIP-epsilon	0	1.41286	3.86394	1.34257	0.706429	2.60326	1.8817
FBgn0037696	GstZ1	0	1.41286	3.86394	1.34257	0.706429	2.60326	1.8817
FBgn0032797	Hasp	0	1.41286	3.86394	1.34257	0.706429	2.60326	1.8817
FBti0019996	notFound	0	1.41286	3.86394	1.34257	0.706429	2.60326	1.8817
FBgn0033812	Pex13	0	1.41286	3.86394	1.34257	0.706429	2.60326	1.8817
FBgn0035638	Tektin-C	0	1.41286	3.86394	1.34257	0.706429	2.60326	1.8817
FBgn0261049	Vps45	0	1.41286	3.86394	1.34257	0.706429	2.60326	1.8817
FBgn0004391	shtd	10.1217	15.8946	71.483	24.1663	13.0082	47.8246	1.87834
FBgn0266214	lncRNA:CR44909	1.01217	6.71107	27.0476	1.34257	3.86162	14.1951	1.87811
FBgn0027508	Tnks	5.06083	4.59179	19.3197	16.1109	4.82631	17.7153	1.876
FBgn0039341	CG5112	1.01217	4.59179	5.79592	14.7683	2.80198	10.2821	1.87562
FBgn0034903	sona	16.1947	36.7343	156.49	37.592	26.4645	97.0409	1.87454
FBgn0025702	Srpk79D	3.0365	4.23857	21.2517	5.37029	3.63754	13.311	1.87158
FBgn0033483	egr	6.073	10.5964	50.2313	10.7406	8.33471	30.4859	1.87094
FBgn0037241	CG14646	3.0365	0.706429	9.65986	4.02771	1.87146	6.84379	1.87063
FBgn0264599	asRNA:CR43948	0	1.05964	3.86394	0	0.529821	1.93197	1.8665
FBgn0031568	CG10019	0	1.05964	3.86394	0	0.529821	1.93197	1.8665
FBgn0038705	CG11626	0	4.23857	15.4558	0	2.11929	7.72789	1.8665
FBgn0038330	CG14868	0	1.05964	3.86394	0	0.529821	1.93197	1.8665
FBgn0031610	CG15436	0	1.05964	3.86394	0	0.529821	1.93197	1.8665
FBgn0039821	CG15556	0	1.05964	3.86394	0	0.529821	1.93197	1.8665
FBgn0036440	CG17177	0	1.05964	3.86394	0	0.529821	1.93197	1.8665
FBgn0051469	CG31469	0	1.05964	3.86394	0	0.529821	1.93197	1.8665
FBgn0266534	CG45095	0	1.05964	3.86394	0	0.529821	1.93197	1.8665
FBgn0036575	CG5157	0	1.05964	3.86394	0	0.529821	1.93197	1.8665
FBgn0035777	CG8563	0	1.05964	3.86394	0	0.529821	1.93197	1.8665
FBgn0029501	Crtp	0	1.05964	3.86394	0	0.529821	1.93197	1.8665
FBgn0028940	Cyp28a5	0	1.05964	3.86394	0	0.529821	1.93197	1.8665
FBgn0010549	l(2)03659	0	2.11929	7.72789	0	1.05964	3.86394	1.8665
FBgn0263327	lncRNA:CR43408	0	2.11929	7.72789	0	1.05964	3.86394	1.8665
FBgn0266884	lncRNA:CR45345	0	1.05964	3.86394	0	0.529821	1.93197	1.8665
FBgn0267939	lncRNA:CR46219	0	1.05964	3.86394	0	0.529821	1.93197	1.8665
FBgn0024944	Oamb	0	1.05964	3.86394	0	0.529821	1.93197	1.8665
FBgn0037576	Or85a	0	2.11929	7.72789	0	1.05964	3.86394	1.8665
FBgn0087005	rtp	0	1.05964	3.86394	0	0.529821	1.93197	1.8665
FBgn0025625	Sik2	0	2.11929	7.72789	0	1.05964	3.86394	1.8665
FBgn0030808	RhoGAP15B	4.04867	8.12393	30.9116	13.4257	6.0863	22.1686	1.86488
FBgn0086677	jeb	38.4623	164.598	529.36	206.756	101.53	368.058	1.85803
FBgn0032348	CG4751	5.06083	7.77071	28.9796	17.4534	6.41577	23.2165	1.85546
FBgn0265927	lncRNA:CR44716	3.0365	0.706429	13.5238	0	1.87146	6.7619	1.85326
FBgn0267337	rn	2.02433	3.53214	17.3877	2.68514	2.77824	10.0364	1.85301
FBgn0033155	Br140	10.1217	7.4175	44.4354	18.796	8.76958	31.6157	1.85006
FBgn0027083	MetRS-m	5.06083	2.11929	23.1837	2.68514	3.59006	12.9344	1.84913
FBgn0002891	DNApol-zeta	1.01217	4.23857	13.5238	5.37029	2.62537	9.44705	1.84734
FBgn0028700	RfC38	2.02433	0.706429	5.79592	4.02771	1.36538	4.91182	1.84695
FBgn0038747	RhoGAP92B	2.02433	3.53214	3.86394	16.1109	2.77824	9.9874	1.84594
FBgn0029961	Ir7a	2.02433	1.41286	9.65986	2.68514	1.7186	6.1725	1.84463
FBti0019805	notFound	13.1582	23.6654	81.1428	51.0177	18.4118	66.0803	1.84359
FBgn0000037	mAChR-A	2.02433	2.11929	13.5238	1.34257	2.07181	7.43319	1.84309
FBgn0037850	CG14695	2.02433	0.353214	5.79592	2.68514	1.18877	4.24053	1.83477
FBgn0259683	Ir40a	1.01217	1.41286	1.93197	6.71286	1.21251	4.32241	1.83384
FBgn0267536	lncRNA:CR45876	1.01217	2.4725	9.65986	2.68514	1.74233	6.1725	1.82483
FBgn0261059	Sfp78E	0	3.53214	5.79592	6.71286	1.76607	6.25439	1.82432
FBgn0023416	Ac3	1.01217	1.76607	5.79592	4.02771	1.38912	4.91182	1.82209
FBgn0259166	CG42271	1.01217	1.76607	5.79592	4.02771	1.38912	4.91182	1.82209
FBgn0033717	CG8839	1.01217	1.76607	5.79592	4.02771	1.38912	4.91182	1.82209
FBgn0015582	dare	1.01217	1.76607	5.79592	4.02771	1.38912	4.91182	1.82209
FBgn0051660	smog	3.0365	1.76607	11.5918	5.37029	2.40129	8.48106	1.82044
FBgn0027094	AlaRS	4.04867	14.4818	25.1156	40.2771	9.26523	32.6964	1.81923
FBgn0003460	so	3.0365	2.82571	19.3197	1.34257	2.93111	10.3311	1.81748
FBgn0030183	CG15309	6.073	7.77071	36.7075	12.0831	6.92186	24.3953	1.81737
FBgn0036436	CG4914	2.02433	3.17893	11.5918	6.71286	2.60163	9.15235	1.81473
FBgn0032966	CG1421	1.01217	2.11929	9.65986	1.34257	1.56573	5.50122	1.81292
FBgn0036998	CG5969	0	3.17893	5.79592	5.37029	1.58946	5.5831	1.81253
FBgn0038816	Lrrk	2.02433	1.76607	3.86394	9.398	1.8952	6.63097	1.80687
FBgn0002878	mus101	1.01217	1.41286	5.79592	2.68514	1.21251	4.24053	1.80625
FBti0020433	notFound	2.02433	2.82571	11.5918	5.37029	2.42502	8.48106	1.80625
FBgn0045468	Gr93d	0	5.65143	11.5918	8.05543	2.82571	9.82363	1.79764
FBgn0036860	CG14086	1.01217	0.706429	1.93197	4.02771	0.859298	2.97984	1.79401
FBgn0037924	CG14712	1.01217	0.706429	1.93197	4.02771	0.859298	2.97984	1.79401
FBgn0030156	CG15247	1.01217	0.706429	1.93197	4.02771	0.859298	2.97984	1.79401
FBgn0003015	osk	1.01217	0.706429	1.93197	4.02771	0.859298	2.97984	1.79401
FBgn0033088	PGAP3	4.04867	7.4175	28.9796	10.7406	5.73308	19.8601	1.79249
FBgn0039882	Rift	2.02433	2.82571	15.4558	1.34257	2.42502	8.39917	1.79225
FBgn0260933	rempA	0	3.17893	9.65986	1.34257	1.58946	5.50122	1.79121
FBgn0030342	CG10347	3.0365	2.4725	9.65986	9.398	2.7545	9.52893	1.79052
FBgn0046888	CG31750	1.01217	8.83036	23.1837	10.7406	4.92126	16.9621	1.78522
FBgn0265803	asRNA:CR44592	0	2.11929	1.93197	5.37029	1.05964	3.65113	1.78476
FBgn0033443	CG1698	0	2.11929	1.93197	5.37029	1.05964	3.65113	1.78476
FBgn0036142	Adck5	1.01217	1.05964	5.79592	1.34257	1.0359	3.56924	1.78473
FBgn0038960	CG13855	1.01217	1.05964	5.79592	1.34257	1.0359	3.56924	1.78473
FBgn0033154	CG1850	1.01217	1.05964	5.79592	1.34257	1.0359	3.56924	1.78473
FBgn0031449	CG31689	2.02433	5.65143	11.5918	14.7683	3.83788	13.1801	1.77998
FBgn0000221	brn	0	2.4725	5.79592	2.68514	1.23625	4.24053	1.77827
FBgn0039175	beta-PheRS	0	5.29821	15.4558	2.68514	2.64911	9.07046	1.77567
FBgn0285940	lncRNA:CR46336	4.04867	2.82571	15.4558	8.05543	3.43719	11.7556	1.77405
FBgn0259167	CG42272	2.02433	1.41286	7.72789	4.02771	1.7186	5.8778	1.77405
FBgn0260971	CG42594	2.02433	1.41286	7.72789	4.02771	1.7186	5.8778	1.77405
FBgn0034269	Hyccin	2.02433	1.41286	7.72789	4.02771	1.7186	5.8778	1.77405
FBgn0036236	CG6931	0	2.82571	9.65986	0	1.41286	4.82993	1.77339
FBgn0259823	CG42404	6.073	9.18357	38.6394	13.4257	7.62829	26.0326	1.77089
FBgn0032819	CG10463	2.02433	3.17893	9.65986	8.05543	2.60163	8.85765	1.76751
FBgn0266318	lncRNA:CR44983	2.02433	3.53214	13.5238	5.37029	2.77824	9.44705	1.76569
FBgn0261588	pdm3	2.02433	3.53214	13.5238	5.37029	2.77824	9.44705	1.76569
FBgn0085411	CG34382	5.06083	3.88536	11.5918	18.796	4.4731	15.1939	1.76415
FBgn0033677	CG8321	5.06083	1.76607	23.1837	0	3.41345	11.5918	1.76381
FBgn0033195	CG1360	1.01217	0.353214	1.93197	2.68514	0.682691	2.30856	1.75769
FBgn0038217	CG14840	1.01217	0.353214	1.93197	2.68514	0.682691	2.30856	1.75769
FBgn0052017	CG32017	1.01217	0.353214	1.93197	2.68514	0.682691	2.30856	1.75769
FBgn0036126	Irbp18	1.01217	0.353214	1.93197	2.68514	0.682691	2.30856	1.75769
FBgn0011659	Mlh1	1.01217	0.353214	1.93197	2.68514	0.682691	2.30856	1.75769
FBgn0085380	CG34351	2.02433	0.706429	3.86394	5.37029	1.36538	4.61712	1.75769
FBgn0040385	CG12496	0	1.76607	1.93197	4.02771	0.883036	2.97984	1.75469
FBgn0037856	Leash	0	1.76607	1.93197	4.02771	0.883036	2.97984	1.75469
FBgn0038211	CG9649	0	3.53214	3.86394	8.05543	1.76607	5.95969	1.75469
FBgn0026197	lncRNA:noe	0	3.53214	3.86394	8.05543	1.76607	5.95969	1.75469
FBti0062332	notFound	12.146	16.9543	75.3469	22.8237	14.5501	49.0853	1.75426
FBgn0015240	Hr96	1.01217	9.89	19.3197	17.4534	5.45108	18.3866	1.75404
FBgn0038163	CG10841	1.01217	0.706429	5.79592	0	0.859298	2.89796	1.75381
FBgn0037031	CG11456	1.01217	0.706429	5.79592	0	0.859298	2.89796	1.75381
FBgn0036311	CG17666	1.01217	0.706429	5.79592	0	0.859298	2.89796	1.75381
FBgn0051055	CG31055	1.01217	0.706429	5.79592	0	0.859298	2.89796	1.75381
FBgn0053080	CG33080	1.01217	0.706429	5.79592	0	0.859298	2.89796	1.75381
FBgn0031306	CG4577	1.01217	0.706429	5.79592	0	0.859298	2.89796	1.75381
FBgn0031299	CG4629	2.02433	1.41286	11.5918	0	1.7186	5.79592	1.75381
FBgn0037005	CG5078	1.01217	0.706429	5.79592	0	0.859298	2.89796	1.75381
FBgn0022700	Cht4	1.01217	0.706429	5.79592	0	0.859298	2.89796	1.75381
FBgn0267934	lncRNA:CR46214	1.01217	0.706429	5.79592	0	0.859298	2.89796	1.75381
FBgn0030975	SdhBL	1.01217	0.706429	5.79592	0	0.859298	2.89796	1.75381
FBgn0036257	RhoGAP68F	0	3.88536	7.72789	5.37029	1.94268	6.54909	1.75325
FBgn0005590	scw	0	3.88536	7.72789	5.37029	1.94268	6.54909	1.75325
FBgn0033403	CG13739	1.01217	4.945	17.3877	2.68514	2.97858	10.0364	1.75255
FBgn0033134	Tsp42El	2.02433	6.00464	27.0476	0	4.01449	13.5238	1.75221
FBgn0263620	asRNA:CR43629	0	2.11929	5.79592	1.34257	1.05964	3.56924	1.75204
FBgn0035113	pyx	0	2.11929	5.79592	1.34257	1.05964	3.56924	1.75204
FBgn0086913	Rab26	0	4.23857	11.5918	2.68514	2.11929	7.13849	1.75204
FBgn0003950	unc	0	2.11929	5.79592	1.34257	1.05964	3.56924	1.75204
FBgn0259140	CG42255	4.04867	5.65143	23.1837	9.398	4.85005	16.2908	1.74799
FBgn0035086	CG12851	4.04867	1.05964	7.72789	9.398	2.55416	8.56294	1.74526
FBgn0027568	Cand1	1.01217	5.29821	7.72789	13.4257	3.15519	10.5768	1.7451
FBgn0038006	Cyp313a2	0	12.3625	21.2517	20.1386	6.18125	20.6951	1.74332
FBgn0267730	lncRNA:CR46061	0	5.65143	13.5238	5.37029	2.82571	9.44705	1.74125
FBgn0050392	CG30392	2.02433	2.82571	13.5238	2.68514	2.42502	8.10447	1.74072
FBgn0283525	l(2)10685	3.0365	1.05964	9.65986	4.02771	2.04807	6.84379	1.74053
FBgn0051036	CG31036	2.02433	11.3029	27.0476	17.4534	6.66359	22.2505	1.73947
FBgn0004882	orb	8.09733	4.59179	32.8435	9.398	6.34456	21.1208	1.73507
FBgn0039187	CG6454	11.1338	24.725	83.0748	36.2494	17.9294	59.6621	1.73449
FBgn0262869	Gfrl	1.01217	2.11929	7.72789	2.68514	1.56573	5.20652	1.73349
FBgn0000533	ea	1.01217	1.76607	3.86394	5.37029	1.38912	4.61712	1.73282
FBgn0053213	CG33213	2.02433	0.353214	3.86394	4.02771	1.18877	3.94583	1.73085
FBgn0039840	pHCl-2	2.02433	0.353214	3.86394	4.02771	1.18877	3.94583	1.73085
FBgn0004650	fs(1)N	7.08517	5.29821	28.9796	12.0831	6.19169	20.5314	1.72942
FBgn0051636	CG31636	0	5.29821	13.5238	4.02771	2.64911	8.77576	1.72802
FBgn0025676	CkIIalpha-i3	1.01217	3.88536	13.5238	2.68514	2.44876	8.10447	1.72667
FBgn0037050	ICA69	2.02433	2.11929	9.65986	4.02771	2.07181	6.84379	1.7239
FBgn0030833	CG8915	2.02433	1.76607	5.79592	6.71286	1.8952	6.25439	1.72252
FBgn0035532	CG15014	5.06083	12.7157	42.5034	16.1109	8.88827	29.3071	1.72128
FBgn0086024	snoRNA:Me28S-A2589b	2.02433	1.41286	1.93197	9.398	1.7186	5.66499	1.72084
FBgn0023096	btv	3.0365	2.4725	15.4558	2.68514	2.7545	9.07046	1.71939
FBgn0023388	Dap160	11.1338	9.89	46.3673	22.8237	10.5119	34.5955	1.71856
FBti0019866	notFound	0	12.7157	27.0476	14.7683	6.35786	20.9079	1.71744
FBgn0033866	CG6280	0	1.76607	5.79592	0	0.883036	2.89796	1.71449
FBgn0266757	mfr	0	1.76607	5.79592	0	0.883036	2.89796	1.71449
FBti0062672	notFound	0	1.76607	5.79592	0	0.883036	2.89796	1.71449
FBgn0030775	CG9673	12.146	23.3121	90.8027	25.5089	17.7291	58.1558	1.71381
FBgn0286203	stw	6.073	8.12393	28.9796	17.4534	7.09846	23.2165	1.70957
FBgn0035577	CG13708	0	1.41286	1.93197	2.68514	0.706429	2.30856	1.70838
FBgn0028540	CG9008	0	1.41286	1.93197	2.68514	0.706429	2.30856	1.70838
FBgn0031191	Cp110	0	2.82571	3.86394	5.37029	1.41286	4.61712	1.70838
FBgn0038934	Gld2	0	1.41286	1.93197	2.68514	0.706429	2.30856	1.70838
FBgn0001263	inaD	0	1.41286	1.93197	2.68514	0.706429	2.30856	1.70838
FBgn0267570	lncRNA:CR45910	0	1.41286	1.93197	2.68514	0.706429	2.30856	1.70838
FBti0062417	notFound	0	1.41286	1.93197	2.68514	0.706429	2.30856	1.70838
FBgn0050443	Opbp	0	1.41286	1.93197	2.68514	0.706429	2.30856	1.70838
FBgn0051017	PH4alphaNE3	1.01217	3.17893	9.65986	4.02771	2.09555	6.84379	1.70747
FBgn0266442	CG45072	2.02433	4.945	17.3877	5.37029	3.48467	11.379	1.70728
FBgn0052816	CG32816	1.01217	1.76607	7.72789	1.34257	1.38912	4.53523	1.70701
FBgn0035044	CG3663	1.01217	1.76607	7.72789	1.34257	1.38912	4.53523	1.70701
FBgn0036191	Sugb	8.09733	4.945	25.1156	17.4534	6.52117	21.2845	1.7066
FBgn0263355	CG31688	1.01217	1.41286	3.86394	4.02771	1.21251	3.94583	1.70233
FBgn0038693	unc79	1.01217	1.41286	3.86394	4.02771	1.21251	3.94583	1.70233
FBgn0259175	ome	3.0365	2.82571	9.65986	9.398	2.93111	9.52893	1.70087
FBgn0052476	mthl14	1.01217	6.00464	17.3877	5.37029	3.5084	11.379	1.69749
FBgn0032524	Hacd2	1.01217	1.05964	0	6.71286	1.0359	3.35643	1.69604
FBgn0287591	CR46461	1.01217	6.71107	11.5918	13.4257	3.86162	12.5088	1.69566
FBgn0261975	CG42806	2.02433	1.05964	1.93197	8.05543	1.54199	4.9937	1.69532
FBgn0032385	CG16964	1.01217	4.59179	15.4558	2.68514	2.80198	9.07046	1.69473
FBgn0261990	CG42808	1.01217	0	1.93197	1.34257	0.506083	1.63727	1.69385
FBgn0033820	CG4716	1.01217	0	1.93197	1.34257	0.506083	1.63727	1.69385
FBgn0030575	CG5321	1.01217	0	1.93197	1.34257	0.506083	1.63727	1.69385
FBgn0034907	CG5539	1.01217	0	1.93197	1.34257	0.506083	1.63727	1.69385
FBgn0000351	cort	1.01217	0	1.93197	1.34257	0.506083	1.63727	1.69385
FBgn0016650	Lgr1	1.01217	0	1.93197	1.34257	0.506083	1.63727	1.69385
FBgn0039848	Loxl1	1.01217	0	1.93197	1.34257	0.506083	1.63727	1.69385
FBgn0039023	Nepl14	1.01217	0	1.93197	1.34257	0.506083	1.63727	1.69385
FBti0060358	notFound	1.01217	0	1.93197	1.34257	0.506083	1.63727	1.69385
FBgn0082950	snoRNA:Me18S-G1952	1.01217	0	1.93197	1.34257	0.506083	1.63727	1.69385
[truncated: 8,534 more rows]

## Sheet: GO analysis
Analysis Type:	PANTHER Overrepresentation Test (Released 20210224)								Analysis Type:	PANTHER Overrepresentation Test (Released 20210224)
Annotation Version and Release Date:	GO Ontology database DOI: 10.5281/zenodo.5080993 Released 2021-07-02								Annotation Version and Release Date:	GO Ontology database DOI: 10.5281/zenodo.5080993 Released 2021-07-02
Analyzed List:	Client Text Box Input (Drosophila melanogaster)								Analyzed List:	Client Text Box Input (Drosophila melanogaster)
Reference List:	Drosophila melanogaster (all genes in database)								Reference List:	Drosophila melanogaster (all genes in database)
Test Type:	FISHER								Test Type:	FISHER
Correction:	FDR								Correction:	FDR
GO molecular function complete	Drosophila melanogaster - REFLIST (13811)	Client Text Box Input (968)	Client Text Box Input (expected)	Client Text Box Input (over/under)	Client Text Box Input (fold Enrichment)	Client Text Box Input (raw P-value)	Client Text Box Input (FDR)		GO cellular component complete	Drosophila melanogaster - REFLIST (13811)	Client Text Box Input (968)	Client Text Box Input (expected)	Client Text Box Input (over/under)	Client Text Box Input (fold Enrichment)	Client Text Box Input (raw P-value)	Client Text Box Input (FDR)
neurotransmitter receptor activity (GO:0030594)	59	14	4.14	+	3.39	0.000238	0.0456		receptor complex (GO:0043235)	76	18	5.33	+	3.38	3.29e-05	0.00403
ion channel activity (GO:0005216)	254	39	17.8	+	2.19	2.17e-05	0.0313		axoneme (GO:0005930)	64	15	4.49	+	3.34	0.000162	0.0128
passive transmembrane transporter activity (GO:0022803)	269	40	18.85	+	2.12	3.52e-05	0.0253		ciliary plasm (GO:0097014)	65	15	4.56	+	3.29	0.000187	0.014
channel activity (GO:0015267)	269	40	18.85	+	2.12	3.52e-05	0.0203		ion channel complex (GO:0034702)	71	15	4.98	+	3.01	0.000426	0.0249
ATP-dependent activity (GO:0140657)	393	53	27.55	+	1.92	2.36e-05	0.0227		plasma membrane bounded cell projection cytoplasm (GO:0032838)	84	17	5.89	+	2.89	0.000281	0.018
signaling receptor activity (GO:0038023)	405	52	28.39	+	1.83	0.000103	0.037		cilium (GO:0005929)	180	30	12.62	+	2.38	5.38e-05	0.00518
molecular transducer activity (GO:0060089)	405	52	28.39	+	1.83	0.000103	0.0329		integral component of plasma membrane (GO:0005887)	511	79	35.82	+	2.21	8.45e-10	5.69e-07
inorganic molecular entity transmembrane transporter activity (GO:0015318)	433	53	30.35	+	1.75	0.000247	0.0419		intrinsic component of plasma membrane (GO:0031226)	525	81	36.8	+	2.2	7.33e-10	9.88e-07
ATP binding (GO:0005524)	625	76	43.81	+	1.73	1.43e-05	0.0412		synapse (GO:0045202)	316	44	22.15	+	1.99	5.56e-05	0.00499
ion transmembrane transporter activity (GO:0015075)	477	57	33.43	+	1.7	0.000239	0.043		plasma membrane bounded cell projection (GO:0120025)	702	86	49.2	+	1.75	2.56e-06	0.000575
adenyl ribonucleotide binding (GO:0032559)	645	76	45.21	+	1.68	3.76e-05	0.0181		cell projection (GO:0042995)	706	86	49.48	+	1.74	2.8e-06	0.000538
adenyl nucleotide binding (GO:0030554)	650	76	45.56	+	1.67	4.12e-05	0.017		neuron projection (GO:0043005)	469	57	32.87	+	1.73	0.000206	0.0146
transporter activity (GO:0005215)	827	90	57.96	+	1.55	0.000105	0.0301		intrinsic component of membrane (GO:0031224)	1518	159	106.4	+	1.49	9.78e-07	0.000439
transmembrane transporter activity (GO:0022857)	772	84	54.11	+	1.55	0.000199	0.044		integral component of membrane (GO:0016021)	1492	156	104.57	+	1.49	1.39e-06	0.000467
anion binding (GO:0043168)	990	102	69.39	+	1.47	0.000218	0.0448		plasma membrane (GO:0005886)	1431	140	100.3	+	1.4	0.000123	0.0103
structural molecule activity (GO:0005198)	458	12	32.1	-	0.37	0.000129	0.0337		cell periphery (GO:0071944)	1820	167	127.56	+	1.31	0.000526	0.0283
structural constituent of ribosome (GO:0003735)	173	1	12.13	-	0.08	0.00016	0.0384		membrane (GO:0016020)	2887	252	202.35	+	1.25	0.000214	0.0144
									nucleus (GO:0005634)	2778	150	194.71	-	0.77	0.000387	0.0237
									protein-containing complex (GO:0032991)	2726	140	191.06	-	0.73	4.37e-05	0.00491
									catalytic complex (GO:1902494)	996	43	69.81	-	0.62	0.000699	0.0362
									intracellular organelle lumen (GO:0070013)	1011	38	70.86	-	0.54	2.39e-05	0.00403
tRNAs removed									organelle lumen (GO:0043233)	1012	38	70.93	-	0.54	2.39e-05	0.00358
snoRNA removed									membrane-enclosed lumen (GO:0031974)	1012	38	70.93	-	0.54	2.39e-05	0.00322
rRNA removed									nuclear lumen (GO:0031981)	823	29	57.68	-	0.5	4.43e-05	0.00459
enriched >+1.5l2fc used									ribonucleoprotein complex (GO:1990904)	565	13	39.6	-	0.33	1.93e-06	0.000519
removed genes with low counts.									ribosome (GO:0005840)	185	2	12.97	-	0.15	0.000513	0.0288
full list input to pantherdb
gene_id	GeneName	input_1	input_2	CMTR1pd_1	CMTR1pd_2	log2_FC	t.test	FullName
FBgn0037515	Sp7	0	0.706429	48.2993	6.71286	6.28306	0.415999	Serine protease 7
FBgn0065100	snmRNA:254	0	0.353214	5.79592	18.796	6.1215	0.313221	small non-messenger RNA 254
FBgn0031619	CG3355	0	0.353214	19.3197	4.02771	6.04658	0.373508	notFound
FBgn0039676	ppk20	0	0.353214	9.65986	9.398	5.7537	0.000898216	pickpocket 20
FBgn0053322	CG33322	0	0.353214	9.65986	8.05543	5.64831	0.0488336	notFound
FBgn0031751	CG9016	0	0.353214	3.86394	13.4257	5.61322	0.326874	notFound
FBgn0036560	CG5895	0	0.353214	11.5918	5.37029	5.58563	0.227218	notFound
FBgn0263504	lncRNA:CR43493	0	0.706429	28.9796	2.68514	5.48619	0.448151	long non-coding RNA:CR43493
FBgn0031189	CG14618	0	0.353214	11.5918	4.02771	5.46667	0.292292	notFound
FBgn0263232	Nxf3	0	0.353214	11.5918	4.02771	5.46667	0.292292	Nuclear export factor 3
FBgn0263320	CG43401	0	0.353214	15.4558	0	5.45146	0.507306	notFound
FBgn0004187	snRNA:U1:95Cc	0	1.76607	27.0476	48.3326	5.41557	0.177074	small nuclear RNA U1 at 95C c
FBgn0031169	CG1494	0	0.706429	23.1837	6.71286	5.40329	0.326613	notFound
FBgn0259917	CG42446	0	0.353214	13.5238	1.34257	5.39537	0.444405	notFound
FBgn0261523	CG42658	0	0.353214	11.5918	1.34257	5.19453	0.435018	notFound
FBgn0265065	asRNA:CR44176	0	0.353214	9.65986	2.68514	5.12724	0.334781	antisense RNA:CR44176
FBgn0029587	CG14797	0	0.706429	19.3197	5.37029	5.12724	0.334781	notFound
FBgn0265443	lncRNA:CR44343	0	1.05964	30.9116	5.37029	5.0976	0.399108	long non-coding RNA:CR44343
FBgn0004191	snRNA:U2:34ABa	0	1.41286	28.9796	18.796	5.07959	0.131966	small nuclear RNA U2 at 34AB a
FBgn0029906	xit	0	0.706429	19.3197	4.02771	5.04658	0.377753	xiantuan
FBgn0035734	CG14823	0	0.353214	11.5918	0	5.03642	0.509757	notFound
FBgn0050485	CG30485	0	0.353214	5.79592	5.37029	4.98245	0.0030386	notFound
FBgn0085360	CG34331	0	3.53214	90.8027	17.4534	4.93776	0.388537	notFound
FBgn0038773	CG10887	0	1.05964	30.9116	1.34257	4.92783	0.482823	notFound
FBgn0052553	lncRNA:CR32553	0	0.353214	7.72789	2.68514	4.8817	0.294557	long non-coding RNA:CR32553
FBgn0036504	yellow-k	0	0.353214	5.79592	4.02771	4.79764	0.106572	yellow-k
FBgn0036217	CG5906	0	0.706429	15.4558	4.02771	4.78556	0.347222	notFound
FBgn0039083	CG10177	0	2.11929	50.2313	8.05543	4.78152	0.409597	notFound
FBgn0265580	lncRNA:CR44407	0	0.706429	19.3197	0	4.77339	0.511725	long non-coding RNA:CR44407
FBgn0266027	asRNA:TS15	0	0.353214	9.65986	0	4.77339	0.511725	antisense RNA:testis-specific 15
FBgn0038655	CG14297	0	0.353214	9.65986	0	4.77339	0.511725	notFound
FBgn0085479	CG34450	0	0.353214	9.65986	0	4.77339	0.511725	notFound
FBgn0262844	CG43208	0	0.353214	9.65986	0	4.77339	0.511725	notFound
FBgn0035663	CG6462	0	0.353214	9.65986	0	4.77339	0.511725	notFound
FBgn0034769	Obp58c	0	0.353214	9.65986	0	4.77339	0.511725	Odorant-binding protein 58c
FBgn0262855	CG43219	0	0.706429	13.5238	5.37029	4.74125	0.266248	notFound
FBgn0030429	CG4661	1.01217	0.706429	40.5714	5.37029	4.7405	0.427982	notFound
FBgn0283480	Alp2	0	0.353214	3.86394	5.37029	4.70838	0.0927333	Alkaline phosphatase 2
FBgn0028482	bdl	0	0.353214	3.86394	5.37029	4.70838	0.0927333	borderless
FBgn0264940	lncRNA:CR44109	0	0.353214	3.86394	5.37029	4.70838	0.0927333	long non-coding RNA:CR44109
FBgn0036321	CG14120	0	0.353214	7.72789	1.34257	4.68256	0.401929	notFound
FBgn0050429	CG30429	0	0.353214	7.72789	1.34257	4.68256	0.401929	notFound
FBgn0038943	CG5391	0	0.706429	15.4558	2.68514	4.68256	0.401929	notFound
FBgn0267311	lncRNA:CR45747	0	0.353214	7.72789	1.34257	4.68256	0.401929	long non-coding RNA:CR45747
FBgn0267314	lncRNA:CR45750	0	0.353214	7.72789	1.34257	4.68256	0.401929	long non-coding RNA:CR45750
FBgn0051902	Spn28Da	0	0.353214	7.72789	1.34257	4.68256	0.401929	Serpin 28Da
FBgn0028560	sut4	0	0.353214	7.72789	1.34257	4.68256	0.401929	sugar transporter 4
FBgn0267643	lncRNA:CR45981	0	0.353214	1.93197	6.71286	4.61322	0.331716	long non-coding RNA:CR45981
FBgn0266577	asRNA:CR45108	0	0.353214	5.79592	2.68514	4.58563	0.228986	antisense RNA:CR45108
FBgn0259216	RhoGAP102A	0	0.353214	5.79592	2.68514	4.58563	0.228986	Rho GTPase activating protein at 102A
FBgn0039124	tbrd-1	0	0.353214	5.79592	2.68514	4.58563	0.228986	testis-specifically expressed bromodomain containing protein-1
FBgn0267257	lncRNA:CR45693	0	1.05964	23.1837	1.34257	4.53268	0.476885	long non-coding RNA:CR45693
FBgn0038237	Pde6	0	0.706429	13.5238	2.68514	4.5201	0.387641	Phosphodiesterase 6
FBgn0287600	asRNA:CR46469	0	0.353214	3.86394	4.02771	4.48171	0.0110558	antisense RNA:CR46469
FBgn0053970	CG33970	0	0.353214	3.86394	4.02771	4.48171	0.0110558	notFound
FBgn0004577	Pxd	0	0.353214	3.86394	4.02771	4.48171	0.0110558	Peroxidase
FBgn0266735	asRNA:CR45208	0	0.353214	7.72789	0	4.45146	0.514689	antisense RNA:CR45208
FBgn0029816	CG12729	0	0.353214	7.72789	0	4.45146	0.514689	notFound
FBgn0038447	CG14892	0	0.353214	7.72789	0	4.45146	0.514689	notFound
FBgn0050340	CG30340	0	0.353214	7.72789	0	4.45146	0.514689	notFound
FBgn0051952	CG31952	0	0.353214	7.72789	0	4.45146	0.514689	notFound
FBgn0085353	CG34324	0	0.353214	7.72789	0	4.45146	0.514689	notFound
FBgn0023530	CG3740	0	0.353214	7.72789	0	4.45146	0.514689	notFound
FBgn0260428	CG42523	0	0.353214	7.72789	0	4.45146	0.514689	notFound
FBgn0030982	CG7423	0	0.353214	7.72789	0	4.45146	0.514689	notFound
FBgn0046887	Gr98b	0	0.353214	7.72789	0	4.45146	0.514689	Gustatory receptor 98b
FBgn0263343	lncRNA:CR43424	0	0.353214	7.72789	0	4.45146	0.514689	long non-coding RNA:CR43424
FBgn0041622	Or69a	0	0.353214	7.72789	0	4.45146	0.514689	Odorant receptor 69a
FBgn0038784	CG4362	0	0.353214	1.93197	5.37029	4.36973	0.289807	notFound
FBgn0264697	lncRNA:CR43966	0	0.353214	1.93197	5.37029	4.36973	0.289807	long non-coding RNA:CR43966
FBgn0267455	lncRNA:CR45805	0	0.706429	7.72789	6.71286	4.35346	0.0118092	long non-coding RNA:CR45805
FBgn0266413	asRNA:CR45053	0	1.41286	19.3197	9.398	4.34525	0.216031	antisense RNA:CR45053
FBgn0033952	Adgf-E	0	0.353214	5.79592	1.34257	4.337	0.368488	Adenosine deaminase-related growth factor E
FBgn0027934	alpha-Est4aPsi	0	0.353214	5.79592	1.34257	4.337	0.368488	alpha-Est4aPsi
FBgn0050281	CG30281	0	0.353214	5.79592	1.34257	4.337	0.368488	notFound
FBgn0266844	lncRNA:CR45306	0	0.353214	5.79592	1.34257	4.337	0.368488	long non-coding RNA:CR45306
FBgn0263390	Nha2	0	0.353214	5.79592	1.34257	4.337	0.368488	Na[+]/H[+] hydrogen antiporter 2
FBgn0035143	Ppm1	0	0.353214	5.79592	1.34257	4.337	0.368488	Ppm1
FBgn0261363	PPO3	0	0.353214	5.79592	1.34257	4.337	0.368488	Prophenoloxidase 3
FBgn0033574	Spn47C	0	0.706429	11.5918	2.68514	4.337	0.368488	Serpin 47C
FBgn0039007	CCAP	1.01217	0.706429	28.9796	5.37029	4.321	0.398707	Crustacean cardioactive peptide
FBgn0033750	CG13151	3.0365	0.353214	67.619	0	4.31819	0.516215	notFound
FBgn0034665	CG4372	0	1.05964	19.3197	1.34257	4.28535	0.47205	notFound
FBgn0035453	CG10357	0	0.706429	13.5238	0	4.25881	0.516815	notFound
FBgn0053688	CG33688	0	0.706429	13.5238	0	4.25881	0.516815	notFound
FBgn0267591	asRNA:CR45929	0	0.353214	0	6.71286	4.24831	0.51694	antisense RNA:CR45929
FBgn0278599	asRNA:CR46269	0	0.353214	0	6.71286	4.24831	0.51694	antisense RNA:CR46269
FBgn0266436	CG45066	0	4.945	79.2109	13.4257	4.22754	0.408779	notFound
FBgn0040354	CG14418	0	0.706429	7.72789	5.37029	4.21268	0.0973201	notFound
FBgn0086693	iav	1.01217	0.706429	25.1156	6.71286	4.21102	0.349192	inactive
FBgn0035914	CG6282	0	0.706429	11.5918	1.34257	4.19453	0.443415	notFound
FBgn0052845	CG32845	1.01217	5.65143	112.054	9.398	4.18795	0.46425	notFound
FBgn0265995	lncRNA:CR44770	0	1.41286	21.2517	4.02771	4.16128	0.396763	long non-coding RNA:CR44770
FBgn0033599	CG13223	0	1.76607	27.0476	4.02771	4.13715	0.422913	notFound
FBgn0039228	CG6980	0	0.706429	9.65986	2.68514	4.12724	0.341453	notFound
FBgn0267977	mh	0	2.4725	30.9116	12.0831	4.12012	0.272386	maternal haploid
FBgn0039655	CG14507	0	0.353214	1.93197	4.02771	4.07662	0.219733	notFound
FBgn0031655	Marcal1	0	0.706429	3.86394	8.05543	4.07662	0.219733	Marcal1
FBgn0046878	Obp83cd	0	0.353214	1.93197	4.02771	4.07662	0.219733	Odorant-binding protein 83cd
FBgn0036851	CG14082	0	1.05964	13.5238	4.02771	4.04995	0.329774	notFound
FBgn0051423	Ir94c	0	1.41286	19.3197	4.02771	4.04658	0.385997	Ionotropic receptor 94c
FBgn0267181	asRNA:CR45621	0	1.76607	25.1156	4.02771	4.04455	0.416698	antisense RNA:CR45621
FBgn0030058	CG11294	0	0.353214	5.79592	0	4.03642	0.519665	notFound
FBgn0032894	CG14402	0	0.353214	5.79592	0	4.03642	0.519665	notFound
FBgn0039395	CG14546	0	0.353214	5.79592	0	4.03642	0.519665	notFound
FBgn0036345	CG17300	0	0.353214	5.79592	0	4.03642	0.519665	notFound
FBgn0030207	CG2887	0	0.353214	5.79592	0	4.03642	0.519665	notFound
FBgn0052591	CG32591	0	0.353214	5.79592	0	4.03642	0.519665	notFound
FBgn0085431	CG34402	0	0.353214	5.79592	0	4.03642	0.519665	notFound
FBgn0050081	Ir51b	0	0.353214	5.79592	0	4.03642	0.519665	Ionotropic receptor 51b
FBgn0052704	Ir8a	0	0.353214	5.79592	0	4.03642	0.519665	Ionotropic receptor 8a
FBgn0264431	lncRNA:CR43849	0	0.353214	5.79592	0	4.03642	0.519665	long non-coding RNA:CR43849
FBgn0265450	lncRNA:CR44350	0	0.353214	5.79592	0	4.03642	0.519665	long non-coding RNA:CR44350
FBgn0011834	Ser6	0	0.353214	5.79592	0	4.03642	0.519665	Serine protease 6
FBgn0003366	sev	1.01217	1.41286	32.8435	6.71286	4.02784	0.390349	sevenless
FBgn0065099	snRNA:7SK	9.1095	16.9543	83.0748	339.671	4.01967	0.365329	small nuclear RNA 7SK
FBgn0266329	lncRNA:CR44994	0	2.11929	32.8435	1.34257	4.01176	0.493845	long non-coding RNA:CR44994
FBgn0031248	CG11912	1.01217	0.353214	19.3197	2.68514	4.01045	0.431616	notFound
FBgn0262007	CG42825	0	2.11929	23.1837	10.7406	4.00067	0.229372	notFound
FBgn0262898	lncRNA:CR43253	1.01217	0.353214	21.2517	0	3.9602	0.521034	long non-coding RNA:CR43253
FBgn0263488	snmRNA:CR43603	1.01217	0.706429	3.86394	22.8237	3.95687	0.413406	small non-messenger RNA:CR43603
FBgn0015663	Ugt36A1	0	2.11929	27.0476	5.37029	3.93514	0.393638	UDP-glycosyltransferase family 36 member A1
FBgn0030647	CG6324	0	0.353214	0	5.37029	3.92638	0.521253	notFound
FBgn0037462	sunz	0	0.353214	0	5.37029	3.92638	0.521253	sungrazer
FBgn0263489	lncRNA:CR43604	0	1.76607	7.72789	18.796	3.90868	0.260934	long non-coding RNA:CR43604
FBgn0030997	CG7990	0	2.4725	32.8435	4.02771	3.89845	0.442866	notFound
FBgn0052698	CARPB	0	1.05964	7.72789	8.05543	3.89675	0.0307489	Carbonic anhydrase-related protein B
FBgn0267572	asRNA:CR45912	0	2.11929	23.1837	8.05543	3.8817	0.300271	antisense RNA:CR45912
FBgn0031065	CG14234	0	0.706429	7.72789	2.68514	3.8817	0.300271	notFound
FBgn0035888	CG7120	0	0.706429	7.72789	2.68514	3.8817	0.300271	notFound
FBgn0266973	lncRNA:CR45424	0	1.41286	15.4558	5.37029	3.8817	0.300271	long non-coding RNA:CR45424
FBgn0053125	CG33125	1.01217	0	13.5238	1.34257	3.87653	0.458236	notFound
FBgn0035943	CG5653	1.01217	0	13.5238	1.34257	3.87653	0.458236	notFound
FBgn0085309	CG34280	0	2.4725	30.9116	5.37029	3.87521	0.410316	notFound
FBgn0032075	Tsp29Fb	0	1.05964	15.4558	0	3.8665	0.522172	Tetraspanin 29Fb
FBgn0033112	Spn42Db	1.01217	2.4725	50.2313	0	3.84949	0.52279	Serpin 42Db
FBgn0052945	CG32945	0	1.41286	13.5238	6.71286	3.84028	0.209131	notFound
FBgn0038315	CG14866	0	2.4725	23.1837	12.0831	3.83427	0.19404	notFound
FBgn0004513	Mdr65	0	1.41286	7.72789	12.0831	3.80962	0.121462	Multi drug resistance 65
FBgn0266635	asRNA:CR45142	0	1.76607	19.3197	5.37029	3.80531	0.344595	antisense RNA:CR45142
FBgn0039224	CG13634	1.01217	0.706429	3.86394	20.1386	3.80388	0.401512	notFound
FBgn0034567	CG15651	0	0.706429	5.79592	4.02771	3.79764	0.0870805	notFound
FBgn0034715	Oatp58Db	0	0.706429	5.79592	4.02771	3.79764	0.0870805	Organic anion transporting polypeptide 58Db
FBgn0038358	Ttc26	1.01217	2.11929	36.7075	6.71286	3.79347	0.407177	Tetratricopeptide repeat domain 26
FBgn0013263	Trl	1.01217	8.83036	112.054	24.1663	3.79077	0.385365	Trithorax-like
FBgn0262685	CG43155	1.01217	0.706429	15.4558	8.05543	3.77405	0.207886	notFound
FBgn0030780	CG13008	0	0.706429	9.65986	0	3.77339	0.523683	notFound
FBgn0035791	CG8539	0	0.706429	9.65986	0	3.77339	0.523683	notFound
FBgn0260746	Ect3	0	0.706429	9.65986	0	3.77339	0.523683	Ectoderm-expressed 3
FBgn0069354	Porin2	0	0.706429	9.65986	0	3.77339	0.523683	Porin2
FBgn0286507	vrs	0	0.706429	9.65986	0	3.77339	0.523683	versager
FBgn0260766	CG42564	1.01217	9.18357	115.918	21.4811	3.75234	0.405273	notFound
FBgn0035360	CG1246	0	2.4725	28.9796	4.02771	3.73874	0.434706	notFound
FBgn0085274	CG34245	0	2.4725	28.9796	4.02771	3.73874	0.434706	notFound
FBgn0051144	asRNA:CR31144	0	2.4725	23.1837	9.398	3.72002	0.265102	antisense RNA:CR31144
FBgn0029783	Sirt4	0	2.4725	23.1837	9.398	3.72002	0.265102	Sirtuin 4
FBgn0034859	CG3520	0	0.706429	3.86394	5.37029	3.70838	0.0696315	notFound
FBgn0039246	CG10845	1.01217	1.05964	21.2517	5.37029	3.68365	0.365539	notFound
FBgn0033623	CG13202	0	0.706429	7.72789	1.34257	3.68256	0.413104	notFound
FBgn0033524	Cyp49a1	0	0.706429	7.72789	1.34257	3.68256	0.413104	Cyp49a1
FBgn0265909	lncRNA:CR44698	0	0.706429	7.72789	1.34257	3.68256	0.413104	long non-coding RNA:CR44698
FBgn0034827	Klp59D	0	1.05964	13.5238	0	3.67385	0.525416	Kinesin-like protein at 59D
FBgn0034304	CG5742	10.1217	25.7846	376.735	77.8691	3.6623	0.394153	notFound
FBgn0038390	Rbf2	1.01217	1.76607	21.2517	13.4257	3.64175	0.150331	Retinoblastoma-family protein 2
FBgn0004870	bab1	1.01217	1.41286	19.3197	10.7406	3.63179	0.190956	bric a brac 1
FBgn0036612	CG4998	0	0.706429	1.93197	6.71286	3.61322	0.340458	notFound
FBgn0267922	lncRNA:CR46203	0	0.706429	1.93197	6.71286	3.61322	0.340458	long non-coding RNA:CR46203
FBgn0041711	yellow-e	0	1.05964	11.5918	1.34257	3.60956	0.451869	yellow-e
FBgn0266822	lncRNA:CR45284	1.01217	0	9.65986	2.68514	3.60841	0.34684	long non-coding RNA:CR45284
FBgn0031116	CG1695	0	2.4725	23.1837	6.71286	3.59594	0.339533	notFound
FBgn0019985	mGluR	0	1.76607	21.2517	0	3.58896	0.526998	metabotropic Glutamate Receptor
FBgn0033229	CG12822	0	0.706429	5.79592	2.68514	3.58563	0.228763	notFound
FBgn0000557	eEF1alpha2	0	0.706429	5.79592	2.68514	3.58563	0.228763	eukaryotic translation elongation factor 1 alpha 2
FBgn0051774	fred	1.01217	1.76607	25.1156	8.05543	3.57768	0.325165	friend of echinoid
FBgn0036568	ATPsynbetaL	1.01217	6.71107	81.1428	10.7406	3.57253	0.442539	ATP synthase, beta subunit-like
FBgn0050403	CG30403	0	1.41286	15.4558	1.34257	3.57163	0.471347	notFound
FBgn0037619	CG8159	1.01217	4.23857	34.7755	26.8514	3.55297	0.0569748	notFound
FBgn0267004	lncRNA:CR45448	0	1.41286	5.79592	10.7406	3.54897	0.179789	long non-coding RNA:CR45448
FBgn0263220	Hk	0	4.23857	46.3673	2.68514	3.53268	0.490847	Hyperkinetic
FBgn0263018	snRNA:U4atac	0	2.11929	9.65986	14.7683	3.52689	0.105311	small nuclear RNA U4atac
FBgn0033603	Cpr47Ef	1.01217	0	11.5918	0	3.51759	0.528407	Cuticular protein 47Ef
FBgn0265656	lncRNA:CR44463	1.01217	0	11.5918	0	3.51759	0.528407	long non-coding RNA:CR44463
FBgn0030735	CG3632	1.01217	4.945	42.5034	25.5089	3.5131	0.155138	notFound
FBgn0014949	btn	0	0.353214	0	4.02771	3.51135	0.528534	buttonless
FBgn0039093	CG10183	0	0.353214	0	4.02771	3.51135	0.528534	notFound
FBgn0053285	CG33285	0	0.353214	0	4.02771	3.51135	0.528534	notFound
FBgn0036145	CG7607	0	0.353214	0	4.02771	3.51135	0.528534	notFound
FBgn0020307	dve	2.02433	4.59179	57.9592	17.4534	3.51075	0.337852	defective proventriculus
FBgn0004183	snRNA:U1:82Eb	2.02433	1.05964	13.5238	21.4811	3.5047	0.151091	small nuclear RNA U1 at 82Eb
FBgn0050471	CG30471	1.01217	0.353214	15.4558	0	3.50077	0.529243	notFound
FBgn0053121	Spn28Db	0	2.11929	21.2517	2.68514	3.49758	0.447075	Serpin 28Db
FBgn0033031	CG8245	0	3.17893	25.1156	10.7406	3.49561	0.251473	notFound
FBgn0035385	FMRFaR	1.01217	0.706429	19.3197	0	3.49077	0.529591	FMRFamide Receptor
FBgn0037171	CG14459	0	2.82571	28.9796	2.68514	3.48619	0.469234	notFound
FBgn0000003	7SLRNA:CR32864	2.02433	2.11929	15.4558	30.8791	3.48314	0.223103	Signal recognition particle 7SL RNA CR32864
FBgn0250845	CG1288	0	0.706429	3.86394	4.02771	3.48171	0.0512762	notFound
FBgn0030746	CG9981	0	0.706429	3.86394	4.02771	3.48171	0.0512762	notFound
FBgn0052843	Dh31-R	0	1.41286	11.5918	4.02771	3.46667	0.30345	Diuretic hormone 31 Receptor
FBgn0031498	CG17260	1.01217	2.82571	28.9796	13.4257	3.46586	0.240199	notFound
FBgn0260431	CG42526	2.02433	19.78	197.061	42.9623	3.46049	0.389024	notFound
FBgn0051205	CG31205	1.01217	0.353214	9.65986	5.37029	3.46048	0.186681	notFound
FBgn0032447	PICK1	1.01217	5.29821	63.7551	5.37029	3.45342	0.476094	Protein interacting with C kinase 1
FBgn0287463	asRNA:CR46452	0	1.05964	11.5918	0	3.45146	0.529781	antisense RNA:CR46452
FBgn0266327	asRNA:CR44992	0	0.706429	7.72789	0	3.45146	0.529781	antisense RNA:CR44992
FBgn0039324	CG10553	0	0.706429	7.72789	0	3.45146	0.529781	notFound
FBgn0260480	CG32295	0	0.706429	7.72789	0	3.45146	0.529781	notFound
FBgn0041243	Gr43a	0	0.706429	7.72789	0	3.45146	0.529781	Gustatory receptor 43a
FBgn0265040	lncRNA:CR44157	0	0.706429	7.72789	0	3.45146	0.529781	long non-coding RNA:CR44157
FBgn0264979	CG4267	1.01217	0	9.65986	1.34257	3.4423	0.439891	notFound
FBgn0031697	CG14024	2.02433	7.77071	83.0748	22.8237	3.43449	0.354591	notFound
FBgn0266798	asRNA:CR45260	1.01217	2.82571	34.7755	6.71286	3.43432	0.407044	antisense RNA:CR45260
FBgn0011589	Elk	1.01217	1.76607	23.1837	6.71286	3.42774	0.347017	Eag-like K[+] channel
FBgn0260005	wtrw	0	4.59179	46.3673	2.68514	3.4172	0.493216	water witch
FBgn0032969	CG2528	2.02433	1.76607	27.0476	13.4257	3.41655	0.226249	notFound
FBgn0034151	CG15617	2.02433	4.945	50.2313	24.1663	3.41616	0.231216	notFound
FBgn0033883	CG16935	3.0365	3.88536	52.1632	21.4811	3.41134	0.274182	notFound
FBgn0051933	CG31933	0	3.17893	27.0476	6.71286	3.40872	0.368944	notFound
FBgn0266260	lncRNA:CR44955	0	1.41286	13.5238	1.34257	3.39537	0.466782	long non-coding RNA:CR44955
FBgn0036218	Sprn	1.01217	2.4725	27.0476	9.398	3.38665	0.311306	Spermitin
FBgn0035211	CG2211	0	0.706429	1.93197	5.37029	3.36973	0.29621	notFound
FBgn0027583	CG7601	14.1703	22.6057	297.524	80.5543	3.36185	0.360176	notFound
FBgn0036962	CG17122	0	3.53214	34.7755	1.34257	3.35411	0.507099	notFound
FBgn0036417	CG7906	0	4.23857	40.5714	2.68514	3.35127	0.489292	notFound
FBgn0033296	Mal-A7	0	2.11929	13.5238	8.05543	3.34799	0.139412	Maltase A7
FBgn0261998	CG42816	0	2.82571	23.1837	5.37029	3.337	0.381004	notFound
FBgn0031327	CG5397	0	0.706429	5.79592	1.34257	3.337	0.381004	notFound
FBgn0263413	lncRNA:CR43459	0	2.11929	17.3877	4.02771	3.337	0.381004	long non-coding RNA:CR43459
FBgn0034085	Ptp52F	0	0.706429	5.79592	1.34257	3.337	0.381004	Protein tyrosine phosphatase 52F
FBgn0041721	snRNA:U12	1.01217	0.353214	9.65986	4.02771	3.32549	0.269282	small nuclear RNA U12
FBgn0034541	CG13437	0	3.17893	25.1156	6.71286	3.32371	0.357694	notFound
FBgn0031703	CG12512	0	1.05964	3.86394	6.71286	3.31925	0.152332	notFound
FBgn0039335	Vps33B	2.02433	11.3029	94.6666	37.592	3.31092	0.278181	Vacuolar protein sorting 33B
FBgn0002023	Lim3	3.0365	7.4175	92.7347	10.7406	3.30716	0.459561	Lim3
FBgn0261549	rdgA	7.08517	8.47714	123.646	29.5366	3.29913	0.381798	retinal degeneration A
FBgn0036486	Msh6	0	1.41286	5.79592	8.05543	3.29334	0.0593923	Msh6
FBgn0259241	CG42339	1.01217	0.706429	15.4558	1.34257	3.28902	0.478873	notFound
FBgn0262057	Spn77Ba	1.01217	3.88536	28.9796	18.796	3.28615	0.127362	Serpin 77Ba
FBgn0028887	CG3491	0	2.11929	5.79592	14.7683	3.27849	0.275138	notFound
FBgn0260932	cuff	1.01217	6.35786	57.9592	13.4257	3.27588	0.384298	cutoff
FBgn0039742	CG15528	1.01217	0.353214	7.72789	5.37029	3.26199	0.106061	notFound
FBgn0033807	AQP	4.04867	2.11929	30.9116	28.194	3.26043	0.00600778	aquaporin
FBgn0038917	CG6678	1.01217	7.4175	61.8231	18.796	3.25757	0.337431	notFound
FBgn0053703	CG33703	1.01217	0	9.65986	0	3.25456	0.534301	notFound
FBgn0037520	CG18268	1.01217	0.353214	11.5918	1.34257	3.24384	0.460995	notFound
FBgn0035648	CG13288	1.01217	6.35786	56.0272	13.4257	3.23629	0.379932	notFound
FBgn0260487	CG42534	2.02433	2.82571	30.9116	14.7683	3.23549	0.238981	notFound
FBgn0265597	rad	1.01217	3.17893	30.9116	8.05543	3.21685	0.368367	radish
FBgn0036665	CG13024	0	1.05964	5.79592	4.02771	3.21268	0.0717593	notFound
FBgn0023524	CG3078	2.02433	3.53214	44.4354	6.71286	3.20244	0.43981	notFound
FBgn0014396	tim	0	2.11929	15.4558	4.02771	3.2006	0.36414	timeless
FBgn0028412	Mst33A	1.01217	0.353214	5.79592	6.71286	3.19556	0.0137949	Mst33A
FBgn0030345	CG1847	1.01217	1.41286	15.4558	6.71286	3.19245	0.264804	notFound
FBgn0042103	CG18746	0	2.11929	19.3197	0	3.18842	0.535977	notFound
FBgn0051007	CG31007	0	2.11929	19.3197	0	3.18842	0.535977	notFound
FBgn0266845	CG45307	0	1.05964	9.65986	0	3.18842	0.535977	notFound
FBgn0052432	CG32432	5.06083	5.65143	71.483	25.5089	3.1786	0.311636	notFound
FBgn0035004	Pgam5-2	1.01217	1.05964	17.3877	1.34257	3.17641	0.488061	Phosphoglycerate mutase 5-2
FBgn0036785	CG13700	1.01217	0.706429	15.4558	0	3.16884	0.537403	notFound
FBgn0083960	CG34124	0	2.11929	13.5238	5.37029	3.15629	0.272576	notFound
FBgn0036510	SCCRO	10.1217	24.725	247.292	63.1009	3.155	0.373884	Squamous cell carcinoma-related oncogene
FBgn0085204	CG34175	0	7.77071	50.2313	18.796	3.15105	0.288214	notFound
FBgn0267489	PRY	2.02433	1.76607	30.9116	2.68514	3.1479	0.482663	polycystine-related-Y
FBgn0010329	Tbh	0	2.11929	17.3877	1.34257	3.14373	0.487116	Tyramine beta hydroxylase
FBgn0033439	CG1773	1.01217	1.76607	23.1837	1.34257	3.14208	0.501235	notFound
FBgn0267399	lncRNA:CR45761	0	1.76607	15.4558	0	3.12953	0.537543	long non-coding RNA:CR45761
FBgn0000092	dyw	0	1.41286	9.65986	2.68514	3.12724	0.353724	daywake
FBgn0052203	Spn75F	1.01217	0.353214	3.86394	8.05543	3.12593	0.233799	Serpin 75F
FBgn0039201	CG13617	2.02433	0.706429	7.72789	16.1109	3.12593	0.233799	notFound
FBgn0033867	Cpr50Ca	0	1.05964	3.86394	5.37029	3.12341	0.0572722	Cuticular protein 50Ca
FBgn0061476	Zwilch	29.3528	39.9132	525.496	77.8691	3.12281	0.443988	Zwilch
FBgn0034493	CG8908	0	9.89	75.3469	10.7406	3.12176	0.444586	notFound
FBgn0030634	CG9164	0	2.82571	23.1837	1.34257	3.11764	0.500422	notFound
FBgn0053182	Kdm4B	2.02433	0	13.5238	4.02771	3.11608	0.340475	Lysine (K)-specific demethylase 4B
FBgn0264701	lncRNA:CR43970	1.01217	2.11929	9.65986	17.4534	3.1141	0.194069	long non-coding RNA:CR43970
FBgn0039495	CG5909	1.01217	11.6561	81.1428	28.194	3.10949	0.310051	notFound
FBgn0035969	CG4476	8.09733	4.945	86.9387	25.5089	3.10798	0.351818	notFound
FBgn0029522	CG13373	0	1.05964	7.72789	1.34257	3.0976	0.424403	notFound
FBgn0051323	CG31323	0	1.05964	7.72789	1.34257	3.0976	0.424403	notFound
FBgn0267287	lncRNA:CR45723	0	1.05964	7.72789	1.34257	3.0976	0.424403	long non-coding RNA:CR45723
FBgn0061188	lncRNA:Yu	0	1.05964	7.72789	1.34257	3.0976	0.424403	long non-coding RNA:Yu
FBgn0263406	lncRNA:CR43452	1.01217	3.88536	30.9116	10.7406	3.08827	0.314829	long non-coding RNA:CR43452
FBgn0267443	lncRNA:CR45793	1.01217	0.706429	3.86394	10.7406	3.08711	0.311587	long non-coding RNA:CR45793
FBgn0264983	asRNA:CR44134	1.01217	0.353214	11.5918	0	3.08573	0.539535	antisense RNA:CR44134
FBgn0031372	CG7295	1.01217	6.00464	57.9592	1.34257	3.07919	0.524642	notFound
FBgn0035440	CG14969	0	0.706429	1.93197	4.02771	3.07662	0.215346	notFound
FBgn0038550	CG17801	0	0.706429	1.93197	4.02771	3.07662	0.215346	notFound
FBgn0030377	CG1924	0	0.706429	1.93197	4.02771	3.07662	0.215346	notFound
FBgn0039591	CG9988	0	0.706429	1.93197	4.02771	3.07662	0.215346	notFound
FBgn0033817	GstE14	0	0.706429	1.93197	4.02771	3.07662	0.215346	Glutathione S transferase E14
FBgn0263500	lncRNA:CR43489	0	0.706429	1.93197	4.02771	3.07662	0.215346	long non-coding RNA:CR43489
FBgn0038980	Octbeta1R	2.02433	0.706429	13.5238	9.398	3.06935	0.103079	Octopamine beta1 receptor
FBgn0265581	lncRNA:CR44408	1.01217	1.41286	3.86394	16.1109	3.04211	0.387673	long non-coding RNA:CR44408
FBgn0004852	Ac76E	0	2.11929	17.3877	0	3.03642	0.540169	Adenylyl cyclase 76E
FBgn0051259	CG31259	0	0.706429	5.79592	0	3.03642	0.540169	notFound
FBgn0263042	CG43337	0	0.706429	5.79592	0	3.03642	0.540169	notFound
FBgn0264380	lncRNA:CR43832	0	0.706429	5.79592	0	3.03642	0.540169	long non-coding RNA:CR43832
FBgn0265420	lncRNA:CR44332	0	0.706429	5.79592	0	3.03642	0.540169	long non-coding RNA:CR44332
FBgn0267012	lncRNA:CR45456	0	0.706429	5.79592	0	3.03642	0.540169	long non-coding RNA:CR45456
FBgn0032749	Phlpp	0	0.706429	5.79592	0	3.03642	0.540169	PH domain leucine-rich repeat protein phosphatase
FBgn0260004	Snmp1	0	0.706429	5.79592	0	3.03642	0.540169	Sensory neuron membrane protein 1
FBgn0004054	zen2	0	0.706429	5.79592	0	3.03642	0.540169	zerknullt-related
FBgn0263589	asRNA:CR43614	0	1.41286	11.5918	0	3.03642	0.540169	antisense RNA:CR43614
FBgn0037294	CG12590	0	1.41286	11.5918	0	3.03642	0.540169	notFound
FBgn0037461	CG15177	1.01217	7.4175	50.2313	18.796	3.03362	0.29505	notFound
FBgn0000594	Est-P	0	1.76607	7.72789	6.71286	3.03153	0.0417507	Esterase P
FBgn0037547	CG7910	0	8.47714	46.3673	22.8237	3.02894	0.206105	notFound
FBgn0001137	grk	0	1.05964	1.93197	6.71286	3.02826	0.348749	gurken
FBgn0267264	lncRNA:CR45700	1.01217	1.76607	21.2517	1.34257	3.02371	0.501343	long non-coding RNA:CR45700
FBgn0069973	CG40485	0	2.4725	3.86394	16.1109	3.01414	0.381761	notFound
FBgn0031620	CG11929	1.01217	0.353214	9.65986	1.34257	3.01045	0.45243	notFound
FBgn0267592	CCY	0	1.05964	5.79592	2.68514	3.00067	0.22656	Coiled-Coils Y
FBgn0265059	lncRNA:CR44170	0	1.05964	5.79592	2.68514	3.00067	0.22656	long non-coding RNA:CR44170
FBgn0266839	lncRNA:CR45301	0	2.11929	11.5918	5.37029	3.00067	0.22656	long non-coding RNA:CR45301
FBgn0004957	por	0	1.05964	5.79592	2.68514	3.00067	0.22656	porcupine
FBgn0039054	Cow	10.1217	15.8946	164.218	42.9623	2.9934	0.375048	Carrier of Wingless
FBgn0001313	kl-2	0	3.17893	21.2517	4.02771	2.99135	0.416408	male fertility factor kl2
FBgn0051204	CG31204	0	2.4725	11.5918	8.05543	2.99029	0.0690804	notFound
FBgn0036775	RpIIIC53	3.0365	2.82571	42.5034	4.02771	2.98868	0.482359	RNA polymerase III subunit C53
FBgn0052302	CG32302	0	2.11929	15.4558	1.34257	2.98667	0.485117	notFound
FBgn0010504	kermit	3.0365	2.11929	36.7075	4.02771	2.98201	0.472875	kermit
FBgn0267298	lncRNA:CR45734	0	4.945	30.9116	8.05543	2.97821	0.368347	long non-coding RNA:CR45734
FBgn0042126	CG18788	1.01217	0.706429	13.5238	0	2.9762	0.54309	notFound
FBgn0034880	ItgaPS5	2.02433	3.88536	32.8435	13.4257	2.9689	0.28308	Integrin alphaPS5 subunit
FBgn0046696	RNaseP:RNA	3.0365	3.53214	9.65986	41.6197	2.96472	0.39504	Ribonuclease P RNA
FBgn0037082	CG5664	0	1.41286	9.65986	1.34257	2.96114	0.451215	notFound
FBgn0010395	Itgbn	0	1.41286	9.65986	1.34257	2.96114	0.451215	Integrin betanu subunit
FBgn0031513	CG3347	1.01217	0	7.72789	0	2.93263	0.543331	notFound
FBgn0262101	CG42854	1.01217	0.353214	7.72789	2.68514	2.93101	0.319766	notFound
FBgn0029965	Ir7b	1.01217	0.706429	7.72789	5.37029	2.93006	0.125114	Ionotropic receptor 7b
FBgn0024943	PIP82	2.02433	7.06429	46.3673	22.8237	2.92845	0.225412	PIP82
FBgn0040964	CG18661	0	0.706429	0	5.37029	2.92638	0.54353	notFound
FBgn0037144	CG7458	0	0.706429	0	5.37029	2.92638	0.54353	notFound
FBgn0286919	CR46419	0	0.706429	0	5.37029	2.92638	0.54353	notFound
FBgn0266233	lncRNA:CR44928	0	2.4725	17.3877	1.34257	2.92133	0.493457	long non-coding RNA:CR44928
FBgn0003931	snRNA:U4:38AB	1.01217	2.82571	11.5918	17.4534	2.91992	0.120938	small nuclear RNA U4 at 38AB
FBgn0035331	MsR1	1.01217	0.706429	11.5918	1.34257	2.91191	0.471241	Myosuppressin receptor 1
FBgn0038646	CG7715	0	1.05964	3.86394	4.02771	2.89675	0.0915483	notFound
FBgn0053147	Hs3st-A	1.01217	2.4725	23.1837	2.68514	2.89212	0.471398	Heparan sulfate 3-O sulfotransferase-A
FBgn0001147	gsb-n	2.02433	1.76607	17.3877	10.7406	2.8916	0.169265	gooseberry-neuro
FBgn0267131	lncRNA:CR45571	12.146	43.4454	280.136	131.572	2.88869	0.239989	long non-coding RNA:CR45571
FBgn0001112	Gld	0	1.41286	7.72789	2.68514	2.8817	0.309538	Glucose dehydrogenase
FBgn0034261	HPS4	0	1.41286	7.72789	2.68514	2.8817	0.309538	Hermansky-Pudlak Syndrome 4
FBgn0051217	modSP	0	1.41286	7.72789	2.68514	2.8817	0.309538	modular serine protease
FBgn0085419	Rgk2	0	1.41286	7.72789	2.68514	2.8817	0.309538	Rad, Gem/Kir family member 2
FBgn0036410	CG8100	1.01217	1.76607	9.65986	10.7406	2.87636	0.0084622	notFound
FBgn0003068	per	0	2.4725	15.4558	2.68514	2.87521	0.430245	period
FBgn0266634	asRNA:CR45141	1.01217	10.9496	67.619	20.1386	2.87509	0.347819	antisense RNA:CR45141
FBgn0051361	dpr17	2.02433	4.59179	44.4354	4.02771	2.87283	0.48841	defective proboscis extension response 17
FBgn0037519	CG3014	0	1.05964	7.72789	0	2.8665	0.545486	notFound
FBgn0046793	CG32236	0	1.05964	7.72789	0	2.8665	0.545486	notFound
FBgn0037993	dpr15	0	1.05964	7.72789	0	2.8665	0.545486	defective proboscis extension response 15
FBgn0003450	snk	0	1.05964	7.72789	0	2.8665	0.545486	snake
FBgn0260964	Vmat	3.0365	7.06429	46.3673	26.8514	2.85775	0.178774	Vesicular monoamine transporter
FBgn0032369	CG6614	0	2.11929	1.93197	13.4257	2.85731	0.450972	notFound
FBgn0032082	CG18088	1.01217	1.41286	13.5238	4.02771	2.85553	0.356505	notFound
FBgn0032901	sky	4.04867	4.23857	42.5034	17.4534	2.85496	0.287369	skywalker
FBgn0265868	lncRNA:CR44657	1.01217	1.05964	13.5238	1.34257	2.84309	0.484368	long non-coding RNA:CR44657
FBgn0016920	nompC	0	2.4725	9.65986	8.05543	2.84095	0.0483223	no mechanoreceptor potential C
FBgn0013813	Dhc98D	2.02433	9.18357	73.4149	6.71286	2.83779	0.488344	Dynein heavy chain at 89D
FBgn0038674	CG14285	1.01217	7.06429	38.6394	18.796	2.83015	0.22095	notFound
FBgn0025185	az2	0	2.4725	13.5238	4.02771	2.82755	0.345566	az2
FBgn0033558	CG12344	1.01217	5.29821	36.7075	8.05543	2.8265	0.404005	notFound
FBgn0267750	asRNA:CR46081	1.01217	0.353214	9.65986	0	2.8227	0.547983	antisense RNA:CR46081
FBgn0037222	CG14642	1.01217	0.353214	9.65986	0	2.8227	0.547983	notFound
FBgn0030013	GIIIspla2	1.01217	0.353214	9.65986	0	2.8227	0.547983	Phospholipase A2 group III
FBgn0031085	CG9570	1.01217	0	5.79592	1.34257	2.81817	0.392087	notFound
FBgn0033054	CG14591	2.02433	0.706429	5.79592	13.4257	2.81536	0.268235	notFound
FBgn0034756	Cyp6d2	2.02433	1.76607	21.2517	5.37029	2.81219	0.386861	Cyp6d2
FBgn0053156	CG33156	0	2.11929	13.5238	1.34257	2.8104	0.482419	notFound
FBgn0038702	CG3739	2.02433	3.17893	27.0476	9.398	2.80826	0.326365	notFound
FBgn0085371	CG34342	1.01217	1.41286	11.5918	5.37029	2.80625	0.256277	notFound
FBgn0004047	Yp3	38.4623	55.4546	564.136	92.6374	2.80594	0.443727	Yolk protein 3
FBgn0027794	Lrpprc2	0	1.76607	9.65986	2.68514	2.80531	0.360037	Leucine-rich pentatricopeptide repeat containing 2
FBgn0051821	CG31821	0	2.82571	11.5918	8.05543	2.79764	0.070298	notFound
FBgn0031929	CG18585	0	1.05964	1.93197	5.37029	2.78476	0.302071	notFound
FBgn0030593	CG9512	0	1.05964	1.93197	5.37029	2.78476	0.302071	notFound
FBgn0000928	fs(1)Yb	0	1.05964	1.93197	5.37029	2.78476	0.302071	female sterile (1) Yb
FBgn0265701	lncRNA:CR44508	0	1.05964	1.93197	5.37029	2.78476	0.302071	long non-coding RNA:CR44508
FBgn0035813	CG8492	1.01217	1.05964	11.5918	2.68514	2.78473	0.401328	notFound
FBgn0036836	CG11619	3.0365	5.65143	32.8435	26.8514	2.78052	0.0424301	notFound
FBgn0266261	CG44956	0	2.4725	11.5918	5.37029	2.77827	0.226079	notFound
FBgn0267041	asRNA:CR45485	0	1.41286	9.65986	0	2.77339	0.54872	antisense RNA:CR45485
FBgn0038611	CG14309	0	1.41286	9.65986	0	2.77339	0.54872	notFound
FBgn0036242	CG6793	0	1.41286	9.65986	0	2.77339	0.54872	notFound
FBgn0030961	CG7058	0	1.41286	9.65986	0	2.77339	0.54872	notFound
FBgn0003934	snRNA:U5:23D	1.01217	1.41286	5.79592	10.7406	2.76958	0.212596	small nuclear RNA U5 at 23D
FBgn0039491	CG6059	0	3.17893	13.5238	8.05543	2.76303	0.129065	notFound
FBgn0265424	lncRNA:TS14	1.01217	6.00464	32.8435	14.7683	2.76243	0.248597	long noncoding RNA: testis-specific 14
FBgn0016054	phr6-4	0	3.53214	21.2517	2.68514	2.76062	0.465945	(6-4)-photolyase
FBgn0035942	ValRS-m	1.01217	0.706429	11.5918	0	2.75381	0.550812	Valyl-tRNA synthetase, mitochondrial
FBgn0040510	ACXA	0	1.05964	5.79592	1.34257	2.75204	0.393896	Adenylyl cyclase X A
FBgn0032730	CG10431	0	1.05964	5.79592	1.34257	2.75204	0.393896	notFound
FBgn0053702	CG33702	0	1.05964	5.79592	1.34257	2.75204	0.393896	notFound
FBgn0034938	CG3803	0	1.05964	5.79592	1.34257	2.75204	0.393896	notFound
FBgn0038716	CG7342	0	1.05964	5.79592	1.34257	2.75204	0.393896	notFound
FBgn0035975	PGRP-LA	0	1.05964	5.79592	1.34257	2.75204	0.393896	Peptidoglycan recognition protein LA
FBgn0038167	Lkb1	3.0365	3.53214	34.7755	9.398	2.74951	0.37785	Lkb1 kinase
FBgn0002723	Met	0	5.29821	32.8435	2.68514	2.74541	0.496338	Methoprene-tolerant
FBgn0267160	asRNA:CR45600	1.01217	2.4725	19.3197	4.02771	2.74417	0.416207	antisense RNA:CR45600
FBgn0033501	CG12911	2.02433	1.05964	19.3197	1.34257	2.74414	0.506854	notFound
FBgn0050021	metro	0	1.76607	7.72789	4.02771	2.73473	0.182755	menage a trois
FBgn0003923	snRNA:U2:38ABb	0	1.76607	7.72789	4.02771	2.73473	0.182755	small nuclear RNA U2 at 38AB b
FBgn0037325	CG12147	1.01217	0.353214	7.72789	1.34257	2.73187	0.439008	notFound
FBgn0024740	Lip2	1.01217	0.353214	7.72789	1.34257	2.73187	0.439008	Lipase 2
FBgn0030540	CG11581	0	24.3718	100.463	60.4157	2.72269	0.125005	notFound
FBgn0032522	CG16848	0	1.76607	11.5918	0	2.71449	0.550895	notFound
FBgn0287605	lncRNA:CR46474	2.02433	4.59179	36.7075	6.71286	2.71431	0.434227	long non-coding RNA:CR46474
FBgn0085314	CR34285	0	1.41286	3.86394	5.37029	2.70838	0.0635912	notFound
FBgn0032006	Pvr	12.146	15.5414	113.986	65.786	2.69887	0.193873	PDGF- and VEGF-receptor related
FBgn0035317	Oseg2	1.01217	2.11929	13.5238	6.71286	2.69207	0.233925	Outer segment 2
FBgn0259678	sqa	1.01217	2.11929	13.5238	6.71286	2.69207	0.233925	spaghetti-squash activator
FBgn0032796	cyst	7.08517	13.4221	108.19	24.1663	2.69022	0.409197	cysts
FBgn0287614	lncRNA:CR46483	1.01217	1.41286	11.5918	4.02771	2.68728	0.330732	long non-coding RNA:CR46483
FBgn0038548	CG17806	0	1.41286	7.72789	1.34257	2.68256	0.436299	notFound
FBgn0033362	CG8172	0	1.41286	7.72789	1.34257	2.68256	0.436299	notFound
FBgn0032001	CG8360	0	1.41286	7.72789	1.34257	2.68256	0.436299	notFound
FBgn0266245	lncRNA:CR44940	0	1.41286	7.72789	1.34257	2.68256	0.436299	long non-coding RNA:CR44940
FBgn0010399	Nmdar1	0	1.41286	7.72789	1.34257	2.68256	0.436299	NMDA receptor 1
FBgn0266805	lncRNA:CR45267	5.06083	8.12393	65.6871	18.796	2.67979	0.369493	long non-coding RNA:CR45267
FBgn0003301	rut	13.1582	25.0782	191.265	53.7029	2.67958	0.372298	rutabaga
FBgn0035649	CG10483	0	2.11929	13.5238	0	2.67385	0.552459	notFound
FBgn0031972	Wwox	1.01217	1.41286	15.4558	0	2.67208	0.554017	WW domain containing oxidoreductase
FBgn0034096	CG7786	4.04867	12.7157	81.1428	25.5089	2.66944	0.347849	notFound
FBgn0266967	lncRNA:CR45418	0	1.05964	0	6.71286	2.66335	0.552872	long non-coding RNA:CR45418
FBgn0013810	Dhc36C	2.02433	6.35786	46.3673	6.71286	2.66277	0.460455	Dynein heavy chain at 36C
FBgn0037116	Als2	9.1095	11.3029	88.8707	40.2771	2.66151	0.266989	Amyotrophic lateral sclerosis 2
FBgn0263650	lncRNA:CR43641	0	2.4725	11.5918	4.02771	2.65931	0.313093	long non-coding RNA:CR43641
FBgn0285892	tea	0	3.17893	17.3877	2.68514	2.65864	0.450424	telomere ends associated
FBgn0039709	Cad99C	7.08517	10.5964	86.9387	24.1663	2.6516	0.376023	Cadherin 99C
FBgn0020880	CG7179	3.0365	10.2432	61.8231	21.4811	2.64917	0.325841	notFound
FBgn0029824	CG3726	4.04867	3.53214	36.7075	10.7406	2.64592	0.367447	notFound
FBgn0265894	lncRNA:CR44683	1.01217	1.76607	17.3877	0	2.64583	0.555007	long non-coding RNA:CR44683
FBgn0033065	Cyp6w1	1.01217	1.05964	11.5918	1.34257	2.64225	0.481508	Cyp6w1
FBgn0050046	CG30046	1.01217	11.3029	40.5714	36.2494	2.64108	0.0656821	notFound
FBgn0036571	Strump	0	1.76607	9.65986	1.34257	2.63921	0.46171	Strumpellin
FBgn0283659	THG	2.02433	1.76607	15.4558	8.05543	2.63292	0.228182	tRNA-histidine guanylyltransferase
FBgn0052532	CG32532	11.1338	29.67	160.354	92.6374	2.63231	0.176706	notFound
FBgn0265311	lncRNA:CR44284	1.01217	2.11929	19.3197	0	2.62517	0.555774	long non-coding RNA:CR44284
FBgn0264753	Rgk1	4.04867	2.4725	17.3877	22.8237	2.6244	0.0816758	Rad, Gem/Kir family member 1
FBgn0037021	CG11399	2.02433	3.53214	15.4558	18.796	2.62394	0.0405877	notFound
FBgn0263257	Cngl	17.2068	28.2571	181.605	98.0077	2.62064	0.213217	Cyclic nucleotide-gated ion channel-like
FBgn0027585	CG8740	1.01217	4.59179	28.9796	5.37029	2.61579	0.4345	notFound
FBgn0039194	CG13614	0	1.41286	1.93197	6.71286	2.61322	0.357792	notFound
FBgn0032639	CG18563	1.01217	1.05964	1.93197	10.7406	2.61274	0.44138	notFound
FBgn0039199	CG13615	0	3.53214	13.5238	8.05543	2.61103	0.129268	notFound
FBgn0002989	okr	1.01217	2.82571	19.3197	4.02771	2.60488	0.421029	okra
FBgn0037020	Pex14	3.0365	2.82571	32.8435	2.68514	2.59947	0.50523	Peroxin 14
FBgn0263780	CG17684	1.01217	0.706429	7.72789	2.68514	2.59909	0.333751	notFound
FBgn0262570	CG43110	1.01217	6.00464	32.8435	9.398	2.58978	0.36575	notFound
FBgn0037578	CG9601	0	1.41286	5.79592	2.68514	2.58563	0.226745	notFound
FBgn0010197	Gyc32E	0	1.41286	5.79592	2.68514	2.58563	0.226745	Guanylyl cyclase at 32E
FBgn0267038	lncRNA:CR45482	0	1.76607	3.86394	6.71286	2.58229	0.143196	long non-coding RNA:CR45482
FBgn0031998	SLC5A11	2.02433	5.29821	42.5034	1.34257	2.58203	0.537463	Sodium/solute co-transporter-like 5A11
FBgn0036977	CG5665	8.09733	9.89	57.9592	49.6751	2.58108	0.0491264	notFound
FBgn0027592	MED15	2.02433	4.59179	19.3197	20.1386	2.57627	0.0331412	Mediator complex subunit 15
FBgn0037409	Osi24	1.01217	1.05964	9.65986	2.68514	2.57496	0.379697	Osiris 24
FBgn0041182	Tep2	5.06083	12.7157	83.0748	22.8237	2.57464	0.378773	Thioester-containing protein 2
FBgn0013995	Calx	12.146	22.6057	129.442	76.5266	2.56727	0.179617	Na/Ca-exchange protein
FBgn0034691	Synj	1.01217	4.945	23.1837	12.0831	2.56561	0.201515	Synaptojanin
FBgn0004901	Prat	3.0365	16.2479	86.9387	26.8514	2.56087	0.351475	Phosphoribosylamidotransferase
FBgn0265812	lncRNA:CR44601	1.01217	0.353214	0	8.05543	2.56066	0.558342	long non-coding RNA:CR44601
FBgn0287464	asRNA:CR46453	3.0365	2.11929	28.9796	1.34257	2.55611	0.529671	antisense RNA:CR46453
FBgn0264857	lncRNA:iab8	6.073	35.6746	187.401	57.7306	2.55379	0.35169	long non-coding RNA:iab8
FBgn0263457	asRNA:CR43480	4.04867	8.47714	56.0272	17.4534	2.55246	0.35647	antisense RNA:CR43480
FBgn0264490	Eip93F	2.02433	16.2479	81.1428	25.5089	2.54519	0.345803	Ecdysone-induced protein 93F
FBgn0011674	insc	2.02433	5.29821	38.6394	4.02771	2.54271	0.492377	inscuteable
FBgn0285896	btl	1.01217	4.59179	23.1837	9.398	2.53954	0.285873	breathless
FBgn0002962	nos	1.01217	0.706429	1.93197	8.05543	2.53888	0.405361	nanos
FBgn0266429	AstA-R1	0	4.945	19.3197	9.398	2.5379	0.209404	Allatostatin A receptor 1
FBgn0263116	5-HT1B	0	8.12393	30.9116	16.1109	2.5331	0.183096	5-hydroxytryptamine (serotonin) receptor 1B
FBgn0266633	asRNA:CR45140	2.02433	9.53678	42.5034	24.1663	2.52775	0.167505	antisense RNA:CR45140
FBgn0264542	hwt	0	5.65143	23.1837	9.398	2.52737	0.271876	heavyweight
FBgn0266100	CG44837	7.08517	1.05964	34.7755	12.0831	2.52436	0.323866	notFound
FBgn0039101	CG16710	1.01217	0	5.79592	0	2.51759	0.55899	notFound
FBgn0051601	CG31601	1.01217	0	5.79592	0	2.51759	0.55899	notFound
FBgn0264958	lncRNA:CR44127	1.01217	0	5.79592	0	2.51759	0.55899	long non-coding RNA:CR44127
FBgn0261085	Syt12	1.01217	0	5.79592	0	2.51759	0.55899	Synaptotagmin 12
FBgn0052600	dpr8	2.02433	4.23857	25.1156	10.7406	2.51732	0.281898	defective proboscis extension response 8
FBgn0261086	Syt14	1.01217	0.706429	5.79592	4.02771	2.51503	0.128112	Synaptotagmin 14
FBgn0040344	Lztr1	1.01217	1.41286	5.79592	8.05543	2.51396	0.1154	Leucine zipper like transcription regulator 1
FBgn0015011	AhcyL2	0	0.706429	0	4.02771	2.51135	0.559269	Adenosylhomocysteinase like 2
FBgn0039663	CG2321	0	0.706429	0	4.02771	2.51135	0.559269	notFound
FBgn0085481	CG34452	0	0.706429	0	4.02771	2.51135	0.559269	notFound
FBgn0014465	Cp7Fb	0	0.706429	0	4.02771	2.51135	0.559269	Chorion protein b at 7F
FBgn0285910	VhaAC39-1	15.1825	19.4268	133.306	63.1009	2.50461	0.259605	Vacuolar H[+] ATPase AC39 subunit 1
FBgn0028903	CG13243	1.01217	0.353214	7.72789	0	2.50077	0.561033	notFound
FBgn0051087	CG31087	1.01217	0.353214	7.72789	0	2.50077	0.561033	notFound
FBgn0031976	CG7367	1.01217	0.353214	7.72789	0	2.50077	0.561033	notFound
FBgn0050026	CG30026	0	1.76607	1.93197	8.05543	2.49957	0.396151	notFound
FBgn0243586	Tb	1.01217	0.706429	9.65986	0	2.49077	0.561898	Tubby
FBgn0034950	Pask	3.0365	4.945	36.7075	8.05543	2.48757	0.420592	PAS kinase
FBgn0264845	Tep5Psi	1.01217	11.3029	50.2313	18.796	2.48675	0.302145	Thioester-containing protein 5 pseudogene
FBgn0029986	CG15332	1.01217	2.4725	15.4558	4.02771	2.48316	0.391984	notFound
FBgn0035890	CG13667	0	1.41286	3.86394	4.02771	2.48171	0.132682	notFound
FBgn0030206	CG2889	1.01217	1.41286	13.5238	0	2.47943	0.56244	notFound
FBgn0036360	CG10713	1.01217	10.9496	42.5034	24.1663	2.4786	0.155446	notFound
FBgn0033382	Hydr1	0	3.17893	9.65986	8.05543	2.47838	0.0892194	alpha/beta hydrolase 1
FBgn0287617	asRNA:CR46486	1.01217	1.76607	15.4558	0	2.4759	0.56251	antisense RNA:CR46486
FBgn0028901	CG18109	0	1.76607	5.79592	4.02771	2.47571	0.0842227	notFound
FBgn0039938	Sox102F	0	1.76607	5.79592	4.02771	2.47571	0.0842227	Sox102F
FBgn0037408	NPFR	1.01217	2.4725	19.3197	0	2.47098	0.562535	Neuropeptide F receptor
FBgn0030318	rho-4	3.0365	2.11929	23.1837	5.37029	2.46943	0.413804	rhomboid-4
FBgn0005614	trpl	3.0365	2.82571	27.0476	5.37029	2.46727	0.435815	transient receptor potential-like
FBgn0052206	CG32206	2.02433	7.77071	44.4354	9.398	2.45838	0.423902	notFound
FBgn0034933	CG3735	3.0365	2.82571	17.3877	14.7683	2.45557	0.0617046	notFound
FBgn0039782	CG15539	2.02433	4.945	32.8435	5.37029	2.455	0.457697	notFound
FBgn0037676	CG8861	2.02433	5.65143	36.7075	5.37029	2.45468	0.468719	notFound
FBgn0033392	CG8027	0	2.11929	11.5918	0	2.45146	0.562025	notFound
FBgn0046756	asRNA:CR33945	0	1.05964	5.79592	0	2.45146	0.562025	antisense RNA:CR33945
FBgn0262991	asRNA:CR43299	0	1.05964	5.79592	0	2.45146	0.562025	antisense RNA:CR43299
FBgn0026563	CG1979	0	1.05964	5.79592	0	2.45146	0.562025	notFound
FBgn0050047	CG30047	0	1.05964	5.79592	0	2.45146	0.562025	notFound
FBgn0051021	CG31021	0	3.17893	17.3877	0	2.45146	0.562025	notFound
FBgn0052681	CG32681	0	1.76607	9.65986	0	2.45146	0.562025	notFound
FBgn0054051	CG34051	0	1.05964	5.79592	0	2.45146	0.562025	notFound
FBgn0038106	CG7488	0	1.05964	5.79592	0	2.45146	0.562025	notFound
FBgn0034994	Ir60a	0	1.05964	5.79592	0	2.45146	0.562025	Ionotropic receptor 60a
FBgn0265076	lncRNA:CR44187	0	1.05964	5.79592	0	2.45146	0.562025	long non-coding RNA:CR44187
FBgn0266235	lncRNA:CR44930	0	2.82571	15.4558	0	2.45146	0.562025	long non-coding RNA:CR44930
FBgn0267133	lncRNA:CR45573	0	1.05964	5.79592	0	2.45146	0.562025	long non-coding RNA:CR45573
FBgn0267625	lncRNA:CR45963	0	2.4725	13.5238	0	2.45146	0.562025	long non-coding RNA:CR45963
FBgn0002576	lz	0	1.05964	5.79592	0	2.45146	0.562025	lozenge
FBgn0034957	Rsph4a	0	1.05964	5.79592	0	2.45146	0.562025	Radial spoke head protein 4a
FBgn0052088	sunn	0	1.76607	9.65986	0	2.45146	0.562025	sisters unbound
FBgn0034262	swi2	0	1.05964	5.79592	0	2.45146	0.562025	swi2
FBgn0265540	asRNA:CR44390	0	1.41286	7.72789	0	2.45146	0.562025	antisense RNA:CR44390
FBgn0266721	gammaSnap2	0	1.41286	7.72789	0	2.45146	0.562025	gamma Soluble NSF attachment protein 2
FBgn0004620	GluRIIA	0	1.41286	7.72789	0	2.45146	0.562025	Glutamate receptor IIA
FBgn0037304	CG1113	2.02433	0.706429	13.5238	1.34257	2.44468	0.500022	notFound
FBgn0030687	RpIIIC160	2.02433	0.706429	13.5238	1.34257	2.44468	0.500022	RNA polymerase III subunit C160
FBgn0262897	lncRNA:CR43252	2.02433	0.353214	11.5918	1.34257	2.44367	0.48789	long non-coding RNA:CR43252
FBgn0032728	Tango6	1.01217	3.88536	21.2517	5.37029	2.44249	0.396513	Transport and Golgi organization 6
FBgn0262636	dati	1.01217	1.76607	9.65986	5.37029	2.43562	0.205587	datilografo
FBgn0062449	CG13197	6.073	4.23857	46.3673	9.398	2.4351	0.434322	notFound
FBgn0037530	EMC1	56.6813	67.8171	537.088	135.6	2.43381	0.402292	ER membrane protein complex subunit 1
FBgn0034205	CG10950	1.01217	1.41286	7.72789	5.37029	2.43329	0.130029	notFound
FBgn0025807	Rad9	3.0365	1.41286	21.2517	2.68514	2.42756	0.48373	Rad9
FBgn0032195	CG4908	1.01217	0.353214	1.93197	5.37029	2.41904	0.326376	notFound
FBgn0020556	lncRNA:bxd	7.08517	7.06429	40.5714	34.9069	2.41532	0.0586311	bithoraxoid
FBgn0000536	eas	0	4.59179	9.65986	14.7683	2.41142	0.103227	easily shocked
FBgn0263847	snRNA:LU	17.2068	9.53678	65.6871	76.5266	2.41079	0.017707	small nuclear RNA Like U
FBgn0267431	Myo81F	1.01217	1.05964	9.65986	1.34257	2.40886	0.477367	Myosin 81F
FBgn0031289	CG13950	0	3.53214	17.3877	1.34257	2.40676	0.513566	notFound
FBgn0037902	CG5281	2.02433	1.76607	17.3877	2.68514	2.40482	0.467528	notFound
FBgn0038038	Sccpdh2	2.02433	5.65143	23.1837	17.4534	2.40442	0.0549462	Saccheropin dehydrogenase 2
FBgn0033464	CG1441	7.08517	7.06429	56.0272	18.796	2.40274	0.350383	notFound
FBgn0032080	CG9525	1.01217	0.706429	7.72789	1.34257	2.39995	0.454967	notFound
FBgn0039965	Coa7	3.0365	4.59179	17.3877	22.8237	2.39818	0.0852956	Cytochrome c oxidase assembly factor 7
FBgn0264821	asRNA:CR44029	0	2.82571	13.5238	1.34257	2.39537	0.499246	antisense RNA:CR44029
FBgn0035610	Lkr	0	2.82571	13.5238	1.34257	2.39537	0.499246	Leucokinin receptor
FBgn0039698	CG7789	2.02433	3.88536	27.0476	4.02771	2.39462	0.470865	notFound
FBgn0000535	eag	4.04867	12.7157	77.2789	10.7406	2.39242	0.476283	ether a go-go
FBgn0026430	Grip84	3.0365	3.53214	28.9796	5.37029	2.38664	0.448369	Gamma-tubulin ring protein 84
FBgn0039664	CG2006	1.01217	0.353214	5.79592	1.34257	2.38631	0.414875	notFound
FBgn0033994	CG7544	1.01217	0.353214	5.79592	1.34257	2.38631	0.414875	notFound
FBgn0042696	NfI	1.01217	0.353214	5.79592	1.34257	2.38631	0.414875	Nuclear factor I
FBgn0063497	GstE3	4.04867	4.945	21.2517	25.5089	2.37831	0.0614475	Glutathione S transferase E3
FBgn0035452	CG10359	0	2.11929	9.65986	1.34257	2.37617	0.472926	notFound
FBgn0026679	IntS4	0	2.11929	9.65986	1.34257	2.37617	0.472926	Integrator 4
FBgn0034291	CG5770	14.1703	50.8629	206.721	130.229	2.37329	0.128535	notFound
FBgn0036205	CG14131	0	1.41286	1.93197	5.37029	2.36973	0.310831	notFound
FBgn0000346	comt	0	1.41286	1.93197	5.37029	2.36973	0.310831	comatose
FBgn0041723	rho-5	0	1.41286	1.93197	5.37029	2.36973	0.310831	rhomboid-5
FBgn0030722	CG12395	0	7.06429	27.0476	9.398	2.36713	0.320402	notFound
FBgn0031515	CG9664	2.02433	0	7.72789	2.68514	2.36287	0.320543	notFound
FBgn0085414	dpr12	2.02433	5.29821	30.9116	6.71286	2.36125	0.426266	defective proboscis extension response 12
FBgn0030757	CG9902	0	1.76607	7.72789	1.34257	2.36063	0.449311	notFound
FBgn0036680	Cpr73D	0	1.76607	7.72789	1.34257	2.36063	0.449311	Cuticular protein 73D
FBgn0038151	yellow-e2	0	1.76607	7.72789	1.34257	2.36063	0.449311	yellow-e2
FBgn0262001	CG42819	2.02433	6.71107	19.3197	25.5089	2.35947	0.0494596	notFound
FBgn0038569	CG7218	4.04867	4.23857	28.9796	13.4257	2.35528	0.272264	notFound
FBgn0085200	CG34171	0	2.82571	7.72789	6.71286	2.35346	0.120778	notFound
FBgn0265699	lncRNA:CR44506	0	2.82571	7.72789	6.71286	2.35346	0.120778	long non-coding RNA:CR44506
FBgn0065098	RNaseMRP:RNA	18.219	20.4864	102.395	95.3226	2.35283	0.016781	Ribonuclease MRP RNA
FBgn0033515	Ir47a	1.01217	1.05964	3.86394	6.71286	2.35194	0.205685	Ionotropic receptor 47a
FBgn0022153	l(2)k05819	3.0365	3.17893	28.9796	2.68514	2.34895	0.510394	lethal (2) k05819
FBgn0028504	CG12182	0	1.05964	0	5.37029	2.34142	0.567479	notFound
FBgn0030358	CG10362	5.06083	9.89	54.0952	21.4811	2.33771	0.309057	notFound
FBgn0024913	Actbeta	0	1.41286	5.79592	1.34257	2.337	0.40871	Activin-beta
FBgn0032088	CG13102	0	1.41286	5.79592	1.34257	2.337	0.40871	notFound
FBgn0050156	CG30156	0	1.41286	5.79592	1.34257	2.337	0.40871	notFound
FBgn0051176	CG31176	0	1.41286	5.79592	1.34257	2.337	0.40871	notFound
FBgn0051784	CG31784	0	1.41286	5.79592	1.34257	2.337	0.40871	notFound
FBgn0036235	CG6938	0	1.41286	5.79592	1.34257	2.337	0.40871	notFound
FBgn0265907	lncRNA:CR44696	0	1.41286	5.79592	1.34257	2.337	0.40871	long non-coding RNA:CR44696
FBgn0039301	Nup37	0	1.41286	5.79592	1.34257	2.337	0.40871	Nucleoporin 37kD
FBgn0032964	CG11630	8.09733	44.505	162.286	103.378	2.3364	0.114081	notFound
FBgn0053294	CR33294	14.1703	7.77071	63.7551	46.99	2.33554	0.0863234	notFound
FBgn0000562	egl	11.1338	55.1014	266.612	67.1286	2.33306	0.400542	egalitarian
FBgn0050418	nord	1.01217	2.4725	13.5238	4.02771	2.3325	0.373618	nord
FBgn0023523	Or2a	1.01217	2.82571	19.3197	0	2.33169	0.569407	Odorant receptor 2a
FBgn0032135	GlcAT-S	1.01217	1.05964	7.72789	2.68514	2.32943	0.346151	Glucuronyltransferase S
FBgn0044812	TotC	1.01217	1.05964	7.72789	2.68514	2.32943	0.346151	Turandot C
FBgn0039067	wda	1.01217	1.05964	7.72789	2.68514	2.32943	0.346151	will decrease acetylation
FBgn0266259	CG44954	3.0365	1.41286	11.5918	10.7406	2.32747	0.024054	notFound
FBgn0265444	lncRNA:CR44344	0	4.23857	21.2517	0	2.32593	0.56829	long non-coding RNA:CR44344
FBgn0033090	CG15909	12.146	14.835	104.326	30.8791	2.32514	0.379326	notFound
FBgn0035137	CG1233	1.01217	2.82571	5.79592	13.4257	2.32435	0.280054	notFound
FBgn0039225	Ets96B	1.01217	4.59179	21.2517	6.71286	2.31908	0.356301	Ets96B
FBgn0284250	Oaz	1.01217	2.11929	11.5918	4.02771	2.31845	0.34218	O/E-associated zinc finger protein
FBgn0053288	CG33288	2.02433	2.11929	19.3197	1.34257	2.31804	0.526898	notFound
FBgn0035264	Oseg4	2.02433	3.53214	15.4558	12.0831	2.30923	0.0595694	Outer segment 4
FBgn0029957	CG12155	2.02433	5.65143	23.1837	14.7683	2.30579	0.132149	notFound
FBgn0020429	GluRIIB	1.01217	2.11929	15.4558	0	2.30324	0.571157	Glutamate receptor IIB
FBgn0024319	Nach	1.01217	1.76607	9.65986	4.02771	2.30062	0.299018	Nach
FBgn0266806	asRNA:CR45268	1.01217	0.353214	0	6.71286	2.29762	0.571215	antisense RNA:CR45268
FBgn0023495	Lip3	1.01217	0.353214	0	6.71286	2.29762	0.571215	Lip3
FBgn0035151	CG17129	0	2.11929	7.72789	2.68514	2.29674	0.322898	notFound
FBgn0262560	wcd	0	3.88536	9.65986	9.398	2.29427	0.158194	wicked
FBgn0020407	asun	3.0365	0.706429	11.5918	6.71286	2.28997	0.161238	asunder
FBgn0260795	NaPi-III	7.08517	12.3625	56.0272	38.9346	2.28775	0.117371	Na[+]-dependent inorganic phosphate cotransporter type III
FBgn0005660	Ets21C	3.0365	1.76607	19.3197	4.02771	2.28139	0.437971	Ets at 21C
FBgn0033368	CG13743	1.01217	4.59179	23.1837	4.02771	2.27969	0.457631	notFound
FBgn0038804	CG10877	1.01217	1.41286	7.72789	4.02771	2.27728	0.237002	notFound
FBgn0031201	CG12446	1.01217	1.41286	7.72789	4.02771	2.27728	0.237002	notFound
FBgn0037824	CG14684	0	2.82571	9.65986	4.02771	2.27618	0.269184	notFound
FBgn0036684	CG3764	4.04867	8.83036	50.2313	12.0831	2.27454	0.415909	notFound
FBgn0038449	CG17562	0	6.00464	28.9796	0	2.27089	0.571263	notFound
FBgn0033819	CG4714	0	2.4725	3.86394	8.05543	2.26927	0.220594	notFound
FBgn0039582	Or98b	1.01217	1.05964	1.93197	8.05543	2.26922	0.41916	Odorant receptor 98b
FBgn0037046	CG10581	2.02433	2.82571	19.3197	4.02771	2.26719	0.43938	notFound
FBgn0039169	Spps	3.0365	9.53678	30.9116	29.5366	2.26534	0.0749752	Sp1-like factor for pairing sensitive-silencing
FBgn0053136	CG33136	0	1.76607	5.79592	2.68514	2.2637	0.233407	notFound
FBgn0030913	CG6123	0	1.76607	5.79592	2.68514	2.2637	0.233407	notFound
FBgn0083068	CG33947	0	2.82571	13.5238	0	2.25881	0.571935	notFound
FBgn0032891	Oseg5	1.01217	1.41286	11.5918	0	2.25704	0.573964	Outer segment 5
FBgn0003483	spn-E	3.0365	7.06429	34.7755	13.4257	2.2546	0.317334	spindle E
FBgn0266734	CG45207	0	3.53214	15.4558	1.34257	2.2497	0.515317	notFound
FBgn0270925	CG4836	0	2.4725	7.72789	4.02771	2.24931	0.190625	notFound
FBgn0264324	spg	6.073	9.18357	48.2993	24.1663	2.24787	0.249551	sponge
FBgn0030893	RhoGAP16F	3.0365	2.82571	25.1156	2.68514	2.24561	0.507049	Rho GTPase activating protein at 16F
FBgn0052448	CG32448	1.01217	3.53214	17.3877	4.02771	2.23652	0.421274	notFound
FBgn0004652	fru	3.0365	9.89	54.0952	6.71286	2.23393	0.49458	fruitless
FBgn0003227	rec	0	2.4725	11.5918	0	2.22907	0.573623	recombination-defective
FBgn0086450	su(r)	2.02433	7.06429	25.1156	17.4534	2.22767	0.0836604	suppressor of rudimentary
FBgn0034314	nopo	0	3.88536	15.4558	2.68514	2.22313	0.456396	no poles
FBgn0037276	CG17387	2.02433	3.17893	13.5238	10.7406	2.22135	0.0590398	notFound
FBgn0036687	CG6652	1.01217	1.05964	9.65986	0	2.22111	0.576104	notFound
FBgn0031725	DIP-eta	1.01217	1.05964	9.65986	0	2.22111	0.576104	Dpr-interacting protein eta
FBgn0010039	GstD3	1.01217	1.05964	9.65986	0	2.22111	0.576104	Glutathione S transferase D3
FBgn0033657	Sln	1.01217	1.05964	9.65986	0	2.22111	0.576104	Silnoon
FBgn0036709	Or74a	4.04867	9.89	54.0952	10.7406	2.2177	0.44672	Odorant receptor 74a
FBgn0036727	SecCl	1.01217	3.17893	15.4558	4.02771	2.21685	0.402919	Secretory chloride channel
FBgn0259677	CG42346	0	2.11929	5.79592	4.02771	2.21268	0.111772	notFound
FBgn0035945	CG5026	2.02433	3.17893	17.3877	6.71286	2.21158	0.324651	notFound
FBgn0267576	lncRNA:CR45916	1.01217	2.82571	9.65986	8.05543	2.20661	0.0301141	long non-coding RNA:CR45916
FBgn0035797	CG14837	6.073	12.0093	65.6871	17.4534	2.20097	0.403589	notFound
FBgn0042711	Hex-t1	1.01217	0.706429	3.86394	4.02771	2.1991	0.00931508	Hex-t1
FBgn0005670	Cyp4d1	4.04867	8.47714	38.6394	18.796	2.19704	0.252334	Cytochrome P450-4d1
FBgn0265416	Neto	0	4.59179	11.5918	9.398	2.19256	0.127976	Neuropilin and tolloid-like
FBgn0028491	CG2930	1.01217	3.88536	11.5918	10.7406	2.18901	0.0829319	notFound
FBgn0029091	Chs2	1.01217	2.11929	11.5918	2.68514	2.18879	0.426885	Chitin synthase 2
FBgn0029997	CG2258	3.0365	6.35786	34.7755	8.05543	2.18879	0.426885	notFound
FBgn0052301	CG32301	0	2.11929	9.65986	0	2.18842	0.576004	notFound
FBgn0053144	CG33144	5.06083	35.6746	135.238	49.6751	2.18249	0.319811	notFound
FBgn0036391	CG17364	1.01217	1.41286	9.65986	1.34257	2.18175	0.48994	notFound
FBgn0037015	cmpy	1.01217	1.41286	9.65986	1.34257	2.18175	0.48994	crimpy
FBgn0261638	lncRNA:CR42721	2.02433	2.11929	17.3877	1.34257	2.17641	0.530286	long non-coding RNA::CR42721
FBgn0051538	CG31538	1.01217	0.706429	7.72789	0	2.16884	0.579145	notFound
FBgn0035069	CG3611	1.01217	0.706429	7.72789	0	2.16884	0.579145	notFound
FBgn0034761	CG4250	1.01217	0.706429	7.72789	0	2.16884	0.579145	notFound
FBgn0031652	jet	1.01217	0.706429	7.72789	0	2.16884	0.579145	jetlag
FBgn0035815	Snmp2	1.01217	0.706429	7.72789	0	2.16884	0.579145	Sensory neuron membrane protein 2
FBgn0032312	CG14071	13.1582	32.8489	142.966	63.1009	2.16318	0.280789	notFound
FBgn0011278	lbe	0	1.76607	3.86394	4.02771	2.15979	0.176067	ladybird early
FBgn0052436	CG32436	5.06083	0	21.2517	1.34257	2.15851	0.536639	notFound
FBgn0000644	Fcp3C	2.02433	2.4725	17.3877	2.68514	2.15827	0.481531	Follicle cell protein 3C
FBgn0003930	snRNA:U4:39B	3.0365	0.706429	1.93197	14.7683	2.15763	0.493892	small nuclear RNA U4 at 39B
FBgn0033498	CG12209	5.06083	4.59179	30.9116	12.0831	2.15517	0.327115	notFound
FBgn0031855	meng	0	2.4725	9.65986	1.34257	2.15378	0.485083	meng-po
FBgn0032168	CG13126	0	2.11929	0	9.398	2.14878	0.578414	notFound
FBgn0036781	CG13699	2.02433	1.76607	15.4558	1.34257	2.1479	0.5259	notFound
FBgn0038049	Srlp	2.02433	2.11929	11.5918	6.71286	2.14325	0.211114	Spliceosome-ribosome linker protein
FBgn0010812	unc-45	2.02433	6.00464	19.3197	16.1109	2.14171	0.0363607	uncoordinated 45
FBgn0052369	CG32369	12.146	8.83036	83.0748	9.398	2.14026	0.509362	notFound
FBgn0038838	TotB	3.0365	14.4818	63.7551	13.4257	2.13938	0.439776	Turandot B
FBgn0038826	Syp	18.219	35.6746	170.014	67.1286	2.13756	0.319271	Syncrip
FBgn0261555	CG42673	6.073	8.12393	50.2313	12.0831	2.13399	0.426295	notFound
FBgn0032234	gny	1.01217	1.05964	7.72789	1.34257	2.13028	0.47084	garnysstan
FBgn0028848	Gpo3	1.01217	2.82571	15.4558	1.34257	2.12994	0.525746	Glycerophosphate oxidase 3
FBgn0031292	CG15824	1.01217	6.35786	30.9116	1.34257	2.12974	0.552694	notFound
FBgn0029989	CG15333	0	1.76607	7.72789	0	2.12953	0.579616	notFound
FBgn0033072	CG17994	0	1.76607	7.72789	0	2.12953	0.579616	notFound
FBgn0030008	CG2129	0	1.76607	7.72789	0	2.12953	0.579616	notFound
FBgn0050271	CG30271	0	1.76607	7.72789	0	2.12953	0.579616	notFound
FBgn0035356	CG16986	1.01217	0.353214	1.93197	4.02771	2.12593	0.250437	notFound
FBgn0051706	CG31706	1.01217	0.353214	1.93197	4.02771	2.12593	0.250437	notFound
FBgn0028527	CG18507	3.0365	4.23857	15.4558	16.1109	2.11737	0.00901414	notFound
FBgn0030574	sbm	2.02433	2.82571	11.5918	9.398	2.11362	0.0589656	sobremesa
FBgn0036741	anchor	2.02433	3.88536	17.3877	8.05543	2.10612	0.273967	anchor
FBgn0028484	Ack	2.02433	1.05964	3.86394	9.398	2.10443	0.310108	Activated Cdc42 kinase
FBgn0034816	CG3085	1.01217	4.945	13.5238	12.0831	2.10384	0.0947219	notFound
FBgn0031375	erm	1.01217	1.41286	7.72789	2.68514	2.10232	0.35716	earmuff
FBgn0267633	lncRNA:CR45971	3.0365	4.945	15.4558	18.796	2.10145	0.0364269	long non-coding RNA:CR45971
FBgn0037911	CG10898	1.01217	3.53214	15.4558	4.02771	2.10012	0.408624	notFound
FBgn0039966	Rab21	5.06083	5.65143	9.65986	36.2494	2.09952	0.411795	Rab21
FBgn0267693	asRNA:CR46029	0	2.11929	7.72789	1.34257	2.0976	0.463948	antisense RNA:CR46029
FBgn0005778	PpD5	4.04867	4.23857	23.1837	12.0831	2.08935	0.248408	Protein phosphatase D5
FBgn0034186	CG8950	1.01217	0.706429	1.93197	5.37029	2.08711	0.34968	notFound
FBgn0034187	CG6967	1.01217	8.47714	30.9116	9.398	2.08675	0.371628	notFound
FBgn0036369	CG10089	1.01217	0.353214	5.79592	0	2.08573	0.583858	notFound
FBgn0033540	Elp2	1.01217	0.353214	5.79592	0	2.08573	0.583858	Elongator complex protein 2
FBgn0038957	CG7059	2.02433	0.706429	11.5918	0	2.08573	0.583858	notFound
FBgn0033720	CG13160	1.01217	6.00464	27.0476	2.68514	2.08317	0.519094	notFound
FBgn0035799	CG14838	1.01217	1.76607	7.72789	4.02771	2.08111	0.237897	notFound
FBgn0032800	CG10137	2.02433	5.29821	13.5238	17.4534	2.08079	0.0464378	notFound
FBgn0050055	lncRNA:CR30055	1.01217	3.88536	19.3197	1.34257	2.07688	0.539913	long non-coding RNA:CR30055
FBgn0265271	CG14717	0	1.41286	1.93197	4.02771	2.07662	0.231208	notFound
FBgn0085261	CG34232	0	1.41286	1.93197	4.02771	2.07662	0.231208	notFound
FBgn0028670	Vha100-2	9.1095	5.65143	36.7075	25.5089	2.07551	0.123052	Vacuolar H[+] ATPase 100kD subunit 2
FBgn0037009	CG5104	0	2.4725	7.72789	2.68514	2.07435	0.333799	notFound
FBgn0031106	Syx16	0	2.4725	7.72789	2.68514	2.07435	0.333799	Syntaxin 16
FBgn0036329	CG11262	0	4.59179	19.3197	0	2.07295	0.583277	notFound
FBgn0039328	CHKov2	53.6448	113.029	492.653	206.756	2.06911	0.303891	CHK domain ov2
FBgn0264747	CG44005	2.02433	1.05964	11.5918	1.34257	2.06835	0.511802	notFound
FBgn0031779	CG9175	1.01217	2.4725	3.86394	10.7406	2.06732	0.343797	notFound
FBgn0036891	CG9372	1.01217	4.23857	19.3197	2.68514	2.06723	0.494241	notFound
FBgn0031275	GABA-B-R3	6.073	8.47714	54.0952	6.71286	2.06323	0.507388	metabotropic GABA-B receptor subtype 3
FBgn0086778	nAChRalpha7	1.01217	1.76607	11.5918	0	2.06087	0.58593	nicotinic Acetylcholine Receptor alpha7
FBgn0083981	RunxA	2.02433	8.83036	42.5034	2.68514	2.05764	0.545103	Runt related A
FBgn0036520	CG13449	1.01217	0.706429	5.79592	1.34257	2.05439	0.437173	notFound
FBgn0030105	CG15369	1.01217	0.706429	5.79592	1.34257	2.05439	0.437173	notFound
FBgn0038401	CG5916	1.01217	0.706429	5.79592	1.34257	2.05439	0.437173	notFound
FBgn0038365	CG9593	1.01217	0.706429	5.79592	1.34257	2.05439	0.437173	notFound
FBgn0023000	mth	2.02433	1.41286	11.5918	2.68514	2.05439	0.437173	methuselah
FBgn0033387	CG8008	0	7.06429	21.2517	8.05543	2.05264	0.310287	notFound
FBgn0026369	Sara	5.06083	4.23857	25.1156	13.4257	2.0512	0.240681	Smad anchor for receptor activation
FBgn0264815	Pde1c	0	4.23857	13.5238	4.02771	2.04995	0.374152	Phosphodiesterase 1c
FBgn0033960	CG10151	0	1.76607	1.93197	5.37029	2.0478	0.325813	notFound
FBgn0031950	Herp	0	1.76607	1.93197	5.37029	2.0478	0.325813	Homocysteine-induced endoplasmic reticulum protein
FBgn0038606	CG15803	3.0365	6.00464	21.2517	16.1109	2.04702	0.0624774	notFound
FBgn0266036	lncRNA:CR44801	2.02433	0.353214	5.79592	4.02771	2.04678	0.0925902	long non-coding RNA:CR44801
FBgn0003938	snRNA:U5:63BC	2.02433	0.353214	5.79592	4.02771	2.04678	0.0925902	small nuclear RNA U5 at 63BC
FBgn0036681	Obp73a	1.01217	2.11929	11.5918	1.34257	2.04631	0.5131	Odorant-binding protein 73a
FBgn0045495	Gr28b	0	4.59179	13.5238	5.37029	2.04081	0.296885	Gustatory receptor 28b
FBgn0038733	CG11407	0	1.41286	5.79592	0	2.03642	0.585746	notFound
FBgn0028370	kek3	0	1.41286	5.79592	0	2.03642	0.585746	kekkon 3
FBgn0266251	lncRNA:CR44946	0	1.41286	5.79592	0	2.03642	0.585746	long non-coding RNA:CR44946
FBgn0267986	lncRNA:CR46253	0	1.41286	5.79592	0	2.03642	0.585746	long non-coding RNA:CR46253
FBgn0045442	mthl12	0	1.41286	5.79592	0	2.03642	0.585746	methuselah-like 12
FBgn0031675	CG9121	1.01217	3.53214	3.86394	14.7683	2.03567	0.411799	notFound
FBgn0028426	RNaseZ	1.01217	3.88536	17.3877	2.68514	2.03512	0.486206	Ribonuclease Z
FBgn0267666	lncRNA:CR46004	1.01217	2.4725	11.5918	2.68514	2.0346	0.435535	long non-coding RNA:CR46004
FBgn0259112	asRNA:CR42254	2.02433	0.706429	5.79592	5.37029	2.03176	0.0749316	antisense RNA:CR42254
FBgn0030761	CG9784	2.02433	0.706429	5.79592	5.37029	2.03176	0.0749316	notFound
FBgn0010241	Mdr50	2.02433	2.4725	11.5918	6.71286	2.02523	0.21372	Multi drug resistance 50
FBgn0039508	CG3368	1.01217	8.12393	11.5918	25.5089	2.0218	0.25656	notFound
FBgn0259192	CG42296	1.01217	1.41286	5.79592	4.02771	2.01826	0.134964	notFound
FBgn0259226	CG42326	4.04867	2.82571	25.1156	2.68514	2.01582	0.52181	notFound
FBgn0031728	Hsp60C	0	1.76607	5.79592	1.34257	2.01508	0.427012	Heat shock protein 60C
FBgn0011279	Obp69a	1.01217	2.82571	15.4558	0	2.00976	0.589006	Odorant-binding protein 69a
FBgn0259959	Sfp26Ac	5.06083	13.7754	50.2313	25.5089	2.00755	0.233952	Seminal fluid protein 26Ac
FBgn0030667	CG15599	1.01217	1.76607	5.79592	5.37029	2.0069	0.0215196	notFound
FBgn0027537	Nup93-1	2.02433	5.65143	17.3877	13.4257	2.00518	0.050586	Nucleoporin 93kD-1
FBgn0029964	CG1409	0	2.11929	5.79592	2.68514	2.00067	0.249367	notFound
FBgn0001216	Hsc70-1	0	2.11929	5.79592	2.68514	2.00067	0.249367	Heat shock protein cognate 1
FBgn0263511	Vsx1	0	2.11929	5.79592	2.68514	2.00067	0.249367	Visual system homeobox 1
FBgn0024277	trio	5.06083	13.4221	48.2993	25.5089	1.99758	0.219358	trio
FBgn0051547	NKCC	9.1095	9.53678	50.2313	24.1663	1.99637	0.27834	sodium potassium chloride cotransporter
FBgn0038897	CG5849	1.01217	1.41286	9.65986	0	1.994	0.590673	notFound
FBgn0035006	CG4563	1.01217	0	0	4.02771	1.99251	0.58883	notFound
FBgn0029835	CG5921	0	2.4725	5.79592	4.02771	1.99029	0.149707	notFound
FBgn0020764	Alas	2.02433	1.76607	9.65986	5.37029	1.98744	0.231035	Aminolevulinate synthase
FBgn0038651	Epg5	2.02433	1.76607	9.65986	5.37029	1.98744	0.231035	ectopic P-granules autophagy protein 5
FBgn0262717	Skeletor	6.073	9.89	44.4354	18.796	1.98591	0.311237	Skeletor
FBgn0034007	ND-51L2	1.01217	5.65143	11.5918	14.7683	1.98398	0.0865125	NADH dehydrogenase (ubiquinone) 51 kDa subunit-like 2
FBgn0038181	CG9297	2.02433	6.35786	11.5918	21.4811	1.98025	0.2048	notFound
FBgn0031069	Pmp70	2.02433	3.53214	5.79592	16.1109	1.97913	0.353969	Peroxisomal Membrane Protein 70 kDa
FBgn0024232	gprs	14.1703	21.8993	104.326	37.592	1.97621	0.35534	gprs
FBgn0051658	Nnf1b	2.02433	1.41286	13.5238	0	1.9762	0.591932	Nnf1b
FBgn0001986	Mtr4	6.073	15.5414	71.483	13.4257	1.97392	0.46951	Mtr4 helicase
FBgn0028888	CG4168	1.01217	8.12393	25.1156	10.7406	1.97257	0.280672	notFound
FBgn0032685	CG10211	18.219	18.0139	113.986	28.194	1.97235	0.433325	notFound
FBgn0038744	CG4733	0	5.65143	15.4558	6.71286	1.97183	0.273481	notFound
FBgn0261797	Dhc64C	4.04867	12.0093	52.1632	10.7406	1.96986	0.456577	Dynein heavy chain 64C
FBgn0035241	CG12105	1.01217	2.82571	9.65986	5.37029	1.96948	0.196163	notFound
FBgn0031119	CG1812	0	2.4725	9.65986	0	1.96603	0.590754	notFound
FBgn0023525	CG3191	0	2.4725	9.65986	0	1.96603	0.590754	notFound
FBgn0029722	CG7024	0	2.4725	9.65986	0	1.96603	0.590754	notFound
FBgn0051694	CG31694	3.0365	4.59179	9.65986	20.1386	1.96581	0.275425	notFound
FBgn0031256	shv	2.02433	2.82571	13.5238	5.37029	1.96186	0.332681	shriveled
FBgn0039768	CG15533	0	2.82571	9.65986	1.34257	1.96114	0.498383	notFound
FBgn0263774	CG43691	0	2.82571	9.65986	1.34257	1.96114	0.498383	notFound
FBgn0036772	CG5290	6.073	15.1882	42.5034	40.2771	1.96107	0.0790417	notFound
FBgn0026077	Gasp	42.511	67.1107	320.707	106.063	1.96093	0.376269	Gasp
FBgn0038332	CG6136	2.02433	15.8946	52.1632	17.4534	1.95794	0.355954	notFound
FBgn0267114	lncRNA:CR45554	0	3.17893	9.65986	2.68514	1.95731	0.396113	long non-coding RNA:CR45554
FBgn0004649	yl	6.073	7.06429	17.3877	33.5643	1.95547	0.256282	yolkless
FBgn0004575	Syn	3.0365	5.29821	13.5238	18.796	1.95521	0.0982839	Synapsin
FBgn0265767	zyd	3.0365	3.53214	17.3877	8.05543	1.95361	0.291595	zydeco
FBgn0015571	alpha-Est3	4.04867	2.82571	21.2517	5.37029	1.95332	0.430277	alpha-Esterase-3
FBgn0032089	Rcd-1r	0	4.23857	9.65986	6.71286	1.94964	0.158217	Rcd-1 related
FBgn0263617	lncRNA:CR43626	2.02433	2.82571	17.3877	1.34257	1.9493	0.545789	long non-coding RNA:CR43626
FBgn0264384	lncRNA:CR43836	19.2312	18.3671	92.7347	52.3603	1.94826	0.228592	long non-coding RNA:CR43836
FBgn0031589	Naprt	4.04867	2.82571	25.1156	1.34257	1.94441	0.561148	Nicotinate phosphoribosyltransferase
FBgn0051550	CG31550	2.02433	4.59179	17.3877	8.05543	1.94322	0.2762	notFound
FBgn0005658	Ets65A	3.0365	4.23857	21.2517	6.71286	1.94257	0.388692	Ets at 65A
FBgn0033061	SmydA-5	1.01217	4.23857	17.3877	2.68514	1.93466	0.493148	SET and MYND domain containing, arthropod-specific, member 5
FBgn0263246	CG43389	1.01217	5.29821	17.3877	6.71286	1.93327	0.319971	notFound
FBgn0033174	CG11125	1.01217	1.05964	3.86394	4.02771	1.92944	0.0107783	notFound
FBgn0034662	CG13492	2.02433	2.11929	7.72789	8.05543	1.92944	0.0107783	notFound
FBgn0266432	CG45062	1.01217	1.05964	3.86394	4.02771	1.92944	0.0107783	notFound
FBgn0086698	frtz	1.01217	1.05964	3.86394	4.02771	1.92944	0.0107783	fritz
FBgn0032151	nAChRalpha6	4.04867	5.29821	32.8435	2.68514	1.92643	0.54473	nicotinic Acetylcholine Receptor alpha6
FBgn0033778	Balat	0	1.05964	0	4.02771	1.92638	0.593727	Beta-alanine transporter
FBgn0039645	CG11898	0	1.05964	0	4.02771	1.92638	0.593727	notFound
FBgn0037449	CG15185	0	1.05964	0	4.02771	1.92638	0.593727	notFound
FBgn0000337	cn	0	1.05964	0	4.02771	1.92638	0.593727	cinnabar
FBgn0264346	lncRNA:CR43802	0	2.11929	0	8.05543	1.92638	0.593727	long non-coding RNA:CR43802
FBgn0033451	Marc	0	1.05964	0	4.02771	1.92638	0.593727	Mitochondrial amidoxime reducing component
FBgn0031514	OtopLb	0	1.05964	0	4.02771	1.92638	0.593727	Otopetrin-like b
FBgn0032169	CG4709	41.4988	55.8079	256.952	112.776	1.92585	0.307477	notFound
FBgn0283503	Neurl4	2.02433	8.12393	25.1156	13.4257	1.92517	0.204227	Neuralized E3 ubiquitin protein ligase 4
FBgn0003248	Rh2	39.4745	28.9636	222.177	37.592	1.92436	0.488213	Rhodopsin 2
FBgn0261553	CG42671	4.04867	10.5964	36.7075	18.796	1.92216	0.234735	notFound
FBgn0038391	GATAe	4.04867	2.4725	19.3197	5.37029	1.92073	0.414781	GATAe
FBgn0039927	CG11155	1.01217	2.11929	7.72789	4.02771	1.90844	0.236963	notFound
FBgn0032251	Nse4	3.0365	2.82571	19.3197	2.68514	1.9083	0.509538	Non-SMC element 4
FBgn0040364	CG11378	1.01217	1.76607	7.72789	2.68514	1.90615	0.367319	notFound
FBgn0278598	lncRNA:CR46268	1.01217	1.76607	7.72789	2.68514	1.90615	0.367319	long non-coding RNA:CR46268
FBgn0034858	eIF2Bdelta	2.02433	10.2432	40.5714	5.37029	1.90496	0.509972	eukaryotic translation initiation factor 2B subunit delta
FBgn0051665	wry	1.01217	1.41286	7.72789	1.34257	1.90318	0.486849	weary
FBgn0003495	spz	1.01217	3.88536	11.5918	6.71286	1.90209	0.170364	spatzle
FBgn0053012	CG33012	1.01217	1.05964	7.72789	0	1.89918	0.59777	notFound
FBgn0039336	CG4553	1.01217	1.05964	7.72789	0	1.89918	0.59777	notFound
FBgn0030887	CG6867	1.01217	1.05964	7.72789	0	1.89918	0.59777	notFound
FBgn0267085	lncRNA:CR45529	1.01217	1.05964	7.72789	0	1.89918	0.59777	long non-coding RNA:CR45529
FBgn0011239	ms(2)35Ci	1.01217	1.05964	7.72789	0	1.89918	0.59777	male sterile (2) 35Ci
FBgn0034999	Fatp3	1.01217	5.29821	15.4558	8.05543	1.89755	0.21255	Fatty acid transport protein 3
FBgn0029843	Nep1	0	2.11929	3.86394	4.02771	1.89675	0.222236	Neprilysin 1
FBgn0267796	Tmc	1.01217	4.59179	15.4558	5.37029	1.89387	0.354355	Transmembrane channel-like
FBgn0033437	CG12926	1.01217	2.4725	11.5918	1.34257	1.89212	0.524184	notFound
FBgn0265959	rdgC	1.01217	2.4725	11.5918	1.34257	1.89212	0.524184	retinal degeneration C
FBgn0026143	Cdc45	2.02433	7.77071	13.5238	22.8237	1.89173	0.160379	Cell division cycle 45
FBgn0051213	CG31213	5.06083	14.835	48.2993	25.5089	1.89131	0.218911	notFound
FBgn0035234	CG12003	0	3.53214	7.72789	5.37029	1.89075	0.171429	notFound
FBgn0004391	shtd	10.1217	15.8946	71.483	24.1663	1.87834	0.377149	shattered
FBgn0266214	lncRNA:CR44909	1.01217	6.71107	27.0476	1.34257	1.87811	0.566599	long non-coding RNA:CR44909
FBgn0027508	Tnks	5.06083	4.59179	19.3197	16.1109	1.876	0.0735318	tankyrase
FBgn0039341	CG5112	1.01217	4.59179	5.79592	14.7683	1.87562	0.319992	notFound
FBgn0034903	sona	16.1947	36.7343	156.49	37.592	1.87454	0.441709	sol narae
FBgn0025702	Srpk79D	3.0365	4.23857	21.2517	5.37029	1.87158	0.436722	Serine-arginine protein kinase at 79D
FBgn0033483	egr	6.073	10.5964	50.2313	10.7406	1.87094	0.461827	eiger
FBgn0037241	CG14646	3.0365	0.706429	9.65986	4.02771	1.87063	0.301343	notFound
FBgn0038705	CG11626	0	4.23857	15.4558	0	1.8665	0.598443	notFound
FBgn0010549	l(2)03659	0	2.11929	7.72789	0	1.8665	0.598443	lethal (2) 03659
FBgn0263327	lncRNA:CR43408	0	2.11929	7.72789	0	1.8665	0.598443	long non-coding RNA:CR43408
FBgn0037576	Or85a	0	2.11929	7.72789	0	1.8665	0.598443	Odorant receptor 85a
FBgn0025625	Sik2	0	2.11929	7.72789	0	1.8665	0.598443	Salt-inducible kinase 2
FBgn0030808	RhoGAP15B	4.04867	8.12393	30.9116	13.4257	1.86488	0.305262	Rho GTPase activating protein at 15B
FBgn0086677	jeb	38.4623	164.598	529.36	206.756	1.85803	0.323359	jelly belly
FBgn0032348	CG4751	5.06083	7.77071	28.9796	17.4534	1.85546	0.19527	notFound
FBgn0265927	lncRNA:CR44716	3.0365	0.706429	13.5238	0	1.85326	0.6003	long non-coding RNA:CR44716
FBgn0267337	rn	2.02433	3.53214	17.3877	2.68514	1.85301	0.503019	rotund
FBgn0033155	Br140	10.1217	7.4175	44.4354	18.796	1.85006	0.32295	Bromodomain-containing protein, 140kD
FBgn0027083	MetRS-m	5.06083	2.11929	23.1837	2.68514	1.84913	0.527765	Methionyl-tRNA synthetase, mitochondrial
FBgn0002891	DNApol-zeta	1.01217	4.23857	13.5238	5.37029	1.84734	0.319115	DNA polymerase zeta catalytic subunit
FBgn0028700	RfC38	2.02433	0.706429	5.79592	4.02771	1.84695	0.0936396	Replication factor C 38kD subunit
FBgn0038747	RhoGAP92B	2.02433	3.53214	3.86394	16.1109	1.84594	0.446203	Rho GTPase activating protein at 92B
FBgn0029961	Ir7a	2.02433	1.41286	9.65986	2.68514	1.84463	0.421671	Ionotropic receptor 7a
FBgn0000037	mAChR-A	2.02433	2.11929	13.5238	1.34257	1.84309	0.540479	muscarinic Acetylcholine Receptor, A-type
FBgn0037850	CG14695	2.02433	0.353214	5.79592	2.68514	1.83477	0.26243	notFound
FBgn0259683	Ir40a	1.01217	1.41286	1.93197	6.71286	1.83384	0.416047	Ionotropic receptor 40a
FBgn0267536	lncRNA:CR45876	1.01217	2.4725	9.65986	2.68514	1.82483	0.418342	long non-coding RNA:CR45876
FBgn0261059	Sfp78E	0	3.53214	5.79592	6.71286	1.82432	0.221405	Seminal fluid protein 78E
FBgn0023416	Ac3	1.01217	1.76607	5.79592	4.02771	1.82209	0.116745	Adenylate cyclase 3
FBgn0259166	CG42271	1.01217	1.76607	5.79592	4.02771	1.82209	0.116745	notFound
FBgn0033717	CG8839	1.01217	1.76607	5.79592	4.02771	1.82209	0.116745	notFound
FBgn0015582	dare	1.01217	1.76607	5.79592	4.02771	1.82209	0.116745	defective in the avoidance of repellents
FBgn0051660	smog	3.0365	1.76607	11.5918	5.37029	1.82044	0.291343	smog
FBgn0027094	AlaRS	4.04867	14.4818	25.1156	40.2771	1.81923	0.141379	Alanyl-tRNA synthetase
FBgn0003460	so	3.0365	2.82571	19.3197	1.34257	1.81748	0.561506	sine oculis
FBgn0030183	CG15309	6.073	7.77071	36.7075	12.0831	1.81737	0.389888	notFound
FBgn0036436	CG4914	2.02433	3.17893	11.5918	6.71286	1.81473	0.212	notFound
FBgn0032966	CG1421	1.01217	2.11929	9.65986	1.34257	1.81292	0.516005	notFound
FBgn0036998	CG5969	0	3.17893	5.79592	5.37029	1.81253	0.23609	notFound
FBgn0038816	Lrrk	2.02433	1.76607	3.86394	9.398	1.80687	0.336135	Leucine-rich repeat kinase
FBgn0002878	mus101	1.01217	1.41286	5.79592	2.68514	1.80625	0.298005	mutagen-sensitive 101
FBgn0045468	Gr93d	0	5.65143	11.5918	8.05543	1.79764	0.194439	Gustatory receptor 93d
FBgn0036860	CG14086	1.01217	0.706429	1.93197	4.02771	1.79401	0.286856	notFound
FBgn0037924	CG14712	1.01217	0.706429	1.93197	4.02771	1.79401	0.286856	notFound
FBgn0030156	CG15247	1.01217	0.706429	1.93197	4.02771	1.79401	0.286856	notFound
FBgn0003015	osk	1.01217	0.706429	1.93197	4.02771	1.79401	0.286856	oskar
FBgn0033088	PGAP3	4.04867	7.4175	28.9796	10.7406	1.79249	0.358411	Post-GPI attachment to proteins 3
FBgn0039882	Rift	2.02433	2.82571	15.4558	1.34257	1.79225	0.552535	Riboflavin transporter
FBgn0260933	rempA	0	3.17893	9.65986	1.34257	1.79121	0.512991	reduced mechanoreceptor potential A
FBgn0030342	CG10347	3.0365	2.4725	9.65986	9.398	1.79052	0.0093375	notFound
FBgn0046888	CG31750	1.01217	8.83036	23.1837	10.7406	1.78522	0.265439	notFound
FBgn0265803	asRNA:CR44592	0	2.11929	1.93197	5.37029	1.78476	0.349361	antisense RNA:CR44592
FBgn0033443	CG1698	0	2.11929	1.93197	5.37029	1.78476	0.349361	notFound
FBgn0036142	Adck5	1.01217	1.05964	5.79592	1.34257	1.78473	0.459027	aarF domain containing kinase 5
FBgn0038960	CG13855	1.01217	1.05964	5.79592	1.34257	1.78473	0.459027	notFound
FBgn0033154	CG1850	1.01217	1.05964	5.79592	1.34257	1.78473	0.459027	notFound
FBgn0031449	CG31689	2.02433	5.65143	11.5918	14.7683	1.77998	0.0622887	notFound
FBgn0000221	brn	0	2.4725	5.79592	2.68514	1.77827	0.275681	brainiac
FBgn0039175	beta-PheRS	0	5.29821	15.4558	2.68514	1.77567	0.489904	Phenylalanyl-tRNA synthetase, beta-subunit
FBgn0285940	lncRNA:CR46336	4.04867	2.82571	15.4558	8.05543	1.77405	0.259268	long non-coding RNA:CR46336
FBgn0259167	CG42272	2.02433	1.41286	7.72789	4.02771	1.77405	0.259268	notFound
FBgn0260971	CG42594	2.02433	1.41286	7.72789	4.02771	1.77405	0.259268	notFound
FBgn0034269	Hyccin	2.02433	1.41286	7.72789	4.02771	1.77405	0.259268	Hyccin
FBgn0036236	CG6931	0	2.82571	9.65986	0	1.77339	0.606353	notFound
FBgn0259823	CG42404	6.073	9.18357	38.6394	13.4257	1.77089	0.379497	notFound
FBgn0032819	CG10463	2.02433	3.17893	9.65986	8.05543	1.76751	0.0303108	notFound
FBgn0266318	lncRNA:CR44983	2.02433	3.53214	13.5238	5.37029	1.76569	0.342377	long non-coding RNA:CR44983
FBgn0261588	pdm3	2.02433	3.53214	13.5238	5.37029	1.76569	0.342377	pou domain motif 3
FBgn0085411	CG34382	5.06083	3.88536	11.5918	18.796	1.76415	0.198628	notFound
FBgn0033677	CG8321	5.06083	1.76607	23.1837	0	1.76381	0.608125	notFound
FBgn0085380	CG34351	2.02433	0.706429	3.86394	5.37029	1.75769	0.0850229	notFound
FBgn0040385	CG12496	0	1.76607	1.93197	4.02771	1.75469	0.269048	notFound
FBgn0037856	Leash	0	1.76607	1.93197	4.02771	1.75469	0.269048	Leash
FBgn0038211	CG9649	0	3.53214	3.86394	8.05543	1.75469	0.269048	notFound
FBgn0026197	lncRNA:noe	0	3.53214	3.86394	8.05543	1.75469	0.269048	long non-coding RNA:noe
FBgn0015240	Hr96	1.01217	9.89	19.3197	17.4534	1.75404	0.198108	Hormone receptor-like in 96
FBgn0038163	CG10841	1.01217	0.706429	5.79592	0	1.75381	0.609603	notFound
FBgn0037031	CG11456	1.01217	0.706429	5.79592	0	1.75381	0.609603	notFound
FBgn0036311	CG17666	1.01217	0.706429	5.79592	0	1.75381	0.609603	notFound
FBgn0051055	CG31055	1.01217	0.706429	5.79592	0	1.75381	0.609603	notFound
FBgn0053080	CG33080	1.01217	0.706429	5.79592	0	1.75381	0.609603	notFound
FBgn0031306	CG4577	1.01217	0.706429	5.79592	0	1.75381	0.609603	notFound
FBgn0031299	CG4629	2.02433	1.41286	11.5918	0	1.75381	0.609603	notFound
FBgn0037005	CG5078	1.01217	0.706429	5.79592	0	1.75381	0.609603	notFound
FBgn0022700	Cht4	1.01217	0.706429	5.79592	0	1.75381	0.609603	Chitinase 4
FBgn0267934	lncRNA:CR46214	1.01217	0.706429	5.79592	0	1.75381	0.609603	long non-coding RNA:CR46214
FBgn0030975	SdhBL	1.01217	0.706429	5.79592	0	1.75381	0.609603	Succinate dehydrogenase, subunit B (iron-sulfur)-like
FBgn0036257	RhoGAP68F	0	3.88536	7.72789	5.37029	1.75325	0.20632	Rho GTPase activating protein at 68F
FBgn0005590	scw	0	3.88536	7.72789	5.37029	1.75325	0.20632	screw
FBgn0033403	CG13739	1.01217	4.945	17.3877	2.68514	1.75255	0.507897	notFound
FBgn0033134	Tsp42El	2.02433	6.00464	27.0476	0	1.75221	0.609103	Tetraspanin 42El
FBgn0263620	asRNA:CR43629	0	2.11929	5.79592	1.34257	1.75204	0.450072	antisense RNA:CR43629
FBgn0035113	pyx	0	2.11929	5.79592	1.34257	1.75204	0.450072	pyrexia
FBgn0086913	Rab26	0	4.23857	11.5918	2.68514	1.75204	0.450072	Rab26
FBgn0003950	unc	0	2.11929	5.79592	1.34257	1.75204	0.450072	uncoordinated
FBgn0259140	CG42255	4.04867	5.65143	23.1837	9.398	1.74799	0.342274	notFound
FBgn0035086	CG12851	4.04867	1.05964	7.72789	9.398	1.74526	0.101566	notFound
FBgn0027568	Cand1	1.01217	5.29821	7.72789	13.4257	1.7451	0.182518	Cullin-associated and neddylation-dissociated 1
FBgn0038006	Cyp313a2	0	12.3625	21.2517	20.1386	1.74332	0.254051	Cyp313a2
FBgn0267730	lncRNA:CR46061	0	5.65143	13.5238	5.37029	1.74125	0.327101	long non-coding RNA:CR46061
FBgn0050392	CG30392	2.02433	2.82571	13.5238	2.68514	1.74072	0.48446	notFound
FBgn0283525	l(2)10685	3.0365	1.05964	9.65986	4.02771	1.74053	0.317153	lethal (2) 10685
FBgn0051036	CG31036	2.02433	11.3029	27.0476	17.4534	1.73947	0.144725	notFound
FBgn0004882	orb	8.09733	4.59179	32.8435	9.398	1.73507	0.423627	oo18 RNA-binding protein
FBgn0039187	CG6454	11.1338	24.725	83.0748	36.2494	1.73449	0.308996	notFound
FBgn0262869	Gfrl	1.01217	2.11929	7.72789	2.68514	1.73349	0.377466	Glial cell line-derived neurotrophic family receptor-like
FBgn0000533	ea	1.01217	1.76607	3.86394	5.37029	1.73282	0.0980358	easter
FBgn0053213	CG33213	2.02433	0.353214	3.86394	4.02771	1.73085	0.184412	notFound
FBgn0039840	pHCl-2	2.02433	0.353214	3.86394	4.02771	1.73085	0.184412	pH-sensitive chloride channel 2
FBgn0004650	fs(1)N	7.08517	5.29821	28.9796	12.0831	1.72942	0.33645	female sterile (1) Nasrat
FBgn0051636	CG31636	0	5.29821	13.5238	4.02771	1.72802	0.403102	notFound
FBgn0025676	CkIIalpha-i3	1.01217	3.88536	13.5238	2.68514	1.72667	0.480246	CKII-alpha subunit interactor-3
FBgn0037050	ICA69	2.02433	2.11929	9.65986	4.02771	1.7239	0.339335	Islet cell autoantigen 69 kDa
FBgn0030833	CG8915	2.02433	1.76607	5.79592	6.71286	1.72252	0.0507109	notFound
FBgn0035532	CG15014	5.06083	12.7157	42.5034	16.1109	1.72128	0.351186	notFound
FBgn0023096	btv	3.0365	2.4725	15.4558	2.68514	1.71939	0.503276	beethoven
FBgn0023388	Dap160	11.1338	9.89	46.3673	22.8237	1.71856	0.2887	Dynamin associated protein 160
FBgn0033866	CG6280	0	1.76607	5.79592	0	1.71449	0.611751	notFound
FBgn0266757	mfr	0	1.76607	5.79592	0	1.71449	0.611751	misfire
FBgn0030775	CG9673	12.146	23.3121	90.8027	25.5089	1.71381	0.428321	notFound
FBgn0286203	stw	6.073	8.12393	28.9796	17.4534	1.70957	0.209636	straw
FBgn0031191	Cp110	0	2.82571	3.86394	5.37029	1.70838	0.221363	Centriolar coiled coil protein 110kDa
FBgn0051017	PH4alphaNE3	1.01217	3.17893	9.65986	4.02771	1.70747	0.317554	prolyl-4-hydroxylase-alpha NE3
FBgn0266442	CG45072	2.02433	4.945	17.3877	5.37029	1.70728	0.405762	notFound
FBgn0052816	CG32816	1.01217	1.76607	7.72789	1.34257	1.70701	0.503324	notFound
FBgn0035044	CG3663	1.01217	1.76607	7.72789	1.34257	1.70701	0.503324	notFound
FBgn0036191	Sugb	8.09733	4.945	25.1156	17.4534	1.7066	0.123627	Sugar baby
FBgn0263355	CG31688	1.01217	1.41286	3.86394	4.02771	1.70233	0.0242197	notFound
FBgn0038693	unc79	1.01217	1.41286	3.86394	4.02771	1.70233	0.0242197	uncoordinated 79
FBgn0259175	ome	3.0365	2.82571	9.65986	9.398	1.70087	0.000844772	omega
FBgn0052476	mthl14	1.01217	6.00464	17.3877	5.37029	1.69749	0.398248	methuselah-like 14
FBgn0032524	Hacd2	1.01217	1.05964	0	6.71286	1.69604	0.614901	3-hydroxyacyl-CoA dehydratase 2
FBgn0287591	CR46461	1.01217	6.71107	11.5918	13.4257	1.69566	0.176708	notFound
FBgn0261975	CG42806	2.02433	1.05964	1.93197	8.05543	1.69532	0.458892	notFound
FBgn0032385	CG16964	1.01217	4.59179	15.4558	2.68514	1.69473	0.500165	notFound
FBgn0052022	CG32022	11.1338	9.53678	38.6394	28.194	1.69299	0.134792	notFound
FBgn0051528	CG31528	2.02433	5.29821	11.5918	12.0831	1.69295	0.119297	notFound
FBgn0039877	Mccc1	0	4.23857	9.65986	4.02771	1.69122	0.320554	Methylcrotonoyl-CoA carboxylase 1
FBgn0263019	lncRNA:CR43314	2.02433	3.17893	15.4558	1.34257	1.69083	0.561732	long non-coding RNA::CR43314
FBgn0260753	Pdfr	1.01217	3.17893	13.5238	0	1.6901	0.614652	Pigment-dispersing factor receptor
FBgn0037918	CG6791	3.0365	6.00464	11.5918	17.4534	1.68373	0.132815	notFound
FBgn0002021	l(2)37Bb	2.02433	2.4725	7.72789	6.71286	1.68316	0.0346855	lethal (2) 37Bb
FBgn0266933	asRNA:CR45384	0	2.82571	7.72789	1.34257	1.68256	0.499779	antisense RNA:CR45384
FBgn0283476	Dhc16F	1.01217	5.29821	13.5238	6.71286	1.68117	0.248416	Dynein heavy chain at 16F
FBgn0034441	CG10081	0	5.29821	11.5918	5.37029	1.67874	0.292571	notFound
FBgn0031630	CG15629	2.02433	1.41286	9.65986	1.34257	1.67852	0.52967	notFound
FBgn0028899	CG31817	2.02433	5.65143	23.1837	1.34257	1.67594	0.580378	notFound
FBgn0031413	CG9967	1.01217	1.41286	7.72789	0	1.67208	0.617037	notFound
FBgn0043841	vir-1	5.06083	3.17893	15.4558	10.7406	1.66869	0.127008	virus-induced RNA 1
FBgn0259221	ATP8A	3.0365	6.00464	19.3197	9.398	1.66736	0.278349	ATPase 8A
FBgn0052451	SPoCk	5.06083	15.5414	42.5034	22.8237	1.66488	0.220836	Secretory Pathway Calcium atpase
FBgn0266377	Pde8	3.0365	3.53214	15.4558	5.37029	1.66472	0.391496	Phosphodiesterase 8
FBgn0029175	sotv	3.0365	3.53214	15.4558	5.37029	1.66472	0.391496	sister of tout-velu
FBgn0262487	CG43077	1.01217	9.18357	30.9116	1.34257	1.66152	0.589806	notFound
FBgn0037556	CG9636	1.01217	2.4725	9.65986	1.34257	1.65873	0.52986	notFound
FBgn0050001	CG30001	2.02433	8.12393	21.2517	10.7406	1.65649	0.244016	notFound
FBgn0028704	Nckx30C	3.0365	7.06429	25.1156	6.71286	1.65585	0.441475	Nckx30C
FBgn0031592	Art2	14.1703	33.5554	100.463	49.6751	1.65345	0.26555	Arginine methyltransferase 2
FBgn0034741	CG4269	4.04867	20.4864	50.2313	26.8514	1.65156	0.221602	notFound
FBgn0263379	lncRNA:CR43431	2.02433	1.05964	9.65986	0	1.64721	0.619168	long non-coding RNA:CR43431
FBgn0015568	alpha-Est1	0	2.4725	7.72789	0	1.6441	0.618642	alpha-Esterase-1
FBgn0031835	CG11319	0	2.4725	7.72789	0	1.6441	0.618642	notFound
FBgn0036482	CG13457	0	2.4725	7.72789	0	1.6441	0.618642	notFound
FBgn0262564	lncRNA:CR43104	0	2.4725	7.72789	0	1.6441	0.618642	long non-coding RNA:CR43104
FBgn0020388	Gcn5	1.01217	3.17893	7.72789	5.37029	1.64397	0.109435	Gcn5 acetyltransferase
FBgn0038774	CG5023	1.01217	0.706429	0	5.37029	1.64377	0.61972	notFound
FBgn0034726	Mes4	4.04867	4.23857	23.1837	2.68514	1.64225	0.548664	Mesoderm-expressed 4
FBgn0034352	CG17669	2.02433	7.4175	17.3877	12.0831	1.64215	0.117973	notFound
FBgn0264308	CG43778	5.06083	8.47714	32.8435	9.398	1.64165	0.432991	notFound
FBgn0020440	Fak	8.09733	7.4175	30.9116	17.4534	1.64031	0.246801	Focal adhesion kinase
FBgn0000524	dx	5.06083	11.3029	34.7755	16.1109	1.63678	0.29432	deltex
FBgn0264839	asRNA:CR44047	2.02433	0.706429	5.79592	2.68514	1.63494	0.286845	antisense RNA:CR44047
FBgn0051040	Cog7	2.02433	0.706429	5.79592	2.68514	1.63494	0.286845	Component of oligomeric golgi complex 7
FBgn0031894	CG4496	0	5.65143	13.5238	4.02771	1.63491	0.415222	notFound
FBgn0052262	CG32262	5.06083	11.6561	42.5034	9.398	1.63447	0.47653	notFound
FBgn0040233	cana	7.08517	10.2432	38.6394	14.7683	1.62391	0.368716	CENP-ana
FBgn0035766	eco	12.146	16.6011	65.6871	22.8237	1.62244	0.394167	Establishment of cohesion
FBgn0051624	CG31624	1.01217	14.835	36.7075	12.0831	1.62238	0.390191	notFound
FBgn0086604	side-VIII	9.1095	7.77071	25.1156	26.8514	1.62226	0.00503339	sidestep VIII
FBgn0034401	MetRS	5.06083	3.88536	15.4558	12.0831	1.62213	0.0861814	Methionyl-tRNA synthetase
FBgn0030815	CG8945	3.0365	4.23857	11.5918	10.7406	1.61811	0.0132721	notFound
FBgn0085413	CG34384	4.04867	11.6561	34.7755	13.4257	1.61787	0.351574	notFound
FBgn0010389	htl	1.01217	3.88536	9.65986	5.37029	1.61773	0.20679	heartless
FBgn0014340	mof	6.073	7.4175	21.2517	20.1386	1.61735	0.00449287	males absent on the first
FBgn0011660	Pms2	5.06083	6.00464	23.1837	10.7406	1.61625	0.315962	Pms2
FBgn0025802	Sbf	2.02433	3.17893	3.86394	12.0831	1.6158	0.4126	SET domain binding factor
FBgn0265988	mv	6.073	17.3075	54.0952	17.4534	1.61362	0.401975	mauve
FBgn0010114	hig	0	2.82571	1.93197	6.71286	1.61322	0.425693	hikaru genki
FBgn0037202	Ssl1	3.0365	1.05964	5.79592	6.71286	1.6106	0.102971	Suppressor of stem-loop mutation
FBgn0033834	CG4744	1.01217	1.76607	5.79592	2.68514	1.61007	0.30538	notFound
FBgn0034009	CG8155	2.02433	3.53214	11.5918	5.37029	1.61007	0.30538	notFound
FBgn0261953	TfAP-2	1.01217	1.76607	5.79592	2.68514	1.61007	0.30538	Transcription factor AP-2
FBgn0003308	ry	3.0365	2.82571	5.79592	12.0831	1.60875	0.306591	rosy
FBgn0020312	Tmtc3	3.0365	2.4725	15.4558	1.34257	1.60846	0.570383	Transmembrane and tetratricopeptide repeat containing 3
FBgn0052647	CG32647	42.511	42.0325	193.197	64.4434	1.60759	0.407139	notFound
FBgn0086613	Ino80	18.219	56.8675	146.83	81.8969	1.607	0.207222	INO80 complex subunit
FBgn0083950	side-VI	2.02433	2.4725	9.65986	4.02771	1.60589	0.348631	sidestep VI
FBgn0052703	Erk7	0	1.76607	0	5.37029	1.60446	0.622749	Extracellularly regulated kinase 7
FBgn0001208	Hn	0	1.76607	0	5.37029	1.60446	0.622749	Henna
FBgn0267116	lncRNA:CR45556	0	1.76607	0	5.37029	1.60446	0.622749	long non-coding RNA:CR45556
FBgn0287187	mRpS5	0	1.76607	0	5.37029	1.60446	0.622749	mitochondrial ribosomal protein S5
FBgn0038666	Smu1	6.073	3.17893	17.3877	10.7406	1.6042	0.176127	Smu1 spliceosomal factor
FBgn0263843	lncRNA:CR43704	0	4.945	9.65986	5.37029	1.60382	0.265714	long non-coding RNA:CR43704
FBgn0052437	CG32437	29.3528	34.9682	150.694	44.3049	1.6001	0.434578	notFound
FBgn0036053	iPLA2-VIA	3.0365	2.11929	11.5918	4.02771	1.59909	0.395904	calcium-independent phospholipase A2 VIA
FBgn0266238	lncRNA:CR44933	2.02433	1.41286	7.72789	2.68514	1.59909	0.395904	long non-coding RNA:CR44933
FBgn0261262	CG42613	2.02433	2.11929	5.79592	6.71286	1.59398	0.0669205	notFound
FBgn0027339	jim	13.1582	21.8993	90.8027	14.7683	1.59042	0.522854	jim
FBgn0029854	CG3566	1.01217	1.41286	1.93197	5.37029	1.59034	0.388458	notFound
FBgn0039156	CG6178	1.01217	1.41286	1.93197	5.37029	1.59034	0.388458	notFound
FBgn0028375	heix	8.09733	5.29821	30.9116	9.398	1.58937	0.426759	heixuedian
FBgn0032635	CG15141	13.1582	14.4818	65.6871	17.4534	1.5888	0.455372	notFound
FBgn0024360	MTPAP	2.02433	3.17893	11.5918	4.02771	1.58586	0.395898	mitochondrial poly(A) polymerase
FBgn0036155	CG6163	9.1095	8.83036	44.4354	9.398	1.58533	0.492309	notFound
FBgn0039688	Kul	4.04867	10.5964	25.1156	18.796	1.58419	0.0847334	Kuzbanian-like
FBgn0026721	fat-spondin	2.02433	1.05964	3.86394	5.37029	1.5822	0.0938864	fat-spondin
FBgn0037614	TMEM216	3.0365	6.35786	17.3877	10.7406	1.58216	0.17114	Transmembrane protein 216
FBgn0261930	vnd	1.01217	5.29821	13.5238	5.37029	1.58214	0.339858	ventral nervous system defective
FBgn0039862	kek6	2.02433	5.65143	13.5238	9.398	1.57834	0.110968	kekkon 6
FBgn0264606	Fife	3.0365	7.06429	19.3197	10.7406	1.57339	0.219294	Fife
FBgn0034136	DAT	3.0365	8.12393	25.1156	8.05543	1.57153	0.408564	Dopamine transporter
FBgn0051198	CG31198	3.0365	2.4725	9.65986	6.71286	1.57143	0.158011	notFound
FBgn0039897	CG1674	3.0365	3.17893	7.72789	10.7406	1.57114	0.152792	notFound
FBgn0011582	Dop1R1	5.06083	22.2525	50.2313	30.8791	1.57028	0.175023	Dopamine 1-like receptor 1
FBgn0262485	CG43075	1.01217	5.29821	17.3877	1.34257	1.56958	0.578166	notFound
FBgn0003339	Scr	5.06083	3.53214	17.3877	8.05543	1.56605	0.315912	Sex combs reduced
FBgn0266750	lncRNA:CR45223	4.04867	6.71107	25.1156	6.71286	1.56468	0.454397	long non-coding RNA:CR45223
FBgn0031585	CG2955	0	2.4725	1.93197	5.37029	1.56237	0.382279	notFound
FBgn0260657	CG42540	0	2.4725	1.93197	5.37029	1.56237	0.382279	notFound
FBgn0261850	Xpd	0	2.4725	1.93197	5.37029	1.56237	0.382279	Xeroderma pigmentosum D
FBgn0031773	Fbw5	1.01217	2.82571	1.93197	9.398	1.56176	0.493943	F-box and WD repeat domain containing 5
FBgn0031284	PGAP2	1.01217	0.353214	0	4.02771	1.56066	0.627486	Post-GPI attachment to proteins 2
FBgn0267464	asRNA:CR45814	1.01217	8.12393	13.5238	13.4257	1.56061	0.241763	antisense RNA:CR45814
FBgn0015000	betaggt-I	1.01217	2.11929	3.86394	5.37029	1.56016	0.0922038	beta subunit of type I geranylgeranyl transferase
FBgn0034940	CG16787	1.01217	2.11929	3.86394	5.37029	1.56016	0.0922038	notFound
FBgn0261064	Rbsn-5	1.01217	2.11929	3.86394	5.37029	1.56016	0.0922038	Rabenosyn-5
FBgn0261703	gce	6.073	16.2479	30.9116	34.9069	1.5601	0.110967	germ cell-expressed bHLH-PAS
FBgn0083985	CG34149	1.01217	11.3029	30.9116	5.37029	1.55883	0.513822	notFound
FBgn0035976	PGRP-LC	4.04867	3.53214	11.5918	10.7406	1.55871	0.00949972	Peptidoglycan recognition protein LC
FBgn0266046	lncRNA:CR44811	0	4.59179	13.5238	0	1.55837	0.627738	long non-coding RNA:CR44811
FBgn0015569	alpha-Est10	1.01217	1.41286	5.79592	1.34257	1.55762	0.481009	alpha-Esterase-10
FBgn0030376	CG2750	1.01217	1.41286	5.79592	1.34257	1.55762	0.481009	notFound
FBgn0053307	CG33307	1.01217	1.41286	5.79592	1.34257	1.55762	0.481009	notFound
FBgn0037916	CG5342	1.01217	1.41286	5.79592	1.34257	1.55762	0.481009	notFound
FBgn0031010	CG8028	1.01217	1.41286	5.79592	1.34257	1.55762	0.481009	notFound
FBgn0265866	lncRNA:CR44655	1.01217	1.41286	5.79592	1.34257	1.55762	0.481009	long non-coding RNA:CR44655
FBgn0041105	nerfin-2	1.01217	1.41286	5.79592	1.34257	1.55762	0.481009	nervous fingers 2
FBgn0036566	ClC-c	13.1582	30.0232	59.8911	67.1286	1.55657	0.0876259	Chloride channel-c
FBgn0046225	CG17230	4.04867	2.11929	15.4558	2.68514	1.55638	0.518616	notFound
FBgn0260499	qvr	6.073	2.4725	25.1156	0	1.55535	0.628171	quiver
FBgn0003933	snRNA:U5:14B	4.04867	0.353214	11.5918	1.34257	1.55502	0.554148	small nuclear RNA U5 at 14B
FBgn0041605	cpx	1.01217	14.4818	34.7755	10.7406	1.55467	0.414932	complexin
FBgn0026876	CG11403	2.02433	12.3625	32.8435	9.398	1.55391	0.431495	notFound
FBgn0031257	CG4133	5.06083	4.23857	23.1837	4.02771	1.549	0.52119	notFound
FBgn0033258	CG8712	4.04867	3.88536	23.1837	0	1.54698	0.629599	notFound
FBgn0001075	ft	49.5962	69.5832	226.041	122.174	1.54684	0.261605	fat
FBgn0265045	Strn-Mlck	15.1825	24.0186	71.483	42.9623	1.54569	0.207147	Stretchin-Mlck
FBgn0026576	Pisd	3.0365	1.76607	1.93197	12.0831	1.5451	0.529592	Phosphatidylserine decarboxylase
FBgn0026428	HDAC6	5.06083	5.65143	23.1837	8.05543	1.54409	0.404066	Histone deacetylase 6
FBgn0030706	Lrp4	2.02433	2.4725	7.72789	5.37029	1.54238	0.159819	LDL receptor related protein 4
FBgn0003016	osp	23.2798	27.9039	104.326	44.3049	1.53798	0.350169	outspread
FBgn0005659	Ets98B	2.02433	1.76607	9.65986	1.34257	1.5374	0.545161	Ets at 98B
FBgn0002899	mus301	2.02433	1.76607	9.65986	1.34257	1.5374	0.545161	mutagen-sensitive 301
FBgn0032499	Uvrag	2.02433	1.76607	9.65986	1.34257	1.5374	0.545161	UV-resistance associated gene
FBgn0260938	tay	10.1217	22.2525	69.551	24.1663	1.53347	0.395255	tay bridge
FBgn0031981	Megf8	4.04867	15.1882	32.8435	22.8237	1.53295	0.136969	Multiple EGF like domains 8
FBgn0027572	CG5009	9.1095	8.47714	34.7755	16.1109	1.5328	0.324958	notFound
FBgn0030600	hiw	15.1825	24.3718	88.8707	25.5089	1.53192	0.444477	highwire
FBgn0036733	U4-U6-60K	2.02433	2.82571	1.93197	12.0831	1.53091	0.531962	U4-U6 small nuclear riboprotein factor 60K
FBgn0030162	CG1986	4.04867	1.76607	15.4558	1.34257	1.53053	0.577714	notFound
FBgn0287616	asRNA:CR46485	0	4.59179	3.86394	9.398	1.53017	0.354767	antisense RNA:CR46485
FBgn0034568	CG3216	0	2.4725	5.79592	1.34257	1.52965	0.478588	notFound
FBgn0052750	CG32750	0	2.4725	5.79592	1.34257	1.52965	0.478588	notFound
FBgn0034641	mahj	4.04867	7.77071	19.3197	14.7683	1.52811	0.0670873	mahjong
FBgn0002069	AspRS	12.146	17.6607	65.6871	20.1386	1.52577	0.432447	Aspartyl-tRNA synthetase
FBgn0035392	CG1271	1.01217	1.05964	1.93197	4.02771	1.52435	0.314615	notFound
FBgn0265654	lncRNA:CR44461	1.01217	1.05964	1.93197	4.02771	1.52435	0.314615	long non-coding RNA:CR44461
FBgn0000247	ca	3.0365	7.4175	19.3197	10.7406	1.5238	0.22074	claret
FBgn0026722	drosha	17.2068	34.2618	88.8707	59.0731	1.52328	0.13689	drosha
FBgn0024222	IKKbeta	1.01217	2.82571	9.65986	1.34257	1.51944	0.544519	I-kappaB kinase beta
FBgn0085736	CG40472	2.02433	0	5.79592	0	1.51759	0.632358	notFound
FBgn0026755	Ugt37B1	2.02433	0	5.79592	0	1.51759	0.632358	UDP-glycosyltransferase family 37 member B1
FBgn0030017	CG2278	5.06083	4.23857	21.2517	5.37029	1.51741	0.472053	notFound
FBgn0053490	CG33490	4.04867	12.0093	40.5714	5.37029	1.51652	0.549078	notFound
FBgn0053517	Dop2R	6.073	4.59179	25.1156	5.37029	1.51529	0.498194	Dopamine 2-like receptor
FBgn0266766	lncRNA:CR45231	2.02433	1.41286	5.79592	4.02771	1.51503	0.142401	long non-coding RNA:CR45231
FBgn0035104	CG13875	2.02433	3.17893	13.5238	1.34257	1.51456	0.572553	notFound
FBgn0261625	GLS	2.02433	2.82571	5.79592	8.05543	1.51396	0.125937	Glutaminase
FBgn0039385	CG5913	7.08517	10.9496	36.7075	14.7683	1.51311	0.36377	notFound
FBgn0027552	CG10863	0	1.41286	0	4.02771	1.51135	0.633082	notFound
FBgn0053191	CG33191	0	1.41286	0	4.02771	1.51135	0.633082	notFound
FBgn0032026	CG7627	0	2.82571	0	8.05543	1.51135	0.633082	notFound
FBgn0031999	CG8419	0	1.41286	0	4.02771	1.51135	0.633082	notFound
FBgn0266146	lncRNA:CR44852	0	1.41286	0	4.02771	1.51135	0.633082	long non-coding RNA:CR44852
FBgn0032224	Sps2	0	1.41286	0	4.02771	1.51135	0.633082	Selenophosphate synthetase 2
FBgn0001259	in	3.0365	0	1.93197	6.71286	1.50943	0.442107	inturned
FBgn0033050	Pngl	4.04867	3.53214	13.5238	8.05543	1.50922	0.23451	PNGase-like
FBgn0005666	bt	29.3528	54.7482	133.306	106.063	1.50904	0.0534526	bent
FBgn0029158	Las	4.04867	2.11929	13.5238	4.02771	1.50873	0.437266	Lipoic acid synthase
FBgn0031174	CG1486	20.2433	33.5554	113.986	38.9346	1.50714	0.407664	notFound
FBgn0033079	Fmo-2	1.01217	1.76607	3.86394	4.02771	1.50616	0.0813487	Flavin-containing monooxygenase 2
FBgn0039044	p53	1.01217	1.76607	3.86394	4.02771	1.50616	0.0813487	p53
FBgn0004919	gol	3.0365	3.88536	11.5918	8.05543	1.5051	0.156517	goliath
FBgn0086347	Myo31DF	0	5.29821	9.65986	5.37029	1.50428	0.294566	Myosin 31DF
FBgn0000352	cos	6.073	13.7754	34.7755	21.4811	1.503	0.171647	costa
FBgn0265595	CG44422	4.04867	1.41286	15.4558	0	1.50077	0.633925	notFound
FBgn0037743	CG8412	2.02433	15.5414	30.9116	18.796	1.5007	0.220118	notFound
FBgn0031638	CG11927	0	7.4175	11.5918	9.398	1.50069	0.301008	notFound
