# Supplementary material for: CMTr cap-adjacent 2′-O-ribose mRNA methyltransferases are required for reward learning and mRNA localization to synapses
Source: Nat Commun. 2022 Mar 8;13:1209. doi: 10.1038/s41467-022-28549-5 (PMC8904806; doi:10.1038/s41467-022-28549-5)
Supplement: Supplementary file 7 — Supplementary Data 4 [file 41467_2022_28549_MOESM7_ESM.xlsx]

## Sheet: CMTR2
flybase_gene_number	Symbol	read_counts_CMTR2	read_counts_CMTR2	read_counts_CMTR2	normalised_counts_input	normalised_counts_CLIP_cmtr2	l2fc_vs_input
FBGN	read_number_total_aligned	40489	377107	14686	16347.8	25546.6	515.305
FBgn0031725	DIP-eta	31	53	15	0	14.5183	2.97146
FBgn0264695	Mhc	8	483	5	1.13375	18.0599	2.37221
FBgn0262476	CG43066	14	50	5	0	6.43883	2.32828
FBgn0261998	CG42816	10	63	4	0	5.61166	2.21901
FBgn0000044	Act57B	2	448	1	0	13.98	2.18211
FBgn0003310	S	15	53	10	0.634202	9.18902	2.15788
FBgn0267390	dop	23	39	2	0	6.22604	2.13061
FBgn0039338	XNP	14	43	3	0	5.23992	2.09857
FBgn0085376	CG34347	6	36	8	0	6.09687	2.08146
FBgn0036004	Jarid2	4	36	10	0	6.73506	2.05926
FBgn0265814	lncRNA:CR44603	11	37	4	0	5.0276	2.04551
FBgn0085442	NKAIN	8	48	4	0	4.81652	2.02573
FBgn0024320	Npc1a	4	49	7	0	5.6253	2.01338
FBgn0085443	spri	9	40	4	0	4.7599	1.99875
FBgn0031571	bark	14	145	6	0.999099	9.71945	1.99875
FBgn0262160	CG9932	11	59	2	0	4.67846	1.99684
FBgn0004242	Syt1	14	97	9	1.13375	9.80363	1.98979
FBgn0266750	lncRNA:CR45223	16	44	7	0.634202	7.61241	1.98384
FBgn0032682	grnd	5	64	11	0.49955	8.23022	1.97315
FBgn0039590	CG10011	7	46	4	0	4.58011	1.96017
FBgn0024329	Mekk1	10	75	5	0.49955	6.46018	1.9316
FBgn0033557	CG12325	13	41	2	0	4.50662	1.92317
FBgn0034718	wdp	18	18	3	0	5.21857	1.91883
FBgn0050147	Hil	6	36	5	0	4.60618	1.89776
FBgn0085384	CG34355	18	25	2	0	4.92679	1.89675
FBgn0264785	Hph	9	23	5	0	4.75866	1.88992
FBgn0003891	tud	12	52	6	0.634202	6.63873	1.87935
FBgn0260486	Ziz	14	53	1	0	4.53915	1.86021
FBgn0051719	RluA-1	11	29	3	0	4.29628	1.85961
FBgn0000504	dsx	4	56	4	0	4.33973	1.85042
FBgn0030724	Nipsnap	10	30	3	0	4.14778	1.83339
FBgn0036421	CG13481	12	48	5	0.49955	6.02462	1.82281
FBgn0036052	CG10809	11	68	4	0.634202	5.93597	1.81679
FBgn0261788	Ank2	20	166	16	2.76705	16.3706	1.81356
FBgn0015396	jumu	17	19	2	0	4.57318	1.79756
FBgn0033515	Ir47a	16	13	3	0	4.71646	1.79023
FBgn0039167	CG17786	4	37	5	0	4.27988	1.78132
FBgn0265991	Zasp52	2	93	3	0	4.57141	1.77967
FBgn0041181	Tep3	14	49	4	0.634202	5.91263	1.7795
FBgn0040849	Ir41a	5	48	3	0	3.78621	1.75692
FBgn0040319	Gclc	11	31	2	0	3.85799	1.7539
FBgn0243512	puc	13	74	2	0.49955	5.4736	1.7526
FBgn0035879	GAPcenA	4	15	8	0	5.12591	1.74732
FBgn0259246	brp	39	157	4	1.9982	13.5223	1.73589
FBgn0266599	Hsc70-4	1	195	1	0	6.38866	1.73008
FBgn0051146	Nlg1	13	23	2	0	3.97918	1.72912
FBgn0263109	CG43366	8	41	2	0	3.61761	1.72908
FBgn0261641	CG42724	4	75	6	0.49955	5.89026	1.71992
FBgn0003068	per	6	15	6	0	4.48773	1.71805
FBgn0027073	CG4302	9	33	2	0	3.56099	1.69374
FBgn0035959	CG4911	91	196	36	8.43581	39.8115	1.69243
FBgn0038257	smp-30	16	8	3	0	4.56994	1.68869
FBgn0033460	Sec24AB	2	22	8	0	4.97543	1.68779
FBgn0041605	cpx	33	110	7	3.0242	12.569	1.67765
FBgn0039431	plum	14	47	8	1.13375	7.84161	1.67734
FBgn0004864	hop	4	56	7	0.49955	5.83041	1.6718
FBgn0263598	Vha68-2	1	170	1	0	5.6561	1.66788
FBgn0051961	TBCC	29	110	3	1.76795	9.87021	1.66537
FBgn0038072	CG6225	16	12	2	0	4.19026	1.66086
FBgn0011260	Sema2a	20	23	3	0.49955	5.72069	1.65957
FBgn0029896	CG3168	4	91	4	0.49955	5.36531	1.65949
FBgn0035497	CG14995	9	49	1	0	3.53293	1.65117
FBgn0037923	CG6813	3	54	3	0	3.60642	1.64966
FBgn0039925	Kif3C	7	12	5	0	4.08072	1.63383
FBgn0261873	sdt	21	78	7	1.76795	9.49771	1.62932
FBgn0265194	Trpm	11	48	3	0.49955	4.85303	1.62486
FBgn0042185	MCU	10	45	4	0.634202	5.08421	1.61588
FBgn0036782	CG7320	4	40	3	0	3.37399	1.61283
FBgn0283427	FASN1	1	190	2	0.49955	6.73904	1.60992
FBgn0014343	mirr	5	46	2	0	3.23071	1.60356
FBgn0262103	Sik3	21	43	6	1.2684	7.97523	1.6034
FBgn0264087	Slob	14	34	3	0.49955	4.9762	1.60319
FBgn0262617	CG43143	18	117	10	1.9982	11.5978	1.60191
FBgn0037443	Dmtn	6	39	2	0	3.2034	1.60112
FBgn0031752	CG9044	5	32	3	0	3.31738	1.60025
FBgn0038286	CG6966	11	19	2	0	3.50636	1.59977
FBgn0053481	dpr7	21	29	2	0.634202	5.57741	1.5975
FBgn0003575	su(sable)	4	28	4	0	3.51926	1.59466
FBgn0000299	Col4a1	5	246	0	0.49955	8.09739	1.59072
FBgn0028422	GluRIID	6	18	4	0	3.58184	1.58771
FBgn0002306	sas	8	28	2	0	3.23668	1.58767
FBgn0033202	CG1339	8	3	7	0	4.9886	1.5871
FBgn0003209	raw	7	59	9	1.13375	7.44552	1.58647
FBgn0034990	CG11406	8	18	3	0	3.44055	1.58237
FBgn0037414	Osi7	2	124	3	0.49955	5.47979	1.5778
FBgn0035720	CG10077	10	119	4	1.2684	7.25259	1.57576
FBgn0264273	Sema2b	16	36	2	0.49955	4.89351	1.57445
FBgn0032633	Lrch	9	62	9	1.2684	7.88903	1.57136
FBgn0265595	CG44422	13	76	1	0.634202	5.03531	1.56811
FBgn0032593	Trpgamma	12	29	6	1.3909	5.96477	1.56391
FBgn0037676	CG8861	12	8	3	0	3.85873	1.56339
FBgn0261573	CoRest	14	41	2	0.49955	4.68442	1.55791
FBgn0024989	CG3777	10	19	2	0	3.32856	1.55786
FBgn0005626	ple	8	38	5	0.634202	5.02039	1.55213
FBgn0262167	ana1	12	41	4	1.3909	5.32261	1.55081
FBgn0037546	mAChR-B	6	23	3	0	3.23146	1.54917
FBgn0030844	ppk23	17	30	2	0.49955	4.8955	1.54902
FBgn0053523	CG33523	5	19	4	0	3.43334	1.54329
FBgn0261549	rdgA	15	134	4	1.49865	8.58114	1.5428
FBgn0266858	lncRNA:CR45319	12	13	2	0	3.50835	1.54232
FBgn0036454	CG17839	4	33	3	0	3.16888	1.53965
FBgn0263584	asRNA:CR43609	6	15	4	0	3.49393	1.53947
FBgn0052111	lncRNA:CR32111	8	48	5	1.3909	5.31341	1.53837
FBgn0000015	Abd-B	9	68	6	1.13375	6.57416	1.53725
FBgn0264078	Flo2	16	84	2	1.13375	6.30003	1.53424
FBgn0267828	Fatp	2	29	5	0	3.68985	1.53182
FBgn0033313	Cirl	19	108	8	2.2675	10.5181	1.53097
FBgn0030376	CG2750	10	21	6	0.634202	5.37475	1.5302
FBgn0042178	CG32165	13	21	1	0	3.42368	1.52883
FBgn0266084	Fhos	7	57	3	0.49955	4.40554	1.52808
FBgn0004867	RpS2	1	163	2	0.49955	5.94788	1.52789
FBgn0051729	CG31729	10	31	1	0	3.18329	1.52668
FBgn0263663	lncRNA:CR43654	15	91	3	1.2684	6.82424	1.52527
FBgn0264959	Src42A	9	35	1	0	3.1227	1.52397
FBgn0261705	CG42741	3	28	4	0	3.34146	1.51506
FBgn0260945	Atg1	4	44	2	0	2.99431	1.51246
FBgn0032707	CG10348	21	65	6	1.76795	8.61988	1.50923
FBgn0026876	CG11403	10	5	4	0	3.91212	1.50895
FBgn0037918	CG6791	2	49	3	0	3.28211	1.50884
FBgn0052473	CG32473	9	74	5	1.13375	6.25308	1.50764
FBgn0266912	lncRNA:CR45372	6	30	2	0	2.93968	1.50099
FBgn0002431	hyd	10	140	5	1.76795	8.36483	1.49936
FBgn0259680	Pkcdelta	6	42	5	0.634202	4.78199	1.49418
FBgn0085478	CG34449	18	74	12	2.40215	11.3316	1.49296
FBgn0038421	CG17931	9	41	10	1.2684	7.77058	1.49288
FBgn0003930	snRNA:U4:39B	1	288	0	0	8.61688	1.49157
FBgn0004117	Tm2	6	76	2	0.49955	4.28759	1.49081
FBgn0050487	CG30487	7	32	5	0.49955	4.66677	1.49065
FBgn0003091	Pkc53E	10	37	3	0.49955	4.3529	1.49035
FBgn0035317	Oseg2	6	19	3	0	3.11425	1.48999
FBgn0026401	Nipped-B	23	101	6	2.2675	10.0304	1.48614
FBgn0264815	Pde1c	5	47	5	0.634202	4.7507	1.48238
FBgn0032010	CG8086	14	37	2	0.634202	4.56721	1.48121
FBgn0050392	CG30392	5	15	4	0	3.31613	1.48041
FBgn0045486	Gr36b	5	15	4	0	3.31613	1.48041
FBgn0003255	rk	4	28	3	0	3.02236	1.48036
FBgn0261802	CG42748	7	62	7	0.999099	6.53964	1.47903
FBgn0036486	Msh6	3	25	4	0	3.25355	1.47889
FBgn0270928	VAChT	22	66	9	2.13285	10.3177	1.47239
FBgn0039958	CG12567	5	22	3	0	3.02435	1.47149
FBgn0002914	Myb	5	22	3	0	3.02435	1.47149
FBgn0037590	Or85b	5	22	3	0	3.02435	1.47149
FBgn0261261	plx	9	30	1	0	2.97619	1.46981
FBgn0031319	CG4896	4	27	3	0	2.99306	1.46769
FBgn0004169	up	5	131	3	1.13375	6.21831	1.46725
FBgn0033434	CG1902	3	20	9	0.49955	5.59152	1.46718
FBgn0003090	pk	7	26	6	0.634202	4.98785	1.46553
FBgn0035484	CG11594	3	16	5	0	3.48673	1.46182
FBgn0032253	LManI	3	16	5	0	3.48673	1.46182
FBgn0030913	CG6123	7	42	4	0.634202	4.4629	1.46113
FBgn0034031	CG12963	2	19	10	0.49955	5.88131	1.4596
FBgn0259110	mmd	17	51	3	1.13375	6.00775	1.45859
FBgn0000303	ChAT	9	29	1	0	2.94689	1.45829
FBgn0010240	Lcch3	6	27	11	1.13375	7.32383	1.45712
FBgn0032517	CG7099	2	43	3	0	3.10629	1.45654
FBgn0028380	fal	12	37	2	0.49955	4.21161	1.45486
FBgn0035247	metl	2	9	7	0	4.0976	1.45426
FBgn0283476	Dhc16F	9	28	4	0.49955	4.40827	1.4519
FBgn0022355	Tsf1	12	18	1	0	3.15797	1.4497
FBgn0013813	Dhc98D	4	45	5	0.49955	4.5143	1.44911
FBgn0034501	CG13868	2	42	3	0	3.07699	1.44728
FBgn0087011	CG41520	10	24	6	1.3909	5.46266	1.44627
FBgn0020546	lncRNA:iab4	3	65	4	0.49955	4.42565	1.44463
FBgn0263346	CG43427	5	69	7	1.13375	6.38915	1.44453
FBgn0027086	IleRS	8	32	1	0	2.85699	1.44257
FBgn0027549	CG7927	6	24	6	0.49955	4.75145	1.44229
FBgn0032535	Ance-2	4	37	2	0	2.78919	1.4418
FBgn0035383	CPT2	4	25	3	0	2.93446	1.4414
FBgn0036746	Crtc	12	59	1	0.634202	4.35936	1.43546
FBgn0005198	gig	5	30	2	0	2.76187	1.43516
FBgn0031043	Naa20A	11	34	7	1.13375	6.43038	1.43363
FBgn0024836	stan	10	63	1	0.49955	4.12097	1.43334
FBgn0053120	CG33120	7	8	8	0.49955	5.4542	1.4322
FBgn0028938	CG16886	1	25	11	0.634202	6.37622	1.43063
FBgn0266404	asRNA:CR45044	6	123	0	0	4.671	1.42982
FBgn0000036	nAChRalpha1	21	97	6	2.2675	9.55755	1.4288
FBgn0085399	CG34370	15	24	2	0.49955	4.36408	1.42705
FBgn0040340	TRAM	7	12	3	0	3.08693	1.42633
FBgn0263120	Acsl	13	66	4	1.2684	6.23297	1.42466
FBgn0036274	CG4328	10	80	3	1.13375	5.6129	1.42466
FBgn0026375	RhoGAPp190	5	98	6	1.2684	6.74202	1.42247
FBgn0085427	CG34398	3	30	3	0	2.90317	1.42145
FBgn0015477	Rme-8	7	35	1	0	2.76709	1.42144
FBgn0028480	CG17841	2	28	4	0	3.16366	1.41964
FBgn0033987	ckn	9	34	3	0.49955	4.08719	1.4188
FBgn0037065	CG12974	2	19	5	0	3.39683	1.41658
FBgn0046697	Ppr-Y	2	12	6	0	3.68861	1.41582
FBgn0267326	Ntl	2	98	3	0.634202	4.71792	1.41478
FBgn0003328	scb	2	29	8	0.49955	5.18054	1.41368
FBgn0051122	CG31122	7	33	4	0.49955	4.19918	1.41367
FBgn0263593	Lpin	7	33	4	0.49955	4.19918	1.41367
FBgn0050007	#N/A	7	33	4	0.49955	4.19918	1.41367
FBgn0004598	Fur2	9	63	6	1.2684	6.42765	1.41309
FBgn0025702	Srpk79D	17	30	1	0.49955	4.39861	1.41127
FBgn0035204	CG2277	28	16	0	0	5.4473	1.40893
FBgn0058470	CG40470	4	34	2	0	2.70128	1.40834
FBgn0002723	Met	2	27	4	0	3.13435	1.40818
FBgn0033474	CG1407	7	19	2	0	2.79515	1.40788
FBgn0004436	Ubc6	7	19	2	0	2.79515	1.40788
FBgn0004636	Rap1	2	53	2	0	2.90242	1.40728
FBgn0011230	poe	16	85	4	1.6333	7.32312	1.40448
FBgn0053489	CG33489	4	22	3	0	2.84655	1.39966
FBgn0262969	lncRNA:CR43280	4	22	3	0	2.84655	1.39966
FBgn0264567	lncRNA:CR43939	9	3	4	0	3.67571	1.39921
FBgn0032455	Pih1D1	8	28	1	0	2.73978	1.39586
FBgn0051265	CG31265	11	57	4	1.13375	5.61364	1.39538
FBgn0264753	Rgk1	5	42	4	0.49955	4.1073	1.395
FBgn0034567	CG15651	12	6	2	0	3.30323	1.39453
FBgn0003149	Prm	13	95	0	0.49955	5.09515	1.39323
FBgn0004865	Eip78C	40	63	10	3.40125	13.9271	1.39297
FBgn0034135	Syn2	5	40	6	1.3909	5.04248	1.39125
FBgn0262728	Pal2	11	46	5	1.13375	5.78821	1.38852
FBgn0031037	CG14207	3	40	2	0	2.69929	1.38806
FBgn0033159	Dscam1	25	147	12	3.76615	14.7153	1.38693
FBgn0250786	Chd1	4	32	2	0	2.64268	1.38482
FBgn0043362	bchs	12	78	2	1.13375	5.413	1.38406
FBgn0016754	sba	6	37	1	0	2.6479	1.38362
FBgn0003060	CG9757	8	27	1	0	2.71048	1.38355
FBgn0039911	CG1909	7	15	6	0.49955	4.66553	1.3834
FBgn0041224	Gr97a	3	6	6	0	3.6906	1.38171
FBgn0030417	CG15725	10	9	2	0	3.03554	1.38016
FBgn0038144	CG8870	10	19	1	0	2.83166	1.37661
FBgn0014073	Tie	7	31	1	0	2.64989	1.37644
FBgn0262714	Sap130	7	17	2	0	2.73655	1.37551
FBgn0260632	dl	5	56	3	0.634202	4.02063	1.37409
FBgn0051224	CG31224	6	34	4	0.49955	4.05068	1.37301
FBgn0087035	AGO2	2	49	2	0	2.78521	1.37283
FBgn0265726	Nna1	9	41	2	0.49955	3.79541	1.3724
FBgn0086408	stl	8	49	6	1.13375	5.83961	1.37092
FBgn0266316	asRNA:CR44981	12	12	4	0.49955	4.47284	1.37019
FBgn0086661	snoRNA:Psi28S-2566	1	121	2	0.49955	4.71718	1.36982
FBgn0034073	CG8414	6	12	3	0	2.90913	1.36917
FBgn0037565	CG9626	11	36	2	0.634202	4.0045	1.36697
FBgn0261836	Msp300	38	584	11	8.30116	29.3349	1.36488
FBgn0036305	CG10984	1	16	6	0	3.62802	1.36246
FBgn0003175	px	15	59	2	1.13375	5.38967	1.36039
FBgn0011766	E2f1	21	117	4	1.9982	9.14981	1.35911
FBgn0033919	CG8547	3	37	2	0	2.61139	1.35616
FBgn0003479	spn-A	1	9	7	0	3.9198	1.35571
FBgn0267117	lncRNA:CR45557	9	54	6	1.2684	6.16392	1.3553
FBgn0036910	Cyp305a1	1	5	8	0	4.29948	1.35381
FBgn0000183	BicD	11	63	3	1.13375	5.29256	1.35376
FBgn0261794	kcc	4	49	4	0.634202	4.13461	1.3533
FBgn0038532	CG14322	13	38	1	0.49955	3.92182	1.35325
FBgn0262598	mtsh	2	8	6	0	3.5714	1.34922
FBgn0011336	Stt3B	1	23	5	0	3.33624	1.34667
FBgn0085413	CG34384	18	43	15	2.6324	11.9139	1.34571
FBgn0261928	CG42795	9	38	2	0.49955	3.7075	1.34379
FBgn0015024	CkIalpha	3	81	2	0.49955	3.90069	1.34092
FBgn0033499	CG12914	14	7	1	0	3.19124	1.3403
FBgn0011722	Tig	1	45	3	0	2.9871	1.34024
FBgn0035213	CG2199	4	18	3	0	2.72934	1.33895
FBgn0032068	LManV	4	18	3	0	2.72934	1.33895
FBgn0266865	asRNA:CR45326	3	2	7	0	4.07028	1.33783
FBgn0250819	CG33521	3	35	6	0.634202	4.54037	1.33649
FBgn0270924	zf30C	23	17	0	0	4.58759	1.32979
FBgn0035488	CG11593	11	13	1	0	2.83365	1.32975
FBgn0034985	CG3328	7	21	5	0.634202	4.34445	1.32796
FBgn0065099	snRNA:7SK	0	547	0	0.49955	16.0284	1.3279
FBgn0036043	CG8177	6	55	11	1.49865	8.1443	1.32767
FBgn0024943	PIP82	7	38	3	0.634202	3.84879	1.32635
FBgn0010747	Srp54k	2	44	2	0	2.6387	1.32629
FBgn0027279	l(1)G0196	9	80	7	1.76795	7.42268	1.32515
FBgn0023095	caps	11	28	2	0.49955	3.77008	1.32503
FBgn0030638	CG11655	1	13	6	0	3.54011	1.32432
FBgn0039900	Syt7	12	73	6	1.76795	7.25408	1.32313
FBgn0262717	Skeletor	12	70	3	1.89045	5.67548	1.32303
FBgn0028467	CG11070	4	17	3	0	2.70004	1.32276
FBgn0260655	l(3)76BDm	4	17	3	0	2.70004	1.32276
FBgn0032266	CG18302	8	29	3	0.49955	3.76288	1.31909
FBgn0033889	CG6701	3	33	6	0.634202	4.48176	1.31854
FBgn0036519	CG7650	5	38	4	0.634202	3.99009	1.3167
FBgn0020277	lush	2	12	5	0	3.19171	1.31663
FBgn0027948	msps	6	42	3	0.634202	3.7882	1.31242
FBgn0019938	RpI1	3	33	2	0	2.49418	1.31048
FBgn0051370	CG31370	10	6	2	0	2.94763	1.30897
FBgn0033303	Cyp6a15Psi	6	9	3	0	2.82122	1.30773
FBgn0023216	Parg	4	16	3	0	2.67074	1.30601
FBgn0266579	tau	8	50	5	1.13375	5.37202	1.30459
FBgn0032923	CG9248	8	21	1	0	2.53466	1.30351
FBgn0259175	ome	7	23	4	0.49955	3.90615	1.30225
FBgn0029893	CG14442	3	32	2	0	2.46487	1.29845
FBgn0030530	jub	3	32	2	0	2.46487	1.29845
FBgn0039862	kek6	5	56	2	0.49955	3.52374	1.29758
FBgn0004919	gol	13	12	7	1.13375	6.14133	1.2962
FBgn0265180	CG44245	4	49	3	0.49955	3.63771	1.29502
FBgn0025360	Optix	11	11	1	0	2.77505	1.29469
FBgn0027537	Nup93-1	5	20	2	0	2.46885	1.29467
FBgn0051064	CG31064	5	23	5	0.49955	4.04745	1.29327
FBgn0004611	Plc21C	15	29	1	0.634202	4.0137	1.29289
FBgn0003963	ush	9	33	2	0.49955	3.56099	1.2928
FBgn0016075	vkg	7	171	3	2.52465	7.74601	1.29225
FBgn0038436	Gyc89Db	8	20	1	0	2.50536	1.28888
FBgn0003015	osk	1	18	5	0	3.18973	1.28871
FBgn0027552	CG10863	3	20	3	0	2.61014	1.2875
FBgn0026143	CDC45L	12	16	3	0.634202	4.09315	1.28633
FBgn0039229	Saf-B	5	11	3	0	2.70203	1.28601
FBgn0019890	Smg5	2	27	3	0	2.63746	1.28506
FBgn0030310	PGRP-SA	30	90	5	2.9017	10.4558	1.28469
FBgn0039536	unc80	9	64	3	1.13375	4.96626	1.28469
FBgn0033075	Pld	5	41	3	0.49955	3.5811	1.28463
FBgn0264326	DNApol-epsilon255	27	40	1	1.2684	6.46965	1.28388
FBgn0031265	CG2794	5	34	1	0	2.38219	1.28375
FBgn0000542	ec	5	34	1	0	2.38219	1.28375
FBgn0030242	sofe	2	10	5	0	3.13311	1.28344
FBgn0036485	FucTA	4	41	4	0.634202	3.90019	1.2833
FBgn0265487	mbl	27	186	8	4.92681	14.2261	1.28326
FBgn0283535	Vha26	11	95	1	0.999099	5.23645	1.28298
FBgn0004648	svr	14	51	6	1.6333	6.96503	1.28153
FBgn0030995	CG7914	7	11	6	0.634202	4.54832	1.28062
FBgn0032243	Klp31E	6	15	2	0	2.50014	1.27949
FBgn0040510	ACXA	5	19	2	0	2.43955	1.27816
FBgn0002917	na	4	47	3	0.49955	3.57911	1.27743
FBgn0001258	Ldh	11	43	5	1.2684	5.70031	1.27681
FBgn0037098	Wnk	1	26	4	0	2.92725	1.27171
FBgn0052479	Usp10	25	85	8	3.03636	10.9109	1.27163
FBgn0264486	CG43894	4	14	3	0	2.61213	1.27122
FBgn0000014	abd-A	14	53	2	0.999099	5.03605	1.26937
FBgn0035333	CG1317	4	46	3	0.49955	3.54981	1.26842
FBgn0005386	ash1	4	66	2	0.634202	3.63896	1.26744
FBgn0032797	Hasp	7	40	2	0.49955	3.4105	1.26699
FBgn0051414	Gba1b	5	10	3	0	2.67272	1.26564
FBgn0038566	CG14317	7	11	2	0	2.56073	1.2656
FBgn0031675	CG9121	7	11	2	0	2.56073	1.2656
FBgn0001301	kel	20	55	3	1.6333	6.65836	1.26404
FBgn0028895	CG17328	5	29	4	0.49955	3.72636	1.26371
FBgn0026326	Mad1	11	14	3	0.49955	3.85675	1.26358
FBgn0000416	Sap-r	0	20	9	0	5.05811	1.26172
FBgn0261524	lic	6	14	2	0	2.47084	1.26121
FBgn0041180	Tep4	3	29	2	0	2.37697	1.25984
FBgn0037186	CG11241	3	18	3	0	2.55154	1.25648
FBgn0266717	Bruce	14	125	9	3.65841	10.6241	1.25132
FBgn0085486	CG34457	10	4	2	0	2.88902	1.25033
FBgn0003429	slo	13	69	2	1.2684	5.32709	1.25005
FBgn0262741	lncRNA:CR43126	17	82	6	3.28136	8.40681	1.24983
FBgn0015904	ara	14	28	1	0.634202	3.80659	1.24895
FBgn0005633	fln	8	15	4	0.49955	3.84954	1.2475
FBgn0263376	lncRNA:CR43428	8	37	2	0.634202	3.5004	1.24735
FBgn0263445	asRNA:CR43468	2	8	5	0	3.0745	1.24708
FBgn0034438	CG9416	2	24	3	0	2.54955	1.24605
FBgn0036980	RhoBTB	2	24	3	0	2.54955	1.24605
FBgn0040227	eIF3d1	2	19	7	0.49955	4.39062	1.24515
FBgn0262529	CG43083	8	26	3	0.634202	3.67497	1.24323
FBgn0266282	jnj	6	18	5	0.634202	4.07874	1.24128
FBgn0053310	CG33310	3	17	7	0.634202	4.50982	1.24007
FBgn0034476	Toll-7	11	34	1	0.49955	3.449	1.23993
FBgn0032600	BuGZ	15	61	4	1.6333	6.44206	1.23981
FBgn0033354	FANCI	9	28	2	0.49955	3.41448	1.23722
FBgn0001234	lncRNA:Hsromega	38	216	4	5.15706	15.0734	1.23593
FBgn0039790	CG2246	11	8	1	0	2.68714	1.23592
FBgn0037093	Cdk12	11	38	1	0.634202	3.56621	1.23441
FBgn0052436	CG32436	5	18	5	0.49955	3.90093	1.23326
FBgn0051955	CG31955	9	5	2	0	2.74052	1.23326
FBgn0005613	Sox15	2	23	3	0	2.52025	1.23243
FBgn0031885	Mnn1	8	32	3	1.3909	3.85078	1.23139
FBgn0266137	Dop1R2	8	25	3	0.634202	3.64567	1.23097
FBgn0052103	CG32103	13	38	3	1.13375	4.91561	1.23019
FBgn0264090	CG43759	12	42	3	1.13375	4.85502	1.22832
FBgn0266758	Esyt2	8	16	1	0	2.38815	1.22692
FBgn0010435	emp	8	35	2	0.634202	3.44179	1.22647
FBgn0010399	Nmdar1	5	16	2	0	2.35164	1.22608
FBgn0031374	Wdr62	9	70	2	1.13375	4.64518	1.22502
FBgn0030679	CG8206	3	16	3	0	2.49293	1.22304
FBgn0051287	CG31287	5	8	3	0	2.61412	1.22213
FBgn0264711	CG43980	5	8	3	0	2.61412	1.22213
FBgn0266741	asRNA:CR45214	15	20	2	1.3909	4.24687	1.22118
FBgn0051233	CG31233	2	35	5	0.49955	3.86567	1.22111
FBgn0002673	twe	15	18	1	0.49955	3.69137	1.2211
FBgn0267525	asRNA:CR45865	6	45	2	0.634202	3.37921	1.22082
FBgn0259173	corn	5	17	5	0.49955	3.87163	1.22058
FBgn0037531	CG10445	16	23	0	0	3.51879	1.22013
FBgn0003089	pip	18	116	11	4.15796	12.0654	1.21991
FBgn0038376	Hmt-1	6	22	8	0.999099	5.68663	1.21917
FBgn0035481	CG12605	32	89	7	3.53591	11.7759	1.21618
FBgn0033486	dmpd	2	13	4	0	2.72412	1.21603
FBgn0038504	Sur-8	7	35	2	0.49955	3.26399	1.21534
FBgn0267164	asRNA:CR45604	4	34	4	0.634202	3.69507	1.21406
FBgn0260960	Baldspot	4	34	4	0.634202	3.69507	1.21406
FBgn0004228	mex1	9	26	2	0.49955	3.35587	1.21358
FBgn0002773	Mlc2	3	232	0	0.999099	7.33156	1.21267
FBgn0035947	Srp68	1	21	4	0	2.78074	1.21262
FBgn0034286	dpr13	7	16	4	0.49955	3.70104	1.2121
FBgn0259226	CG42326	6	23	1	0	2.23766	1.20935
FBgn0039897	CG1674	15	39	3	1.2684	5.30051	1.20861
FBgn0010197	Gyc32E	3	60	6	0.999099	5.27293	1.20804
FBgn0259749	mmy	5	28	1	0	2.20637	1.20803
FBgn0036574	elg1	9	29	2	0.634202	3.44378	1.2076
FBgn0036566	ClC-c	6	23	4	0.634202	3.72835	1.20732
FBgn0036155	CG6163	2	6	5	0	3.0159	1.20611
FBgn0264894	CG44085	14	53	0	0.49955	4.04226	1.20543
FBgn0033845	mars	14	28	0	0	3.3097	1.20445
FBgn0263847	snRNA:LU	1	147	0	0	4.48525	1.2044
FBgn0035888	CG7120	3	25	2	0	2.25976	1.20299
FBgn0030678	CG11679	9	4	2	0	2.71122	1.20248
FBgn0030869	Socs16D	59	440	17	12.7432	31.8306	1.20196
FBgn0036624	RAF2	21	19	2	0.999099	5.28439	1.20192
FBgn0035049	Mmp1	8	28	6	0.999099	5.22426	1.20114
FBgn0031005	Hs3st-B	7	8	2	0	2.47283	1.20071
FBgn0037025	Spc105R	12	48	6	1.6333	6.52152	1.19923
FBgn0261606	#N/A	1	111	1	0.49955	3.92726	1.19912
FBgn0028538	Sec71	17	20	3	1.13375	5.09937	1.19908
FBgn0037338	Snm1	5	7	3	0	2.58482	1.19863
FBgn0029750	CG3323	4	19	2	0	2.26175	1.19823
FBgn0266139	lncRNA:CR44845	9	4	5	0.49955	4.20191	1.19603
FBgn0263747	CG43672	7	18	4	0.634202	3.75964	1.19511
FBgn0030034	CG10555	4	33	1	0	2.17508	1.1948
FBgn0010482	l(2)01289	13	113	9	3.52375	10.0947	1.19451
FBgn0037116	Als2	4	10	3	0	2.49492	1.19424
FBgn0051739	AspRS-m	6	22	1	0	2.20836	1.1942
FBgn0035815	Snmp2	13	30	0	0	3.1905	1.18903
FBgn0036890	CG9368	5	14	2	0	2.29304	1.18888
FBgn0033584	CG7737	8	27	6	1.13375	5.19496	1.18797
FBgn0037519	CG3014	3	24	2	0	2.23046	1.18792
FBgn0026432	Grip163	3	14	3	0	2.43433	1.18767
FBgn0010379	Akt1	16	60	3	1.6333	6.09367	1.18591
FBgn0038855	CG5745	10	11	7	1.13375	5.57862	1.1856
FBgn0028371	jbug	20	86	3	2.13285	7.56674	1.18391
FBgn0035557	CG11353	2	5	5	0	2.9866	1.18307
FBgn0038803	CG5191	2	11	4	0	2.66551	1.18196
FBgn0027611	LManII	4	32	1	0	2.14578	1.18178
FBgn0036814	CG14073	6	37	2	0.49955	3.14479	1.1812
FBgn0085305	CG34276	8	5	2	0	2.56272	1.18101
FBgn0040554	asRNA:CR17025	5	26	1	0	2.14777	1.17976
FBgn0266580	Gp210	8	46	1	0.634202	3.26722	1.17596
FBgn0033721	CG13159	0	28	9	0.49955	5.29253	1.17579
FBgn0030723	dpr18	2	19	3	0	2.40304	1.17315
FBgn0033929	Tfb1	2	19	3	0	2.40304	1.17315
FBgn0266206	lncRNA:CR44901	4	9	3	0	2.46562	1.17297
FBgn0026619	Taz	4	9	3	0	2.46562	1.17297
FBgn0026439	Eaat1	3	23	2	0	2.20115	1.17248
FBgn0003969	vap	3	23	2	0	2.20115	1.17248
FBgn0023407	B4	10	39	8	1.76795	6.89598	1.17167
FBgn0052791	DIP-alpha	35	90	5	3.53591	11.3448	1.17044
FBgn0032061	CG9314	9	3	2	0	2.68192	1.16697
FBgn0029121	Sras	5	2	4	0	2.9352	1.16643
FBgn0004170	sc	10	7	1	0	2.48004	1.16519
FBgn0264353	asRNA:CR43809	11	5	1	0	2.59923	1.16499
FBgn0033649	pyr	12	17	5	0.999099	5.11625	1.16444
FBgn0263662	lncRNA:CR43653	2	10	4	0	2.63621	1.16398
FBgn0266766	lncRNA:CR45231	3	47	3	0.634202	3.40131	1.16383
FBgn0004394	pdm2	8	26	2	0.49955	3.17807	1.16379
FBgn0262972	lncRNA:CR43283	18	52	8	2.88955	8.69933	1.16299
FBgn0260964	Vmat	10	66	9	2.2675	8.18404	1.1618
FBgn0265017	lncRNA:CR43751	1	9	5	0	2.926	1.16152
FBgn0264562	Hr4	11	153	16	4.30476	14.3894	1.16075
FBgn0032729	L2HGDH	13	46	9	2.13285	8.1314	1.16009
FBgn0283437	PPO1	3	42	3	0.49955	3.25479	1.15963
FBgn0036544	sff	31	145	15	5.66876	17.2142	1.15793
FBgn0015037	Cyp4p1	2	4	5	0	2.95729	1.15744
FBgn0010473	tutl	14	53	0	0.634202	4.04226	1.15615
FBgn0029997	CG2258	9	28	9	1.49865	6.89275	1.15612
FBgn0034389	Mctp	3	31	4	0.49955	3.42936	1.15599
FBgn0065098	RNaseMRP:RNA	0	157	1	0.49955	5.09737	1.15582
FBgn0000339	cni	9	9	1	0	2.36084	1.15554
FBgn0029688	lva	3	55	2	0.49955	3.13883	1.15503
FBgn0034723	CG13506	5	20	4	0.49955	3.46264	1.155
FBgn0037822	CG14683	4	30	1	0	2.08718	1.15492
FBgn0035236	CG12004	2	29	2	0	2.19917	1.15453
FBgn0032026	CG7627	2	29	2	0	2.19917	1.15453
FBgn0050085	Rif1	3	92	0	0	3.22922	1.15199
FBgn0025800	Smox	9	47	3	1.13375	4.46812	1.1515
FBgn0035538	DopEcR	2	43	4	0.634202	3.60319	1.15081
FBgn0031655	Marcal1	4	8	3	0	2.43632	1.15077
FBgn0015795	Rab7	6	27	3	0.634202	3.34867	1.1494
FBgn0036428	Gbs-70E	4	28	4	0.634202	3.51926	1.14777
FBgn0030385	Ir11a	9	24	2	0.634202	3.29727	1.14692
FBgn0038815	CG5466	14	15	1	0.49955	3.42566	1.14603
FBgn0031759	lid	14	71	1	1.89045	5.0666	1.14303
FBgn0284084	wg	26	9	1	1.13375	5.38348	1.14239
FBgn0039324	CG10553	3	5	4	0	2.6675	1.141
FBgn0003319	Sb	2	28	2	0	2.16986	1.14073
FBgn0037015	cmpy	3	21	2	0	2.14255	1.14044
FBgn0027375	RecQ5	3	21	2	0	2.14255	1.14044
FBgn0037736	side-VII	8	18	3	0.634202	3.44055	1.13845
FBgn0036391	CG17364	9	45	4	1.2684	4.90641	1.13809
FBgn0044452	Atg2	7	57	3	0.999099	4.40554	1.13665
FBgn0031717	Oscillin	5	23	1	0	2.05986	1.13484
FBgn0031688	Cyp28d2	6	53	1	0.634202	3.11674	1.13263
FBgn0261053	Cad86C	7	69	2	1.13375	4.26027	1.13142
FBgn0260243	E(var)3-9	0	11	8	0	4.29749	1.13108
FBgn0036621	roq	6	36	2	0.634202	3.11549	1.13029
FBgn0034485	CG11099	5	27	3	0.49955	3.17086	1.13016
FBgn0004168	5-HT1A	15	44	1	1.13375	4.45323	1.12981
FBgn0038006	Cyp313a2	5	11	2	0	2.20513	1.12855
FBgn0042105	CG18748	16	45	4	1.76795	6.15103	1.12803
FBgn0015831	Rtnl2	4	7	3	0	2.40701	1.12745
FBgn0260789	mxc	4	28	1	0	2.02857	1.12686
FBgn0262109	lncRNA:CR42862	2	136	1	1.13375	4.83762	1.12679
FBgn0053080	CG33080	1	7	5	0	2.8674	1.12639
FBgn0085409	smal	13	44	5	1.49865	6.08521	1.12608
FBgn0051646	DIP-theta	2	8	4	0	2.57761	1.12567
FBgn0051343	CG31343	1	156	0	0.49955	4.74897	1.1252
FBgn0032470	CG5142	8	14	3	0.49955	3.32334	1.12446
FBgn0263867	lncRNA:CR43714	7	5	2	0	2.38492	1.12382
FBgn0030816	CG16700	3	20	2	0	2.11325	1.12381
FBgn0005658	Ets65A	3	20	2	0	2.11325	1.12381
FBgn0004666	sim	6	47	1	0.49955	2.94092	1.12325
FBgn0000667	Actn	12	57	1	1.13375	4.30076	1.12262
FBgn0025394	inc	10	31	1	0.634202	3.18329	1.12244
FBgn0031738	CG9171	6	39	5	1.13375	4.69409	1.12236
FBgn0036723	CG12229	0	25	6	0	3.71394	1.12149
FBgn0034398	CG15098	27	107	2	2.53681	8.92981	1.11939
FBgn0038747	RhoGAP92B	5	22	1	0	2.03056	1.11915
FBgn0033885	DJ-1alpha	8	10	1	0	2.21234	1.11853
FBgn0020908	Scp1	8	10	1	0	2.21234	1.11853
FBgn0035968	Slc45-1	1	24	3	0	2.37175	1.1184
FBgn0036180	Duba	12	23	1	0.634202	3.30448	1.11818
FBgn0010014	CanB	1	14	4	0	2.57562	1.11734
FBgn0037529	mRpS9	1	14	4	0	2.57562	1.11734
FBgn0000038	nAChRbeta1	2	12	7	0.634202	4.18551	1.11621
FBgn0000247	ca	10	15	2	0.49955	3.21135	1.11619
FBgn0266962	CG45413	10	5	1	0	2.42143	1.11586
FBgn0036075	CG8065	10	5	1	0	2.42143	1.11586
FBgn0003515	st	19	26	2	1.2684	5.1339	1.11578
FBgn0033297	Mal-A8	8	3	2	0	2.50412	1.11535
FBgn0043043	Desat2	3	4	4	0	2.6382	1.11345
FBgn0036010	Ir67a	3	22	5	0.634202	3.66254	1.11342
FBgn0004573	5-HT7	2	42	1	0	2.0832	1.11324
FBgn0004622	TkR99D	13	22	0	0	2.95608	1.11291
FBgn0035205	Ctr9	3	18	5	0.49955	3.54533	1.11152
FBgn0063649	CG6006	7	40	1	0.49955	2.91361	1.11152
FBgn0085217	CG34188	13	4	3	0.634202	3.91933	1.11134
FBgn0082582	tmod	12	90	5	2.2675	7.25532	1.11128
FBgn0033484	CG2269	5	20	4	0.634202	3.46264	1.11112
FBgn0001114	Glt	3	50	2	0.49955	2.99232	1.11099
FBgn0086917	spok	13	48	2	1.2684	4.71174	1.11078
FBgn0002921	Atpalpha	4	169	1	1.6333	6.16021	1.11049
FBgn0005561	sv	10	60	5	1.76795	6.02065	1.11009
FBgn0039908	Asator	7	130	12	3.40125	11.0167	1.10954
FBgn0085395	Shawl	26	45	3	2.13285	7.43215	1.10847
FBgn0041246	Gr32a	4	2	4	0	2.7574	1.10843
FBgn0261477	slim	5	10	2	0	2.17583	1.10708
FBgn0037709	CG8199	2	15	3	0	2.28583	1.10669
FBgn0033403	CG13739	7	87	0	0.634202	3.79392	1.10532
FBgn0030796	CG4829	14	71	2	1.6333	5.56349	1.10504
FBgn0040376	AANATL7	2	7	4	0	2.54831	1.10504
FBgn0261934	dikar	6	45	1	0.49955	2.88232	1.10458
FBgn0039836	CG1750	0	3	12	0.49955	6.05066	1.10359
FBgn0031971	Sirup	4	16	5	0.634202	3.66453	1.10315
FBgn0082974	snoRNA:Psi28S-3305c	1	118	0	0	3.63548	1.10308
FBgn0030581	CG14408	5	21	1	0	2.00126	1.10307
FBgn0031465	CG3123	4	6	3	0	2.37771	1.10279
FBgn0033252	CG12769	5	47	2	1.3909	3.26001	1.10181
FBgn0030976	CG7378	15	52	3	1.6333	5.68145	1.10168
FBgn0038606	CG15803	2	41	1	0	2.0539	1.10147
FBgn0037040	CG12983	14	21	4	1.2684	5.09217	1.10113
FBgn0036735	Edc3	12	40	2	0.999099	4.29951	1.1002
FBgn0050054	CG30054	21	95	2	2.40215	7.51137	1.09845
FBgn0040395	Unc-76	6	49	1	0.634202	2.99953	1.09836
FBgn0267100	lncRNA:CR45540	1	53	1	0	2.22772	1.09803
FBgn0034989	CG3356	4	26	1	0	1.96997	1.09753
FBgn0038816	Lrrk	4	26	1	0	1.96997	1.09753
FBgn0031815	frj	2	25	2	0	2.08196	1.09703
FBgn0261277	rtv	7	25	2	0.49955	2.97097	1.0969
FBgn0259245	DIP-beta	28	32	2	2.52465	6.90993	1.09689
FBgn0027339	jim	29	111	6	3.76615	11.3902	1.09675
FBgn0259938	cwo	11	34	10	2.13285	7.92107	1.09517
FBgn0261356	CG42633	6	16	1	0	2.03255	1.09498
FBgn0010113	hdc	16	127	16	4.80431	14.5166	1.09463
FBgn0263112	Mitf	12	73	1	1.89045	4.7696	1.093
FBgn0052301	CG32301	11	22	4	0.999099	4.58806	1.09269
FBgn0052572	CG32572	4	37	6	1.13375	4.77677	1.0924
FBgn0038126	CG8483	1	22	3	0	2.31314	1.09138
FBgn0028577	hfp	1	22	3	0	2.31314	1.09138
FBgn0001296	kar	2	2	5	0	2.89869	1.09106
FBgn0035132	mthl10	12	51	6	1.9026	6.60942	1.09081
FBgn0010294	ng2	58	465	25	16.6466	36.3605	1.08984
FBgn0032296	CG6729	2	40	1	0	2.0246	1.08948
FBgn0266021	lncRNA:CR44786	7	8	4	0.49955	3.46662	1.08945
FBgn0036623	CG4729	2	14	3	0	2.25653	1.08897
FBgn0259236	comm3	2	14	3	0	2.25653	1.08897
FBgn0004580	Cbp53E	5	27	3	0.634202	3.17086	1.08879
FBgn0026395	Or23a	9	6	1	0	2.27293	1.08821
FBgn0016047	nompA	24	26	2	1.6333	6.02291	1.08752
FBgn0035923	CG6511	4	13	2	0	2.08593	1.08747
FBgn0036235	CG6938	4	13	2	0	2.08593	1.08747
FBgn0036740	Vps60	4	13	2	0	2.08593	1.08747
FBgn0053129	CG33129	1	12	4	0	2.51702	1.08659
FBgn0267794	lncRNA:CR43174	1	5	5	0	2.80879	1.08615
FBgn0037944	CG6923	6	19	3	0.49955	3.11425	1.08546
FBgn0027594	drpr	17	41	3	1.6333	5.71472	1.08536
FBgn0039077	CG17380	5	9	2	0	2.14652	1.08471
FBgn0265470	lncRNA:CR44363	7	24	2	0.49955	2.94166	1.0838
FBgn0004187	snRNA:U1:95Cc	0	318	0	0	9.31815	1.08337
FBgn0028886	CG15279	12	23	0	0	2.80758	1.08313
FBgn0002441	l(3)mbt	4	25	1	0	1.94066	1.08235
FBgn0032702	CG10376	15	4	2	0.634202	3.77804	1.07872
FBgn0085452	CG34423	11	42	2	0.999099	4.18032	1.07856
FBgn0032685	CG10211	3	31	1	0	1.93868	1.0774
FBgn0021895	ytr	12	26	3	1.13375	4.38618	1.07731
FBgn0004364	18w	2	39	1	0	1.99529	1.07728
FBgn0283680	IP3K2	1	21	3	0	2.28384	1.07703
FBgn0038733	CG11407	8	8	1	0	2.15373	1.07583
FBgn0033113	Spn42Dc	8	8	1	0	2.15373	1.07583
FBgn0030780	CG13008	21	3	0	0	3.82176	1.07523
FBgn0038917	CG6678	15	12	0	0	3.01866	1.07354
FBgn0025616	CG13359	3	15	5	0.49955	3.45742	1.07299
FBgn0031951	r2d2	3	15	5	0.49955	3.45742	1.07299
FBgn0026376	Rgl	6	31	2	0.634202	2.96898	1.07295
FBgn0034158	CG5522	7	50	7	1.76795	6.18801	1.07261
FBgn0030484	GstT4	7	11	1	0	2.06384	1.0721
FBgn0026441	ear	23	42	1	1.6333	5.81705	1.07174
FBgn0033042	Tsp42A	11	26	0	0	2.71769	1.07144
FBgn0039396	CCAP-R	3	17	2	0	2.02534	1.07123
FBgn0031770	CG13995	3	17	2	0	2.02534	1.07123
FBgn0260971	CG42594	3	17	2	0	2.02534	1.07123
FBgn0024294	Spn43Aa	3	17	2	0	2.02534	1.07123
FBgn0030223	CG2111	1	24	6	0.634202	3.86244	1.07064
FBgn0086134	Prosalpha2	11	88	2	1.76795	5.52823	1.06993
FBgn0031144	CG1529	6	13	4	0.634202	3.43533	1.06985
FBgn0010355	Taf1	8	31	1	0.49955	2.82769	1.0688
FBgn0031853	TTLL3B	3	63	1	0.49955	2.87635	1.06799
FBgn0011656	Mef2	18	127	3	2.9017	8.41253	1.06797
FBgn0265935	coro	10	24	4	1.13375	4.46886	1.06748
FBgn0267449	WDY	4	12	2	0	2.05663	1.06697
FBgn0037807	CG6293	12	25	3	1.13375	4.35687	1.06693
FBgn0260442	rhea	10	77	5	2.65931	6.51879	1.06676
FBgn0027580	PCB	3	27	4	0.634202	3.31216	1.06624
FBgn0035710	SP1173	4	18	4	0.49955	3.22624	1.06561
FBgn0040056	CG17698	3	37	3	0.634202	3.10828	1.06549
FBgn0264480	lncRNA:CR43888	1	3	9	0.634202	4.73777	1.06521
FBgn0259876	Cap-G	4	27	3	0.49955	2.99306	1.06397
FBgn0039709	Cad99C	16	9	0	0	3.10856	1.06371
FBgn0264789	asRNA:CR44019	3	30	1	0	1.90937	1.06329
FBgn0035104	CG13875	1	4	5	0	2.77949	1.06298
FBgn0051849	CG31849	1	4	5	0	2.77949	1.06298
FBgn0034012	Hr51	4	50	2	1.3909	3.17012	1.06168
FBgn0020618	Rack1	1	139	0	0.49955	4.25083	1.06116
FBgn0028474	CG4119	1	23	6	0.634202	3.83313	1.06084
FBgn0051523	CG31523	10	33	7	1.76795	6.22327	1.06047
FBgn0265957	lncRNA:CR44744	6	5	2	0	2.20712	1.05866
FBgn0028573	prc	3	49	2	0.634202	2.96301	1.05843
FBgn0035010	CG13579	6	14	1	0	1.97394	1.05808
FBgn0026411	Lim1	11	53	0	0.634202	3.50885	1.05631
FBgn0042083	Mccc2	3	36	3	0.634202	3.07898	1.05465
FBgn0035266	Gk2	10	3	1	0	2.36283	1.05462
FBgn0037875	ZnT86D	10	3	1	0	2.36283	1.05462
FBgn0034060	CG8370	5	27	7	1.2684	5.15845	1.05388
FBgn0035622	TM9SF3	9	29	1	0.634202	2.94689	1.05346
FBgn0086687	Desat1	4	37	2	0.49955	2.78919	1.05304
FBgn0264376	lncRNA:CR43828	8	7	1	0	2.12443	1.05289
FBgn0037981	Spt3	9	107	4	2.13285	6.72316	1.05279
FBgn0033465	Etf-QO	3	16	2	0	1.99604	1.05274
FBgn0032080	CG9525	5	18	1	0	1.91335	1.05234
FBgn0266810	asRNA:CR45272	2	12	3	0	2.19792	1.05199
FBgn0031306	CG4577	7	10	1	0	2.03454	1.05153
FBgn0028482	bdl	4	23	1	0	1.88206	1.0509
FBgn0031988	CG8668	4	23	1	0	1.88206	1.0509
FBgn0264788	asRNA:CR44018	10	37	6	1.6333	5.84359	1.05059
FBgn0037754	CG8500	3	22	4	0.49955	3.16564	1.0494
FBgn0038700	CG3734	14	13	0	0	2.87016	1.04923
FBgn0023537	CG17896	3	29	1	0	1.88007	1.04888
FBgn0023023	CRMP	13	11	1	0.49955	3.13065	1.0488
FBgn0036386	CG8833	5	50	1	0.634202	2.85103	1.04797
FBgn0267516	pre-rRNA:CR45856	6	76	0	0.49955	3.29379	1.04771
FBgn0033792	CG13325	4	11	2	0	2.02733	1.0459
FBgn0032484	kek4	4	11	2	0	2.02733	1.0459
FBgn0035106	rno	5	57	3	1.13375	4.04993	1.04368
FBgn0004183	snRNA:U1:82Eb	0	225	0	0.49955	6.59303	1.04207
FBgn0085426	Rgk3	1	26	5	0.49955	3.42414	1.04098
FBgn0035611	CG13285	7	35	4	1.13375	4.25778	1.04094
FBgn0032369	CG6614	3	31	3	0.49955	2.93247	1.04028
FBgn0266907	asRNA:CR45367	6	13	1	0	1.94464	1.03887
FBgn0051100	CG31100	6	13	1	0	1.94464	1.03887
FBgn0034808	CG9896	6	13	1	0	1.94464	1.03887
FBgn0035400	CG11537	9	32	0	0	2.5379	1.03866
FBgn0261532	cdm	10	10	2	0.49955	3.06484	1.03816
FBgn0050468	Ir52c	2	1	5	0	2.86939	1.03698
FBgn0036769	Tsp74F	1	9	4	0	2.42911	1.03639
FBgn0263993	CG43736	13	78	14	3.6315	11.5536	1.03605
FBgn0037943	CG14722	4	22	1	0	1.85276	1.0346
FBgn0052442	Arv1	5	17	1	0	1.88405	1.03453
FBgn0036321	CG14120	5	17	1	0	1.88405	1.03453
FBgn0051897	CG31897	5	44	1	0.49955	2.67521	1.03443
FBgn0263046	CG43341	9	4	1	0	2.21433	1.03395
FBgn0015602	BEAF-32	3	15	2	0	1.96673	1.03375
FBgn0034617	Panx	3	15	2	0	1.96673	1.03375
FBgn0035750	CG14826	2	21	2	0	1.96475	1.03372
FBgn0039282	Bili	3	47	5	1.13375	4.3951	1.03371
FBgn0266719	stac	5	34	6	1.2684	4.86667	1.03353
FBgn0031118	RhoGAP19D	20	55	1	1.76795	5.66457	1.03335
FBgn0267448	asRNA:CR45798	2	11	3	0	2.16862	1.03265
FBgn0039240	CG3744	19	26	3	1.6333	5.63079	1.03159
FBgn0000120	Arr1	7	9	1	0	2.00523	1.03015
FBgn0019650	toy	4	35	2	0.49955	2.73058	1.03012
FBgn0029922	CG14431	9	29	7	1.6333	5.92826	1.02985
FBgn0022160	Gpo1	11	22	0	0	2.60048	1.02958
FBgn0267666	lncRNA:CR46004	11	34	6	1.76795	5.93348	1.02958
FBgn0259221	CG42321	6	48	0	0	2.47333	1.02844
FBgn0027934	alpha-Est4aPsi	11	34	3	1.2684	4.44279	1.02829
FBgn0259244	CG42342	4	29	6	0.999099	4.54235	1.0281
FBgn0039727	Vps13B	11	46	6	1.9026	6.28511	1.02741
FBgn0086683	Spf45	6	15	3	0.49955	2.99704	1.027
FBgn0058178	CG40178	9	49	5	1.6333	5.52052	1.02626
FBgn0085397	Fili	13	33	0	0.49955	3.27841	1.02589
FBgn0262517	Ltn1	3	35	6	0.999099	4.54037	1.02585
FBgn0266377	Pde8	13	48	7	2.2675	7.19622	1.02521
FBgn0035398	Cht7	4	10	2	0	1.99802	1.02412
FBgn0037445	CG9727	11	47	2	1.89045	4.32683	1.02282
FBgn0050069	CG30069	2	41	3	0.634202	3.04769	1.02265
FBgn0037995	CG3809	31	229	9	6.43761	16.6942	1.0223
FBgn0038486	CG5265	0	7	7	0	3.68339	1.02194
FBgn0039178	CG6356	4	27	3	0.634202	2.99306	1.02182
FBgn0010246	Myo61F	1	29	2	0	2.02136	1.02063
FBgn0031377	CG15356	3	6	3	0	2.19991	1.01996
FBgn0085326	CG34297	3	6	3	0	2.19991	1.01996
FBgn0264553	lncRNA:CR43932	3	6	3	0	2.19991	1.01996
FBgn0038655	CG14297	6	12	1	0	1.91534	1.01906
FBgn0053012	CG33012	6	12	1	0	1.91534	1.01906
FBgn0278604	dmt	6	12	1	0	1.91534	1.01906
FBgn0261588	pdm3	4	34	2	0.49955	2.70128	1.01831
FBgn0034997	CG3376	1	8	4	0	2.39981	1.01827
FBgn0004606	zfh1	3	45	5	0.999099	4.33649	1.01816
FBgn0034712	CG3264	2	49	2	0.49955	2.78521	1.01804
FBgn0000633	CG17716	9	26	1	0.634202	2.85898	1.01795
FBgn0267486	Ptp36E	9	26	1	0.634202	2.85898	1.01795
FBgn0053287	CG33287	4	21	1	0	1.82345	1.01789
FBgn0004896	fd59A	4	21	1	0	1.82345	1.01789
FBgn0053196	dpy	22	276	13	7.69386	18.4588	1.01784
FBgn0039554	CG5003	3	23	4	0.634202	3.19495	1.01708
FBgn0036895	ms(3)76Cc	10	22	1	0.634202	2.91957	1.01703
FBgn0262742	#N/A	23	81	6	3.2666	9.44432	1.01701
FBgn0031883	Caper	2	20	2	0	1.93544	1.01689
FBgn0030499	CG11178	11	15	1	0.49955	2.89226	1.01685
FBgn0003326	sca	11	15	1	0.49955	2.89226	1.01685
FBgn0033985	CG10257	15	8	0	0	2.90145	1.01647
FBgn0039916	Ekar	5	16	1	0	1.85475	1.01625
FBgn0036665	CG13024	4	3	3	0	2.2898	1.01519
FBgn0026393	Or43b	3	14	2	0	1.93743	1.01421
FBgn0283724	Girdin	12	30	2	1.13375	4.00649	1.01392
FBgn0260941	app	9	37	6	1.6333	5.66578	1.01298
FBgn0034075	Asph	2	41	6	1.13375	4.53838	1.01279
FBgn0030514	CG9941	2	10	3	0	2.13932	1.01268
FBgn0038926	CG13409	5	6	2	0	2.05862	1.01147
FBgn0029702	CG15572	5	6	2	0	2.05862	1.01147
FBgn0030654	CG15643	5	6	2	0	2.05862	1.01147
FBgn0032908	CG9270	4	23	3	0.49955	2.87585	1.01117
FBgn0036510	SCCRO	8	48	2	1.13375	3.82272	1.00997
FBgn0266406	asRNA:CR45046	5	31	2	0.634202	2.79118	1.00993
FBgn0032666	CG5758	7	13	3	0.634202	3.11624	1.0098
FBgn0265356	tn	8	78	4	2.52465	5.69559	1.00921
FBgn0260722	lncRNA:CR42549	4	26	3	0.634202	2.96376	1.00883
FBgn0259481	Mob2	4	26	3	0.634202	2.96376	1.00883
FBgn0029898	CG14439	14	10	0	0	2.78226	1.00881
FBgn0001319	kn	11	20	0	0	2.54187	1.00748
FBgn0263742	CG43667	22	131	9	4.53501	12.2223	1.00659
FBgn0031373	CG15358	10	1	7	1.13375	5.2856	1.00621
FBgn0260794	ctrip	11	104	6	2.76705	7.98465	1.00526
FBgn0030358	CG10362	16	50	0	1.13375	4.30995	1.00516
FBgn0038063	Octbeta2R	13	48	3	1.6333	5.20863	1.00491
FBgn0002645	Map205	10	57	7	1.9982	6.92653	1.00451
FBgn0263992	asRNA:CR43735	2	35	3	0.49955	2.87188	1.00401
FBgn0263973	jv	3	26	1	0	1.79216	1.00364
FBgn0036715	Cad74A	2	19	5	0.634202	3.39683	1.00363
FBgn0030815	CG8945	2	19	5	0.634202	3.39683	1.00363
FBgn0030349	CG10353	3	28	3	0.49955	2.84456	1.00329
FBgn0011666	msi	26	104	6	3.9008	10.6517	1.00277
FBgn0053519	Unc-89	7	69	1	1.13375	3.76338	1.00249
FBgn0022935	D19A	9	3	1	0	2.18502	1.00142
FBgn0030881	CG12985	4	20	1	0	1.79415	1.00076
FBgn0005596	yem	13	8	1	0.49955	3.04274	1.0005
FBgn0036752	Adgf-A	2	19	2	0	1.90614	0.999527
FBgn0053958	CG33958	2	19	2	0	1.90614	0.999527
FBgn0025827	CG6421	2	19	2	0	1.90614	0.999527
FBgn0014863	Mlp84B	2	33	1	0	1.81948	0.998908
FBgn0025631	moody	6	11	1	0	1.88604	0.998599
FBgn0029123	SoxN	6	11	1	0	1.88604	0.998599
FBgn0036202	CG6024	2	28	4	0.634202	3.16366	0.998386
FBgn0001122	Galphao	6	58	2	1.13375	3.76014	0.997547
FBgn0034854	Golgin245	5	15	1	0	1.82544	0.997457
FBgn0039507	mrt	5	15	1	0	1.82544	0.997457
FBgn0043865	SA-2	5	15	1	0	1.82544	0.997457
FBgn0035542	DOR	2	18	8	0.999099	4.85822	0.995983
FBgn0264699	CG43968	2	50	5	1.13375	4.3052	0.995724
FBgn0039927	CG11155	26	77	2	2.6324	7.87293	0.995409
FBgn0031219	CG13694	6	3	2	0	2.14851	0.995039
FBgn0029724	CG15472	6	3	2	0	2.14851	0.995039
FBgn0039354	Lgr3	3	13	2	0	1.90813	0.994101
FBgn0001311	kkv	9	24	1	0.634202	2.80037	0.993087
FBgn0267793	lncRNA:CR45232	11	42	8	2.2675	7.16169	0.992011
FBgn0037832	Desi	2	51	2	0.634202	2.84382	0.991314
FBgn0031020	Naa15-16	7	29	1	0.49955	2.59128	0.989891
FBgn0033160	Dhx15	7	9	3	0.49955	2.99903	0.989324
FBgn0031952	cdc14	2	46	2	0.49955	2.69731	0.988819
FBgn0003938	snRNA:U5:63BC	0	201	0	0.49955	5.88978	0.988106
FBgn0037934	CG6830	11	13	1	0.49955	2.83365	0.987791
FBgn0036714	CG7692	4	21	4	1.3909	3.31414	0.986645
FBgn0261872	scaf6	5	29	2	0.634202	2.73257	0.984687
FBgn0052112	CG32112	4	19	1	0	1.76485	0.983182
FBgn0022942	Cbp80	2	18	2	0	1.87684	0.981807
FBgn0020278	loco	2	18	2	0	1.87684	0.981807
FBgn0036448	mop	4	45	4	0.999099	4.0174	0.981707
FBgn0030600	hiw	6	60	5	1.49865	5.30944	0.981672
FBgn0034662	CG13492	1	101	2	1.13375	4.13113	0.980616
FBgn0033246	ACC	0	112	1	0.49955	3.77876	0.979179
FBgn0025388	CG12179	1	6	4	0	2.3412	0.979103
FBgn0261791	SNRPG	1	6	4	0	2.3412	0.979103
FBgn0051902	Spn28Da	1	6	4	0	2.3412	0.979103
FBgn0052066	CG32066	1	26	2	0	1.93346	0.978072
FBgn0020887	Su(z)12	1	26	2	0	1.93346	0.978072
FBgn0031060	CG14231	5	14	1	0	1.79614	0.978023
FBgn0027343	fz3	5	14	1	0	1.79614	0.978023
FBgn0086358	Tab2	4	8	2	0	1.93942	0.978023
FBgn0011785	BRWD3	3	37	2	0.49955	2.61139	0.977596
FBgn0283503	Neurl4	6	10	1	0	1.85673	0.97734
FBgn0037363	Atg17	4	69	2	1.13375	3.72686	0.974777
FBgn0036842	CG3797	3	29	6	0.999099	4.36455	0.974059
FBgn0039728	CG7896	8	4	1	0	2.03652	0.973895
FBgn0262730	dtn	25	139	6	4.40035	11.4995	0.972814
FBgn0031239	CG17075	3	51	4	0.999099	4.01541	0.972638
FBgn0000179	bi	5	25	2	0.49955	2.61536	0.972444
FBgn0031760	Tsp26A	2	22	4	0.49955	2.98784	0.971951
FBgn0036414	nan	14	137	5	3.40125	8.98814	0.971881
FBgn0034346	PIG-O	3	24	1	0	1.73356	0.971684
FBgn0031879	uif	9	69	1	1.2684	4.11898	0.971373
FBgn0035797	CG14837	2	8	3	0	2.08071	0.970577
FBgn0036587	CG4950	2	8	3	0	2.08071	0.970577
FBgn0034521	Mgat1	2	8	3	0	2.08071	0.970577
FBgn0004050	z	2	8	3	0	2.08071	0.970577
FBgn0032297	CG17124	22	31	1	1.6333	5.31692	0.970017
FBgn0034484	CG11044	6	43	3	1.13375	3.8175	0.969929
FBgn0052758	CG32758	7	49	2	1.13375	3.67422	0.969916
FBgn0033638	CG9005	7	49	2	1.13375	3.67422	0.969916
FBgn0035789	mthl6	6	33	4	1.13375	4.02138	0.969208
FBgn0013995	Calx	13	37	5	2.52465	5.8801	0.96863
FBgn0039069	CG6763	0	28	4	0	2.80805	0.968541
FBgn0031491	alpha4GT1	2	2	4	0	2.40179	0.968419
FBgn0040719	CG15357	2	2	4	0	2.40179	0.968419
FBgn0034180	Ehbp1	10	24	3	1.13375	3.97197	0.967981
FBgn0259174	Nedd4	10	36	5	1.49865	5.31739	0.967246
FBgn0038755	Hs6st	12	13	0	0	2.51456	0.967215
FBgn0031851	Aatf	1	14	3	0	2.07872	0.96636
FBgn0266003	lncRNA:CR44777	1	14	3	0	2.07872	0.96636
FBgn0035709	eIF4E4	4	18	1	0	1.73555	0.965144
FBgn0000253	Cam	13	108	10	3.6315	10.445	0.964316
FBgn0035776	CG8564	2	73	0	0	2.49468	0.964233
FBgn0002772	Mlc1	2	73	0	0	2.49468	0.964233
FBgn0003520	stau	17	39	2	1.49865	5.15922	0.963945
FBgn0028504	CG12182	13	6	1	0.49955	2.98414	0.963861
FBgn0037130	Syn1	10	18	1	0.634202	2.80236	0.963817
FBgn0051956	Pgant4	2	17	2	0	1.84754	0.963613
FBgn0262879	lncRNA:CR43234	0	8	6	0	3.2158	0.963565
FBgn0037294	CG12590	15	5	0	0	2.81355	0.963296
FBgn0039140	Miro	1	25	2	0	1.90415	0.963246
FBgn0263397	Ih	25	100	7	3.80521	10.8536	0.962981
FBgn0038243	CG8066	14	7	0	0	2.69435	0.962229
FBgn0263764	lncRNA:CR43681	7	6	1	0	1.91733	0.959737
FBgn0038223	Afti	4	54	0	0	2.29354	0.959261
FBgn0031414	eys	5	24	2	0.49955	2.58606	0.958447
FBgn0028996	onecut	10	38	3	2.0251	4.3822	0.958407
FBgn0019960	Mitofilin	2	43	2	0.49955	2.6094	0.95806
FBgn0029831	CG5966	15	18	0	0.49955	3.19448	0.9574
FBgn0035689	CG7376	2	24	7	1.13375	4.53713	0.957183
FBgn0036302	sowah	9	18	4	1.13375	4.11525	0.955926
FBgn0262030	CG42841	2	30	1	0	1.73157	0.955898
FBgn0033932	Dh44-R1	2	30	1	0	1.73157	0.955898
FBgn0023395	Chd3	5	8	7	0.999099	4.6017	0.954053
FBgn0003475	spir	7	48	2	0.999099	3.64492	0.953343
FBgn0004872	piwi	43	134	22	8.93536	22.5037	0.953269
FBgn0030594	fiz	6	19	2	0.49955	2.61735	0.952261
FBgn0267489	PRY	2	42	3	1.3909	3.07699	0.952245
FBgn0053303	CG33303	8	14	2	0.634202	2.82644	0.952073
FBgn0051159	mRRF2	5	46	0	0	2.23692	0.951917
FBgn0039959	CG17514	27	102	1	3.52375	8.2864	0.951565
FBgn0265042	Irk1	9	8	2	0.49955	2.82843	0.951466
FBgn0050463	CG30463	10	44	0	0.634202	3.06733	0.951426
FBgn0087008	e(y)3	24	56	2	3.0242	6.90198	0.950595
FBgn0003079	Raf	3	24	3	0.49955	2.72735	0.950536
FBgn0061469	Ube3a	0	7	6	0	3.18649	0.950296
FBgn0266414	lncRNA:CR45054	5	40	1	0.634202	2.558	0.950216
FBgn0021764	sdk	9	63	4	2.52465	5.43385	0.949845
FBgn0027579	mino	9	36	3	1.89045	4.14579	0.949196
FBgn0035229	pns	1	24	2	0	1.87485	0.948079
FBgn0001247	Ide	11	15	0	0	2.39536	0.947805
FBgn0036926	CG7646	15	26	4	1.76795	5.41648	0.947461
FBgn0261929	5-HT2B	6	34	1	0.634202	2.55999	0.947025
FBgn0031170	ABCA	6	34	1	0.634202	2.55999	0.947025
FBgn0037138	P5CDh1	4	17	1	0	1.70625	0.946625
FBgn0004875	enc	13	55	2	1.49865	4.91685	0.94649
FBgn0032969	CG2528	12	98	7	3.79306	8.48353	0.94629
FBgn0260461	Rcd7	11	17	5	2.0251	4.93845	0.945178
FBgn0038195	CG3061	2	16	2	0	1.81823	0.944923
FBgn0026533	Dek	5	26	2	0.634202	2.64467	0.944791
FBgn0052026	CG32026	9	4	3	0.634202	3.20812	0.94447
FBgn0001147	gsb-n	10	5	2	0.49955	2.91833	0.943653
FBgn0263745	CR43670	9	17	1	0.49955	2.59526	0.943204
FBgn0262000	CG42818	9	52	1	0.999099	3.62084	0.943196
FBgn0052106	CG32106	3	23	10	1.76795	6.17632	0.943022
FBgn0020767	Spred	7	45	3	1.89045	4.05391	0.942982
FBgn0065046	snoRNA:U3:9B	1	520	0	3.88865	15.415	0.941678
FBgn0036851	CG14082	8	21	4	1.13375	4.02535	0.940922
FBgn0035218	CG9173	4	31	2	0.634202	2.61337	0.939934
FBgn0259224	CG42324	12	28	5	1.76795	5.43857	0.939093
FBgn0004368	Ptp4E	7	25	1	0.49955	2.47407	0.938965
FBgn0040238	Best1	2	22	7	1.13375	4.47853	0.938718
FBgn0034418	CG15118	7	14	2	0.49955	2.64864	0.937811
FBgn0042137	CG18814	5	12	1	0	1.73754	0.937595
FBgn0085466	CG34437	5	12	1	0	1.73754	0.937595
FBgn0030294	Pa1	5	12	1	0	1.73754	0.937595
FBgn0267733	lncRNA:CR46064	10	13	1	0.49955	2.65585	0.937376
FBgn0029713	CG11436	7	43	3	1.2684	3.99531	0.93678
FBgn0030680	CG8944	5	24	5	0.999099	4.07675	0.936515
FBgn0050438	CG30438	3	17	4	0.634202	3.01913	0.936352
FBgn0004882	orb	16	87	7	3.2666	8.87242	0.935473
FBgn0265928	lncRNA:CR44717	3	3	3	0	2.112	0.935197
FBgn0034462	CG15905	1	4	4	0	2.2826	0.933977
FBgn0051259	CG31259	1	4	4	0	2.2826	0.933977
FBgn0085414	dpr12	10	21	3	1.13375	3.88406	0.933907
FBgn0026083	tyf	14	73	3	2.2675	6.11899	0.93381
FBgn0260745	mfas	0	24	6	0.49955	3.68463	0.933663
FBgn0263930	dally	3	49	7	1.6333	5.4475	0.933113
FBgn0031857	LUBEL	7	56	9	3.0242	7.35761	0.932588
FBgn0033740	dgt5	6	8	1	0	1.79813	0.932502
FBgn0039081	Irk2	6	8	1	0	1.79813	0.932502
FBgn0000579	Eno	3	35	5	0.999099	4.04347	0.932202
FBgn0039769	CG15534	6	20	5	1.13375	4.13734	0.931543
FBgn0036309	Hip1	14	28	5	2.39	5.79418	0.931184
FBgn0037084	Syx6	14	19	0	0.49955	3.04598	0.9311
FBgn0034659	CG4021	3	10	2	0	1.82022	0.929852
FBgn0262647	Nup160	5	22	2	0.49955	2.52746	0.929588
FBgn0034532	CG13436	4	6	2	0	1.88082	0.927825
FBgn0000490	dpp	3	58	3	0.999099	3.72363	0.927555
FBgn0262579	Ect4	7	51	5	1.76795	5.22352	0.927508
FBgn0037760	FBXO11	4	39	4	0.999099	3.84159	0.927162
FBgn0030684	CG8260	26	81	6	3.76615	9.97773	0.926891
FBgn0003931	snRNA:U4:38AB	0	177	0	0.49955	5.18652	0.926542
FBgn0015591	AstA	2	15	2	0	1.78893	0.925714
FBgn0037680	pasi2	2	15	2	0	1.78893	0.925714
FBgn0261385	scra	2	15	2	0	1.78893	0.925714
FBgn0033996	CG11807	12	10	0	0	2.42665	0.925623
FBgn0263019	lncRNA:CR43314	13	72	2	1.9026	5.41499	0.92558
FBgn0037913	fabp	2	6	3	0	2.02211	0.924746
FBgn0037950	HisCl1	2	6	3	0	2.02211	0.924746
FBgn0260660	Mp	3	57	3	1.13375	3.69433	0.924702
FBgn0051213	CG31213	14	58	4	1.9982	6.17635	0.924662
FBgn0012051	CalpA	10	17	0	0	2.27616	0.924552
FBgn0034493	CG8908	5	26	6	1.89045	4.63225	0.922631
FBgn0264845	Tep5	3	16	4	0.634202	2.98983	0.922008
FBgn0037506	Mics1	0	13	7	0.49955	3.8592	0.92165
FBgn0034512	CG18067	3	21	1	0	1.64565	0.920751
FBgn0030634	CG9164	3	21	1	0	1.64565	0.920751
FBgn0030969	Usp39	0	5	6	0	3.12789	0.920125
FBgn0035695	CG10226	14	131	6	3.67056	9.30922	0.919807
FBgn0004859	ci	7	68	3	1.6333	4.72787	0.919476
FBgn0037489	CG1234	8	12	2	0.634202	2.76784	0.919161
FBgn0261545	CG42663	2	18	4	0.49955	2.87063	0.919086
FBgn0086677	jeb	28	82	8	4.40035	11.3564	0.917496
FBgn0027660	blot	11	25	2	1.13375	3.68218	0.915987
FBgn0025455	CycT	81	184	8	10.9874	23.7688	0.914921
FBgn0001098	Gdh	0	51	2	0	2.48821	0.914847
FBgn0026077	Gasp	8	52	1	1.13375	3.44304	0.914773
FBgn0263995	cpo	18	149	4	3.76615	9.55408	0.914343
FBgn0262509	nrm	16	90	6	4.41511	8.46343	0.913994
FBgn0259243	Pka-R1	4	39	1	0.49955	2.3509	0.913241
FBgn0030357	Sclp	1	29	4	0.634202	3.01516	0.912676
FBgn0051805	CG31805	1	11	3	0	1.99082	0.912361
FBgn0032059	PrBP	1	11	3	0	1.99082	0.912361
FBgn0032172	CG5850	7	30	0	0	2.12369	0.912293
FBgn0012034	AcCoAS	8	38	2	1.13375	3.5297	0.912008
FBgn0010114	hig	2	27	1	0	1.64366	0.909964
FBgn0051439	Muc96D	3	12	4	0.49955	2.87262	0.909398
FBgn0002872	mu2	10	30	8	2.13285	6.63226	0.909183
FBgn0036337	AdenoK	4	16	3	0.49955	2.67074	0.908799
FBgn0030893	RhoGAP16F	6	7	1	0	1.76883	0.908596
FBgn0002709	mei-218	3	21	3	0.49955	2.63944	0.908197
FBgn0051140	CG31140	5	82	3	1.49865	4.78249	0.908127
FBgn0051068	CG31068	4	15	1	0	1.64764	0.908045
FBgn0262685	CG43155	11	12	0	0	2.30745	0.90801
FBgn0045862	btz	1	36	1	0	1.72958	0.907783
FBgn0030440	CG15719	1	3	4	0	2.25329	0.90742
FBgn0265625	CG44433	1	3	4	0	2.25329	0.90742
FBgn0266432	CG45062	3	9	2	0	1.79092	0.907041
FBgn0015399	kek1	15	51	15	4.79216	11.6149	0.906771
FBgn0053208	Mical	20	131	10	4.8999	12.3636	0.906697
FBgn0035344	Cyp4d20	2	14	2	0	1.75963	0.905964
FBgn0002522	lab	2	14	2	0	1.75963	0.905964
FBgn0267264	lncRNA:CR45700	2	14	2	0	1.75963	0.905964
FBgn0260753	Pdfr	2	14	2	0	1.75963	0.905964
FBgn0037101	CG7634	4	48	3	1.13375	3.60841	0.904963
FBgn0003169	put	6	43	6	1.76795	5.30819	0.904224
FBgn0259146	fid	5	41	0	0	2.09041	0.904168
FBgn0036591	CG13050	13	6	0	0	2.48724	0.904063
FBgn0051013	CG31013	8	2	1	0	1.97792	0.903059
FBgn0023181	Orc4	8	2	1	0	1.97792	0.903059
FBgn0038870	Oga	3	20	1	0	1.61635	0.902903
FBgn0039738	Mgat2	1	28	4	0.634202	2.98585	0.901616
FBgn0263117	CG34377	7	29	0	0	2.09438	0.901425
FBgn0000662	fl(2)d	8	18	1	0.49955	2.44676	0.900908
FBgn0029771	CG12730	4	5	2	0	1.85151	0.90058
FBgn0036962	CG17122	4	5	2	0	1.85151	0.90058
FBgn0027070	CG17322	4	5	2	0	1.85151	0.90058
FBgn0267704	lncRNA:flam	4	5	2	0	1.85151	0.90058
FBgn0010051	Itp-r83A	17	63	5	2.49775	7.35317	0.900461
FBgn0039808	CG12071	1	21	2	0	1.78694	0.900385
FBgn0035645	CG5592	1	21	2	0	1.78694	0.900385
FBgn0036528	CG7579	1	21	2	0	1.78694	0.900385
FBgn0014184	Oda	3	69	2	0.999099	3.54906	0.900201
FBgn0086908	egg	2	5	3	0	1.9928	0.899908
FBgn0015519	nAChRalpha3	18	301	9	7.55921	16.4925	0.899018
FBgn0033757	muskelin	16	14	0	0.634202	3.25507	0.898884
FBgn0010194	Wnt5	4	13	8	1.89045	5.06731	0.898603
FBgn0035977	PGRP-LF	9	32	2	0.999099	3.53169	0.897723
FBgn0026056	Rlip	9	31	3	1.89045	3.99928	0.897107
FBgn0086670	snoRNA:Psi28S-2622	1	64	1	0.49955	2.55005	0.896743
FBgn0027598	cindr	16	132	4	4.15796	8.70033	0.896598
FBgn0052350	Vps11	9	37	0	0.49955	2.68441	0.896478
FBgn0032945	CG8665	4	18	3	0.634202	2.72934	0.895357
FBgn0032120	CG33298	25	71	0	2.13285	6.52553	0.895096
FBgn0032303	CG6508	15	2	1	0.634202	3.22254	0.894852
FBgn0050122	CG30122	2	26	1	0	1.61436	0.893939
FBgn0039561	mfrn	2	26	1	0	1.61436	0.893939
FBgn0260653	serp	2	26	1	0	1.61436	0.893939
FBgn0053013	CR33013	1	10	3	0	1.96151	0.893271
FBgn0263132	Cht6	12	96	0	1.6333	4.94665	0.892766
FBgn0067102	GlcT	1	34	3	0.49955	2.66477	0.892613
FBgn0261854	aPKC	10	97	11	3.76615	10.0862	0.89237
FBgn0000451	ect	9	42	0	0.634202	2.83092	0.892215
FBgn0264560	garz	7	41	2	1.13375	3.43981	0.891376
FBgn0033029	Not3	6	26	1	0.49955	2.32557	0.889595
FBgn0035358	CG14949	6	15	2	0.49955	2.50014	0.889515
FBgn0039704	neo	2	26	7	1.2684	4.59574	0.888166
FBgn0032363	Dlg5	5	31	1	0.49955	2.29428	0.88804
FBgn0033916	Usp20-33	4	14	1	0	1.61834	0.887935
FBgn0037726	CG9492	9	46	4	1.76795	4.93571	0.887492
FBgn0050343	CG30343	8	16	7	1.6333	5.36953	0.887059
FBgn0039510	CG3339	10	41	4	1.76795	4.967	0.886673
FBgn0053653	Cadps	14	65	6	2.76705	7.37526	0.886384
FBgn0037844	CG4570	4	24	2	0.49955	2.40826	0.886088
FBgn0031062	CG14230	2	13	2	0	1.73033	0.885644
FBgn0026076	UBL3	6	137	0	1.6333	5.08124	0.885381
FBgn0033404	Or45a	9	18	0	0	2.12766	0.885376
FBgn0087021	Spc25	9	18	0	0	2.12766	0.885376
FBgn0052532	CG32532	10	37	4	1.6333	4.84979	0.885315
FBgn0003499	sr	6	58	4	1.49865	4.75394	0.885064
FBgn0032252	loh	1	46	2	0.49955	2.5195	0.885062
FBgn0015737	Hmu	6	33	0	0	2.03379	0.884708
FBgn0034023	Ir52a	3	19	1	0	1.58705	0.884588
FBgn0263006	SERCA	16	128	3	3.13195	8.08623	0.884536
FBgn0003317	sax	12	27	0	0.634202	2.92479	0.884252
FBgn0030744	CG9992	5	19	2	0.49955	2.43955	0.884047
FBgn0086757	cbs	3	8	2	0	1.76162	0.883323
FBgn0262534	CG43088	3	8	2	0	1.76162	0.883323
FBgn0053648	CG33648	4	9	4	0.634202	2.96251	0.883247
FBgn0023129	aay	0	19	4	0	2.54433	0.882879
FBgn0261556	CG42674	15	60	3	2.2675	5.91586	0.882799
FBgn0263667	Lpt	5	2	2	0	1.94141	0.882221
FBgn0030900	Him	7	24	1	0.634202	2.44477	0.882169
FBgn0033766	Nup188	7	19	7	1.49865	5.27963	0.881945
FBgn0037000	ZnT77C	0	9	5	0	2.7482	0.881899
FBgn0027342	fz4	10	26	2	0.999099	3.53368	0.881723
FBgn0010415	Sdc	5	69	1	0.999099	3.40777	0.881596
FBgn0038928	Fadd	0	3	6	0	3.06928	0.881109
FBgn0028855	CG15282	1	34	1	0	1.67098	0.880422
FBgn0052056	scramb1	1	34	1	0	1.67098	0.880422
FBgn0013746	alien	6	57	4	1.6333	4.72463	0.879448
FBgn0010280	Taf4	2	36	2	0.49955	2.40428	0.879363
FBgn0038143	CG9813	11	10	0	0	2.24885	0.879335
FBgn0262872	milt	16	35	2	1.76795	4.86421	0.879333
FBgn0037384	dgrn	7	27	0	0	2.03578	0.879141
FBgn0030087	CG7766	0	29	8	1.3909	4.82494	0.878831
FBgn0052113	Vps13D	20	54	4	2.6324	7.12596	0.878748
FBgn0086758	chinmo	31	161	2	5.15706	11.2233	0.878633
FBgn0023513	CG14803	12	7	0	0	2.33874	0.878289
FBgn0040271	Sulf1	8	24	3	0.999099	3.61636	0.878278
FBgn0003444	smo	9	90	11	4.29261	9.70329	0.878104
FBgn0025391	Scgdelta	6	45	2	1.13375	3.37921	0.87793
FBgn0015568	alpha-Est1	2	25	1	0	1.58506	0.877533
FBgn0030697	CG8565	14	18	4	1.6333	5.00426	0.877446
FBgn0086906	sls	72	520	23	19.5066	39.4676	0.877274
FBgn0053533	lectin-37Db	4	45	0	0	2.02982	0.877085
FBgn0051028	CG31028	4	14	3	0.49955	2.61213	0.877053
FBgn0040505	Alk	37	155	20	8.97442	21.0585	0.876979
FBgn0039525	CG5646	1	2	4	0	2.22399	0.875503
FBgn0028412	Mst33A	16	12	0	0.634202	3.19647	0.875217
FBgn0027527	Osi6	0	66	1	0	2.43085	0.875133
FBgn0038165	Task6	14	14	0	0.49955	2.89947	0.875066
FBgn0034087	clu	6	32	0	0	2.00449	0.873912
FBgn0039312	CG10514	1	9	3	0	1.93221	0.873555
FBgn0001297	kay	5	51	2	0.999099	3.37722	0.873546
FBgn0032692	CG15161	2	4	3	0	1.9635	0.873236
FBgn0266873	lncRNA:CR45334	2	4	3	0	1.9635	0.873236
FBgn0027562	CG10345	11	67	2	2.52465	4.91288	0.873122
FBgn0052695	CG32695	16	8	0	0.49955	3.07926	0.872128
FBgn0047205	lncRNA:CR32385	5	9	1	0	1.64963	0.871828
FBgn0050048	CG30048	11	21	2	1.13375	3.56497	0.869819
FBgn0036143	CG14142	5	12	3	0.634202	2.73133	0.869444
FBgn0038344	obe	6	24	4	1.13375	3.75765	0.869217
FBgn0031116	CG1695	4	72	0	0.634202	2.82098	0.868657
FBgn0039936	Gyf	22	160	9	5.5341	13.0721	0.867848
FBgn0264443	CG43861	7	26	0	0	2.00648	0.867715
FBgn0004118	nAChRbeta2	8	24	3	1.13375	3.61636	0.867659
FBgn0003900	twi	0	30	3	0	2.36976	0.867395
FBgn0261341	verm	0	30	3	0	2.36976	0.867395
FBgn0019686	lok	4	13	1	0	1.58904	0.867241
FBgn0263106	DnaJ-1	2	35	2	0.49955	2.37498	0.867223
FBgn0037248	srl	2	35	2	0.49955	2.37498	0.867223
FBgn0026181	Rok	10	38	1	0.999099	3.38841	0.867009
FBgn0027556	CG4928	5	94	0	1.13375	3.64343	0.866815
FBgn0052815	CG32815	1	19	2	0	1.72834	0.8666
FBgn0038089	d-cup	1	19	2	0	1.72834	0.8666
FBgn0037105	S1P	1	33	1	0	1.64168	0.86632
FBgn0038659	EndoA	3	18	1	0	1.55775	0.865786
FBgn0039924	PIP4K	4	31	5	1.2684	4.10406	0.865205
FBgn0038547	CG17803	1	44	2	0.49955	2.4609	0.86461
FBgn0024947	NTPase	6	31	0	0	1.97519	0.862796
FBgn0037607	CG8036	2	60	0	0	2.11375	0.862676
FBgn0037146	CG7470	2	27	3	0.634202	2.63746	0.862136
FBgn0033192	Corin	18	33	1	1.6333	4.66432	0.862104
FBgn0051163	SKIP	5	29	1	0.49955	2.23568	0.862024
FBgn0036483	CG12316	6	24	1	0.49955	2.26697	0.861942
FBgn0263039	lncRNA:CR43334	21	116	7	4.40035	10.6112	0.86152
FBgn0032083	CG9541	4	13	3	0.49955	2.58283	0.860733
FBgn0034789	PIP5K59B	6	32	3	0.999099	3.49518	0.860379
FBgn0038400	CG5903	9	16	0	0	2.06906	0.859914
FBgn0003882	tub	0	5	8	0.634202	4.12168	0.859366
FBgn0263980	CG43729	15	90	9	3.9008	9.77631	0.859315
FBgn0003656	sws	6	54	2	1.89045	3.64293	0.859095
FBgn0036288	CG10660	9	53	1	1.2684	3.65014	0.859005
FBgn0011274	Dif	8	67	2	1.6333	4.37947	0.858771
FBgn0032047	CG13088	3	7	2	0	1.73232	0.858727
FBgn0031598	Vps53	3	7	2	0	1.73232	0.858727
FBgn0030354	Upf1	5	32	1	0.634202	2.32358	0.857935
FBgn0036935	CG14186	0	32	5	0.634202	3.42216	0.857338
FBgn0085412	CG34383	10	78	6	2.6324	7.04498	0.857017
FBgn0278599	asRNA:CR46269	6	5	1	0	1.71022	0.856721
FBgn0030586	CG12539	6	5	1	0	1.71022	0.856721
FBgn0033650	CG13193	6	5	1	0	1.71022	0.856721
FBgn0041707	7B2	7	25	0	0	1.97718	0.856091
FBgn0026370	SRPK	56	293	12	12.2167	24.5053	0.855891
FBgn0085239	CG34210	8	15	1	0.49955	2.35885	0.855413
FBgn0053281	CG33281	0	7	5	0	2.6896	0.854815
FBgn0004592	Eig71Ee	0	7	5	0	2.6896	0.854815
FBgn0000411	D	7	22	1	0.634202	2.38616	0.854262
FBgn0027568	Cand1	4	34	1	0.49955	2.20439	0.853767
FBgn0034383	CG17821	1	8	3	0	1.90291	0.853145
FBgn0267992	lncRNA:CR46259	1	8	3	0	1.90291	0.853145
FBgn0037260	Mur82C	1	8	3	0	1.90291	0.853145
FBgn0032096	Or30a	1	8	3	0	1.90291	0.853145
FBgn0041582	tamo	2	23	3	0.49955	2.52025	0.853069
FBgn0039427	CG5447	2	8	5	0.634202	3.0745	0.852515
FBgn0033872	CG6329	16	44	5	3.15886	6.61862	0.852482
FBgn0031940	CG7214	1	32	1	0	1.61237	0.851923
FBgn0266152	lncRNA:CR44858	0	16	4	0	2.45642	0.850865
FBgn0052850	CG32850	9	61	3	2.52465	4.87835	0.84994
FBgn0262473	Tl	3	27	2	0.49955	2.31836	0.849663
FBgn0039858	CycG	14	175	1	3.2666	8.11404	0.849391
FBgn0031517	CG15406	1	18	2	0	1.69904	0.849058
FBgn0086254	CG6084	1	18	2	0	1.69904	0.849058
FBgn0035543	CG15020	14	16	0	0.634202	2.95807	0.848676
FBgn0024807	DIP1	5	28	1	0.49955	2.20637	0.848601
FBgn0030055	CG12772	5	8	1	0	1.62033	0.848305
FBgn0031468	CG2975	5	8	1	0	1.62033	0.848305
FBgn0036695	Papst2	5	8	1	0	1.62033	0.848305
FBgn0053542	upd3	5	8	1	0	1.62033	0.848305
FBgn0030629	CG9123	11	8	0	0	2.19024	0.848255
FBgn0003206	Ras64B	11	8	0	0	2.19024	0.848255
FBgn0004870	bab1	6	23	1	0.49955	2.23766	0.847671
FBgn0039942	CG17163	3	17	1	0	1.52844	0.846473
FBgn0039779	PH4alphaSG2	3	17	1	0	1.52844	0.846473
FBgn0028476	Usp1	8	32	2	1.13375	3.35389	0.845944
FBgn0033062	Ars2	6	15	2	0.634202	2.50014	0.845443
FBgn0029830	Grip	6	15	2	0.634202	2.50014	0.845443
FBgn0026602	Ady43A	10	3	2	0.634202	2.85972	0.84393
FBgn0035852	CG7387	2	23	1	0	1.52646	0.84351
FBgn0039909	ND-49	2	23	1	0	1.52646	0.84351
FBgn0037801	CG3999	2	11	2	0	1.67172	0.843176
FBgn0283426	lncRNA:acal	2	11	2	0	1.67172	0.843176
FBgn0086251	del	8	19	0	0	1.97916	0.842278
FBgn0031053	CG14223	5	19	2	0.634202	2.43955	0.841244
FBgn0259212	cno	18	100	2	3.52375	7.12447	0.840889
FBgn0020389	Papss	4	21	2	0.49955	2.32035	0.840692
FBgn0014931	CG2678	6	29	0	0	1.91658	0.840348
FBgn0038930	CG5778	0	6	5	0	2.66029	0.839969
FBgn0029170	TwdlT	0	6	5	0	2.66029	0.839969
FBgn0034618	CG9485	40	241	16	11.122	22.1243	0.83979
FBgn0264377	CG43829	4	3	2	0	1.79291	0.83892
FBgn0040918	schlank	2	22	3	0.49955	2.49094	0.838794
FBgn0004915	TfIIB	1	30	4	1.3909	3.04446	0.837607
FBgn0027341	Gfat1	12	37	1	1.89045	3.71471	0.837143
FBgn0000439	Dfd	4	41	0	0	1.91261	0.836904
FBgn0035793	CG7546	3	39	1	0.49955	2.1731	0.83593
FBgn0039645	CG11898	2	42	2	1.3909	2.5801	0.835399
FBgn0262169	magu	5	26	4	1.13375	3.63846	0.835331
FBgn0032405	firl	8	21	1	1.3909	2.53466	0.835017
FBgn0035574	RhoGEF64C	4	36	1	0.634202	2.26299	0.835004
FBgn0265576	CG44403	7	2	1	0	1.80012	0.834563
FBgn0005278	Sam-S	4	81	3	1.76795	4.57539	0.833157
FBgn0038621	CG10864	3	6	2	0	1.70301	0.83303
FBgn0005612	Sox14	3	6	2	0	1.70301	0.83303
FBgn0030769	CG13012	7	23	0	0	1.91857	0.832082
FBgn0023076	Clk	7	23	0	0	1.91857	0.832082
FBgn0050411	CG30411	1	7	3	0	1.87361	0.831943
FBgn0051715	CG31715	1	7	3	0	1.87361	0.831943
FBgn0052461	CG32461	11	7	0	0	2.16094	0.831514
FBgn0036796	CG18231	1	17	2	0	1.66973	0.831058
FBgn0053458	CG33458	1	17	2	0	1.66973	0.831058
FBgn0001250	if	5	34	0	0	1.88529	0.830991
FBgn0015772	Nak	7	45	4	1.49865	4.55081	0.830982
FBgn0034237	eIF3b	0	64	2	0.49955	2.86914	0.830933
FBgn0265075	lncRNA:CR44186	1	1	4	0	2.19469	0.830538
FBgn0034697	GM130	10	10	0	0	2.07105	0.829361
FBgn0053701	CR33701	5	1	2	0	1.91211	0.828764
FBgn0261244	inaE	15	42	1	1.6333	4.39463	0.828431
FBgn0052719	CG32719	6	19	4	0.999099	3.61114	0.828312
FBgn0028662	VhaPPA1-1	4	60	0	0.49955	2.46935	0.828172
FBgn0030778	CG4678	6	4	1	0	1.68092	0.827896
FBgn0265067	lncRNA:CR44178	6	4	1	0	1.68092	0.827896
FBgn0005617	msl-1	3	36	4	1.13375	3.57588	0.827063
FBgn0031682	CG5828	3	16	1	0	1.49914	0.826628
FBgn0032269	w-cup	3	16	1	0	1.49914	0.826628
FBgn0030082	HP1b	2	22	1	0	1.49715	0.825858
FBgn0052296	Mrtf	11	46	5	2.13285	5.78821	0.825652
FBgn0016977	spen	27	254	8	7.43671	16.2186	0.825165
FBgn0036717	CG13731	0	171	0	1.13375	5.0107	0.824189
FBgn0033639	CG9003	11	73	10	4.15796	9.06386	0.824121
FBgn0034731	CG10384	4	11	1	0	1.53043	0.823829
FBgn0030990	CG7556	4	11	1	0	1.53043	0.823829
FBgn0027079	ValRS	5	7	1	0	1.59102	0.823795
FBgn0052191	CG32191	8	13	1	0.49955	2.30025	0.823339
FBgn0028341	Ptpmeg2	32	73	8	5.03455	11.8039	0.822789
FBgn0045471	Gr92a	18	4	0	0.634202	3.31765	0.822594
FBgn0053969	CG33969	1	30	1	0	1.55377	0.822197
FBgn0041248	Gr23a	0	40	2	0	2.16589	0.821785
FBgn0028550	Atf3	41	466	8	11.4331	24.92	0.82109
FBgn0053307	CG33307	2	10	2	0	1.64242	0.820958
FBgn0015926	dah	2	10	2	0	1.64242	0.820958
FBgn0011569	can	5	26	1	0.49955	2.14777	0.820875
FBgn0034742	CG4294	5	26	1	0.49955	2.14777	0.820875
FBgn0037935	CG6834	5	33	0	0	1.85599	0.819913
FBgn0053978	CG33978	36	229	13	9.2881	19.5708	0.819716
FBgn0033982	Cyp317a1	9	34	2	1.89045	3.59029	0.819556
FBgn0033367	PPO2	9	13	0	0	1.98115	0.81928
FBgn0032483	CG15482	3	67	0	0.49955	2.49667	0.819136
FBgn0028408	Drep2	16	46	3	2.2675	5.68343	0.818975
FBgn0263258	chas	5	15	2	0.49955	2.32234	0.81886
FBgn0025640	CG13369	0	25	3	0	2.22325	0.818142
FBgn0031850	Tsp	0	25	3	0	2.22325	0.818142
FBgn0004367	mei-41	7	47	1	1.13375	3.11872	0.817873
FBgn0014859	Hr38	18	48	2	1.9982	5.60075	0.816726
FBgn0039740	ZIPIC	0	13	4	0	2.36852	0.816556
FBgn0034261	HPS4	4	31	1	0.49955	2.11648	0.815087
FBgn0010611	Hmgs	1	17	4	0.49955	2.66353	0.814921
FBgn0005640	Eip63E	7	48	1	0.999099	3.14803	0.814693
FBgn0265730	lncRNA:CR44537	0	141	0	0.49955	4.13163	0.81462
FBgn0263197	Patronin	5	33	3	0.999099	3.34668	0.814177
FBgn0266349	asRNA:CR44998	11	6	0	0	2.13164	0.813707
FBgn0000541	E(bx)	18	95	9	4.40035	10.4562	0.812977
FBgn0040344	CG3711	0	21	5	0.49955	3.09983	0.812716
FBgn0052373	CG32373	1	16	2	0	1.64043	0.812577
FBgn0265064	lncRNA:CR44175	1	16	2	0	1.64043	0.812577
FBgn0034641	mahj	14	32	2	1.49865	4.4207	0.811913
FBgn0032785	CG10026	1	6	3	0	1.8443	0.809812
FBgn0031033	CG14219	1	6	3	0	1.8443	0.809812
FBgn0260777	CG42571	1	6	3	0	1.8443	0.809812
FBgn0263216	CG43386	1	6	3	0	1.8443	0.809812
FBgn0052475	mthl8	8	15	1	0.634202	2.35885	0.809692
FBgn0053225	CG33225	2	2	3	0	1.9049	0.809501
FBgn0035410	CG14964	2	20	3	0.49955	2.43234	0.809366
FBgn0050394	CG30394	2	20	3	0.49955	2.43234	0.809366
FBgn0032886	CG9328	2	20	3	0.49955	2.43234	0.809366
FBgn0028887	CG3491	4	50	2	1.13375	3.17012	0.809021
FBgn0015269	Nf1	7	58	3	1.76795	4.43484	0.808905
FBgn0033888	CG18568	13	16	0	0.634202	2.78027	0.808861
FBgn0039723	CG15522	4	19	2	0.49955	2.26175	0.80878
FBgn0034964	IntS1	2	21	1	0	1.46785	0.807753
FBgn0267580	lncRNA:CR45920	10	20	2	1.13375	3.35786	0.807605
FBgn0038339	CG6118	7	21	0	0	1.85997	0.807364
FBgn0045063	fdl	7	21	0	0	1.85997	0.807364
FBgn0052647	CG32647	9	67	10	3.40125	8.53244	0.806844
FBgn0036348	CG17687	1	29	1	0	1.52447	0.806843
FBgn0024913	Actbeta	9	21	5	1.49865	4.70005	0.806793
FBgn0004595	pros	28	160	12	6.8981	15.6296	0.806587
FBgn0039266	CG11791	1	34	8	1.6333	5.14925	0.80652
FBgn0038938	CG7084	3	15	1	0	1.46984	0.806225
FBgn0036272	Sms	3	15	1	0	1.46984	0.806225
FBgn0264841	asRNA:CR44049	0	4	5	0	2.60169	0.806164
FBgn0052816	CG32816	0	4	5	0	2.60169	0.806164
FBgn0013733	shot	29	310	9	10.341	18.7121	0.806121
FBgn0036482	CG13457	3	5	2	0	1.67371	0.805983
FBgn0052507	CG32507	3	5	2	0	1.67371	0.805983
FBgn0266261	CG44956	3	5	2	0	1.67371	0.805983
FBgn0051301	CG31301	9	12	0	0	1.95185	0.805042
FBgn0039154	Npc2f	9	12	0	0	1.95185	0.805042
FBgn0030748	Traf-like	0	12	4	0	2.33921	0.804507
FBgn0036896	wnd	6	23	1	0.634202	2.23766	0.804361
FBgn0267592	CCY	5	33	3	1.13375	3.34668	0.803958
FBgn0031835	CG11319	7	41	2	1.2684	3.43981	0.802943
FBgn0001169	H	4	26	7	1.6333	4.95134	0.801967
FBgn0031721	CG14017	4	10	1	0	1.50113	0.801135
FBgn0058198	CG40198	4	10	1	0	1.50113	0.801135
FBgn0035282	CNMa	2	10	4	0.49955	2.63621	0.800943
FBgn0039519	Cyp6a18	2	10	4	0.49955	2.63621	0.800943
FBgn0051660	smog	21	48	3	2.6324	6.63105	0.800921
FBgn0053017	CG33017	12	22	1	1.13375	3.27518	0.800772
FBgn0267440	lncRNA:CR45790	14	1	0	0	2.51853	0.800564
FBgn0264693	ens	8	41	1	0.999099	3.12071	0.800363
FBgn0263344	asRNA:CR43425	1	37	3	1.3909	2.75268	0.800171
FBgn0029092	ced-6	3	14	3	0.49955	2.43433	0.799538
FBgn0085407	Pvf3	5	43	2	1.13375	3.14281	0.798578
FBgn0266757	mfr	11	26	1	1.13375	3.21458	0.798509
FBgn0034122	CG15711	5	6	1	0	1.56172	0.798122
FBgn0036459	CG3349	5	6	1	0	1.56172	0.798122
FBgn0036844	Mkp3	6	52	1	0.999099	3.08743	0.797863
FBgn0030904	upd2	9	8	1	0.49955	2.33154	0.797832
FBgn0265901	asRNA:CR44690	9	27	0	0.49955	2.39138	0.797558
FBgn0030897	Frq1	9	68	2	2.39	4.58657	0.797334
FBgn0003935	snRNA:U5:34A	0	139	0	0	4.07303	0.797237
FBgn0035677	CG13293	12	22	1	0.999099	3.27518	0.796641
FBgn0034988	cN-IIIB	6	3	1	0	1.65162	0.795964
FBgn0267176	lncRNA:CR45616	6	3	1	0	1.65162	0.795964
FBgn0053700	CG33700	14	8	0	0.49955	2.72365	0.795898
FBgn0086912	mbm	7	20	0	0	1.83066	0.794657
FBgn0016797	fz2	11	58	7	2.9017	7.13363	0.794455
FBgn0026361	Sep5	2	19	3	0.49955	2.40304	0.794203
FBgn0027596	Kank	4	37	0	0	1.7954	0.794139
FBgn0263108	BtbVII	13	42	0	0.999099	3.54213	0.793716
FBgn0033500	CG12913	1	15	2	0	1.61113	0.793595
FBgn0030336	CG1578	6	37	2	0.999099	3.14479	0.793493
FBgn0266418	wake	9	60	7	2.49775	6.83664	0.793476
FBgn0033473	CG12128	5	11	5	0.999099	3.69582	0.793038
FBgn0002906	Blm	5	24	1	0.49955	2.08916	0.791911
FBgn0027572	CG5009	7	15	1	0.49955	2.18105	0.791693
FBgn0031866	Nlg2	6	37	2	1.13375	3.14479	0.791451
FBgn0034440	CG10073	1	28	1	0	1.49516	0.791143
FBgn0005666	bt	46	610	16	18.047	34.0037	0.790461
FBgn0030052	CG12065	9	11	0	0	1.92255	0.790382
FBgn0040600	CG13631	3	23	2	0.49955	2.20115	0.790261
FBgn0038881	CG16791	3	43	3	1.13375	3.2841	0.789647
FBgn0034976	CG4049	12	31	3	1.76795	4.53269	0.789567
FBgn0037855	CG6621	2	20	1	0	1.43855	0.789175
FBgn0001208	Hn	2	20	1	0	1.43855	0.789175
FBgn0015949	hrg	21	30	2	1.9982	5.60671	0.78816
FBgn0020503	CLIP-190	4	51	6	2.52465	5.18701	0.787874
FBgn0260943	Rbp6	85	267	23	17.6552	34.3655	0.787363
FBgn0000721	for	1	49	7	1.76795	5.09189	0.787075
FBgn0002926	ndl	14	22	3	1.76795	4.62457	0.786962
FBgn0032836	CG10680	1	5	3	0	1.815	0.786534
FBgn0038098	CG7381	1	5	3	0	1.815	0.786534
FBgn0003339	Scr	8	33	9	3.15886	6.86146	0.786411
FBgn0262867	Ptr	4	45	5	1.49865	4.5143	0.785561
FBgn0035170	dpr20	3	14	1	0	1.44054	0.785238
FBgn0039094	CG10184	5	13	2	0.49955	2.26373	0.784265
FBgn0040507	ACXD	0	36	2	0	2.04868	0.78414
FBgn0031473	CG3104	7	21	1	1.3909	2.35686	0.7838
FBgn0265988	mv	5	54	10	2.9017	7.4403	0.783123
FBgn0027872	rdgBbeta	4	36	0	0	1.76609	0.783073
FBgn0031902	Wnt6	3	13	3	0.49955	2.40503	0.782832
FBgn0029167	Hml	5	51	4	1.6333	4.37102	0.781925
FBgn0038139	PK2-R2	6	4	3	0.634202	2.67471	0.781792
FBgn0031456	Tnpo-SR	7	19	0	0	1.80136	0.781707
FBgn0040299	Myo28B1	4	44	3	1.2684	3.4912	0.781302
FBgn0039066	EloA	1	22	6	0.999099	3.80383	0.781178
FBgn0041096	rols	9	30	0	0.634202	2.47929	0.780876
FBgn0034070	SP2353	20	128	6	5.29171	10.2881	0.779895
FBgn0265003	koi	3	42	3	1.13375	3.25479	0.778831
FBgn0002899	mus301	3	42	3	1.13375	3.25479	0.778831
FBgn0004435	Galphaq	6	26	3	1.13375	3.31936	0.778592
FBgn0283625	CG46298	19	95	7	4.92681	9.64024	0.777893
FBgn0266371	asRNA:CR45015	4	9	1	0	1.47183	0.777679
FBgn0032259	CG6144	4	9	1	0	1.47183	0.777679
FBgn0016794	dos	4	9	1	0	1.47183	0.777679
FBgn0262148	lncRNA:CR42874	4	9	1	0	1.47183	0.777679
FBgn0030257	SmydA-4	4	9	1	0	1.47183	0.777679
FBgn0034265	Snx16	4	9	1	0	1.47183	0.777679
FBgn0019990	Gcn2	2	16	4	1.3909	2.81203	0.77698
FBgn0051145	CG31145	5	23	1	0.49955	2.05986	0.776939
FBgn0261985	Ptpmeg	72	409	18	17.2634	33.7306	0.77612
FBgn0016131	Cdk4	8	14	0	0	1.83265	0.775678
FBgn0033476	oys	6	53	6	1.9982	5.60122	0.77526
FBgn0052446	Atox1	7	14	1	0.49955	2.15175	0.775146
FBgn0020653	Trxr-1	1	27	1	0	1.46586	0.775084
FBgn0034394	CG15096	6	21	1	0.634202	2.17906	0.774569
FBgn0069969	CG40498	11	20	4	1.6333	4.52946	0.774406
FBgn0265784	CrebB	15	40	1	1.76795	4.33603	0.774256
FBgn0264507	asRNA:CR43906	2	8	2	0	1.58382	0.774233
FBgn0033778	Balat	2	8	2	0	1.58382	0.774233
FBgn0000557	eEF1alpha2	2	8	2	0	1.58382	0.774233
FBgn0039117	tst	2	8	2	0	1.58382	0.774233
FBgn0029817	CG15764	1	14	2	0	1.58183	0.774088
FBgn0035331	MsR1	1	14	2	0	1.58183	0.774088
FBgn0284244	l(2)k05911	7	5	2	0.49955	2.38492	0.773553
FBgn0261986	RASSF8	8	10	1	0.49955	2.21234	0.772177
FBgn0035405	CG15812	4	35	0	0	1.73679	0.771981
FBgn0083956	CG34120	4	35	0	0	1.73679	0.771981
FBgn0052107	CG32107	7	17	4	1.2684	3.73034	0.771876
FBgn0033079	Fmo-2	2	6	7	1.13375	4.00969	0.771556
FBgn0262636	dati	14	27	2	1.6333	4.27419	0.771531
FBgn0038326	CG5044	6	18	1	0.49955	2.09115	0.771504
FBgn0050106	CCHa1-R	5	5	1	0	1.53242	0.771014
FBgn0033214	CG1941	5	5	1	0	1.53242	0.771014
FBgn0036775	CG5147	5	5	1	0	1.53242	0.771014
FBgn0000180	bib	3	15	3	0.634202	2.46363	0.770163
FBgn0039634	alpha-Man-Ib	2	19	1	0	1.40925	0.770104
FBgn0051973	Cda5	8	48	3	1.76795	4.31962	0.76997
FBgn0261850	Xpd	11	13	2	1.13375	3.33055	0.769901
FBgn0034136	DAT	9	28	2	1.2684	3.41448	0.769231
FBgn0261574	kug	17	129	11	6.54796	12.2685	0.768925
FBgn0030569	CG9411	7	18	0	0	1.77206	0.768503
FBgn0261930	vnd	7	18	0	0	1.77206	0.768503
FBgn0262593	Shab	50	121	4	6.66786	14.4233	0.767997
FBgn0037856	Leash	11	20	0	0.634202	2.54187	0.767975
FBgn0051601	CG31601	3	41	3	1.13375	3.22549	0.767837
FBgn0039359	RpL27	5	46	0	0.49955	2.23692	0.767671
FBgn0261239	Hr39	5	30	3	1.13375	3.25877	0.767479
FBgn0264006	dysc	29	76	5	4.40035	9.86773	0.767237
FBgn0043364	cbt	1	50	1	0.49955	2.13982	0.767144
FBgn0267513	28SrRNA-Psi:CR45853	0	128	0	0.49955	3.7507	0.766634
FBgn0011206	bol	22	161	5	5.79126	11.1138	0.766598
FBgn0033047	CG7882	5	12	2	0.49955	2.23443	0.76644
FBgn0014011	Rac2	3	42	1	1.3909	2.261	0.766424
FBgn0052654	Sec16	10	45	2	1.6333	4.09042	0.766043
FBgn0039083	CG10177	0	9	4	0	2.25131	0.766
FBgn0038074	Gnmt	0	9	4	0	2.25131	0.766
FBgn0259247	#N/A	6	25	3	1.13375	3.29006	0.765919
FBgn0026169	snoRNA:Psi18S-1820	0	74	1	0.49955	2.66527	0.765761
FBgn0262117	IntS3	8	21	5	1.49865	4.52225	0.765538
FBgn0036571	Strumpellin	12	12	0	0.49955	2.48526	0.765354
FBgn0036146	CG14141	4	72	4	1.9026	4.80856	0.76467
FBgn0010350	Cds	9	24	0	0.49955	2.30348	0.764492
FBgn0030504	CG2691	0	34	2	0	1.99007	0.764346
FBgn0032271	CG7329	3	13	1	0	1.41123	0.76364
FBgn0036059	nudE	3	13	1	0	1.41123	0.76364
FBgn0267572	asRNA:CR45912	7	51	9	2.9017	7.2111	0.763374
FBgn0038349	AOX3	4	10	3	0.634202	2.49492	0.762886
FBgn0043470	lambdaTry	4	10	3	0.634202	2.49492	0.762886
FBgn0040370	CG13375	4	28	9	2.13285	6.00374	0.762496
FBgn0031390	tho2	10	35	6	2.2675	5.78498	0.762305
FBgn0267569	asRNA:CR45909	1	4	3	0	1.7857	0.76174
FBgn0058354	CR40354	1	4	3	0	1.7857	0.76174
FBgn0265542	lncRNA:CR44392	1	4	3	0	1.7857	0.76174
FBgn0028700	RfC38	1	4	3	0	1.7857	0.76174
FBgn0031428	CG9886	5	22	1	0.49955	2.03056	0.761627
FBgn0035416	gry	5	22	1	0.49955	2.03056	0.761627
FBgn0265303	lncRNA:CR44276	0	2	5	0	2.54309	0.76049
FBgn0267089	lncRNA:CR45533	1	21	6	1.13375	3.77453	0.760393
FBgn0259234	Camta	15	43	6	2.9017	6.90841	0.759685
FBgn0034545	CG13438	9	9	0	0	1.86394	0.759574
FBgn0266667	Exo70	9	9	0	0	1.86394	0.759574
FBgn0033741	CG8545	4	27	1	0.49955	1.99927	0.759469
FBgn0035290	dsb	6	20	1	0.634202	2.14976	0.759161
FBgn0262622	lncRNA:CR43146	6	2	1	0	1.62231	0.758659
FBgn0037765	CG9458	3	21	2	0.49955	2.14255	0.758496
FBgn0039852	nyo	3	21	2	0.49955	2.14255	0.758496
FBgn0031292	CG15824	16	29	1	1.6333	4.1915	0.758384
FBgn0014411	Vps26	5	28	3	0.999099	3.20017	0.757502
FBgn0026755	Ugt37b1	5	14	2	0.634202	2.29304	0.757282
FBgn0267693	asRNA:CR46029	9	49	2	1.6333	4.02983	0.757125
FBgn0020309	crol	7	72	4	2.2675	5.34197	0.756743
FBgn0011202	dia	4	57	0	0.634202	2.38144	0.755272
FBgn0028387	chm	6	17	1	0.49955	2.06185	0.755244
FBgn0038861	CG7009	7	17	0	0	1.74276	0.754958
FBgn0033490	CG12917	1	13	2	0	1.55253	0.754031
FBgn0030889	CG15373	1	13	2	0	1.55253	0.754031
FBgn0052452	CG32452	1	13	2	0	1.55253	0.754031
FBgn0039184	CG6432	1	13	2	0	1.55253	0.754031
FBgn0028402	Sin	1	13	2	0	1.55253	0.754031
FBgn0036117	CG6321	3	14	3	0.634202	2.43433	0.753445
FBgn0024491	Bin1	4	8	1	0	1.44252	0.753319
FBgn0266010	lncRNA:CR44783	7	25	3	1.2684	3.46786	0.753284
FBgn0024991	CG2694	0	13	8	0.999099	4.3561	0.752179
FBgn0039290	CG13654	4	104	3	1.9982	5.24934	0.752096
FBgn0011672	Mvl	2	43	6	1.6333	4.59698	0.751836
FBgn0020445	E23	0	26	4	0.49955	2.74945	0.750951
FBgn0264598	PsGEF	8	65	9	3.13195	7.79914	0.750941
FBgn0015245	Hsp60A	8	36	1	0.999099	2.9742	0.750658
FBgn0035638	Tektin-C	2	18	1	0	1.37994	0.750516
FBgn0003950	unc	4	12	5	0.999099	3.54732	0.750019
FBgn0265525	asRNA:CR44375	2	7	2	0	1.55451	0.749657
FBgn0037252	CG14650	2	7	2	0	1.55451	0.749657
FBgn0050431	CG30431	2	7	2	0	1.55451	0.749657
FBgn0041232	CG32395	2	7	2	0	1.55451	0.749657
FBgn0267940	lncRNA:CR46220	2	7	2	0	1.55451	0.749657
FBgn0035569	CG15876	9	62	1	1.6333	3.91386	0.748922
FBgn0085428	Nox	4	18	2	0.634202	2.23244	0.748885
FBgn0000281	Cec2	7	19	3	1.13375	3.29205	0.748716
FBgn0001248	Idh	5	44	0	0.49955	2.17832	0.748597
FBgn0267243	asRNA:CR45683	8	24	2	1.13375	3.11947	0.748546
FBgn0019936	RpS20	1	53	1	0.634202	2.22772	0.748499
FBgn0026263	bip1	5	11	2	0.49955	2.20513	0.74825
FBgn0051016	CG31016	5	11	2	0.49955	2.20513	0.74825
FBgn0053363	5SrRNA-Psi:CR33363	0	50	1	0	1.96201	0.747683
FBgn0004858	elB	8	12	0	0	1.77405	0.74682
FBgn0015230	Glut3	3	3	2	0	1.61511	0.745752
FBgn0087013	Karybeta3	2	26	2	0.49955	2.11126	0.745526
FBgn0030027	CG1632	4	26	1	0.49955	1.96997	0.744768
FBgn0020513	Paics	4	26	1	0.49955	1.96997	0.744768
FBgn0011739	wts	6	19	1	0.634202	2.12045	0.743398
FBgn0053100	eIF4EHP	6	70	5	2.40215	5.60246	0.743251
FBgn0250757	CG42235	3	35	1	0.634202	2.05589	0.74272
FBgn0023458	Rbcn-3A	2	80	3	1.49865	4.19048	0.742018
FBgn0004597	CycC	5	4	1	0	1.50312	0.742015
FBgn0019968	Khc-73	16	62	1	2.2675	5.15848	0.74191
FBgn0038581	CG14314	3	12	1	0	1.38193	0.741305
FBgn0027873	Cpsf100	3	12	1	0	1.38193	0.741305
FBgn0266449	Kr-h2	3	12	1	0	1.38193	0.741305
FBgn0028980	tant	3	12	1	0	1.38193	0.741305
FBgn0034447	CG7744	7	16	0	0	1.71345	0.740471
FBgn0026252	msk	4	45	5	1.76795	4.5143	0.739776
FBgn0039904	Hcf	11	69	2	2.13285	4.97148	0.739504
FBgn0030230	Rph	5	13	2	0.634202	2.26373	0.73941
FBgn0028473	Non1	0	49	1	0	1.93271	0.738769
FBgn0052645	CG32645	10	26	6	1.9982	5.52126	0.738725
FBgn0036082	CG12362	6	16	1	0.49955	2.03255	0.738599
FBgn0051038	CG31038	0	30	4	0.634202	2.86666	0.738352
FBgn0267398	Yeti	12	10	0	0.49955	2.42665	0.738013
FBgn0261786	mi	6	32	2	0.999099	2.99828	0.737946
FBgn0263607	l(3)72Dp	3	16	5	0.999099	3.48673	0.73791
FBgn0051158	Efa6	4	23	4	1.13375	3.37275	0.737773
FBgn0037836	CG14692	18	83	6	3.9008	8.61391	0.737734
FBgn0085369	Drgx	3	18	5	1.13375	3.54533	0.737521
FBgn0001091	Gapdh1	11	71	2	1.9982	5.03009	0.736999
FBgn0001179	hay	2	2	5	0.634202	2.89869	0.736558
FBgn0259111	Ndae1	19	70	7	4.03546	8.90768	0.736479
FBgn0031589	CG3714	5	16	4	0.999099	3.34543	0.736161
FBgn0083962	CG34126	10	42	8	2.9017	6.98389	0.736113
FBgn0086347	Myo31DF	1	47	1	0.49955	2.05191	0.735416
FBgn0267001	Ten-a	14	133	11	5.39945	11.8523	0.735363
FBgn0046696	RNaseP:RNA	0	120	0	0.49955	3.51628	0.734594
FBgn0263400	CG43446	2	2	6	1.3909	3.39559	0.734165
FBgn0267692	lncRNA:CR46028	41	173	8	8.07091	16.3344	0.733862
FBgn0035648	CG13288	1	12	2	0	1.52322	0.733397
FBgn0036512	CG16979	1	12	2	0	1.52322	0.733397
FBgn0039008	CG6972	1	12	2	0	1.52322	0.733397
FBgn0038720	CG6231	18	67	2	2.76705	6.15749	0.732978
FBgn0033659	Damm	6	28	3	1.2684	3.37797	0.73269
FBgn0022985	qkr58E-2	15	30	6	2.49775	6.52748	0.732622
FBgn0050268	CG30268	3	26	4	0.999099	3.28285	0.731104
FBgn0260643	CG42535	3	10	3	0.49955	2.31712	0.730864
FBgn0266064	GlyS	2	25	2	0.49955	2.08196	0.730425
FBgn0033368	CG13743	2	17	1	0	1.35064	0.730387
FBgn0030624	CG9106	2	17	1	0	1.35064	0.730387
FBgn0034577	cpa	2	17	1	0	1.35064	0.730387
FBgn0034897	Sesn	13	29	0	1.13375	3.1612	0.73025
FBgn0035371	AhcyL1	5	20	1	0.49955	1.97195	0.729937
FBgn0002543	robo2	9	21	0	0.49955	2.21557	0.729566
FBgn0034606	ASPP	7	16	3	0.999099	3.20414	0.729024
FBgn0035397	CG11486	8	122	14	5.2648	11.9539	0.728553
FBgn0264607	CaMKII	7	68	4	2.2675	5.22476	0.728349
FBgn0039595	AstA-R2	4	7	1	0	1.41322	0.728084
FBgn0263081	CG43349	4	7	1	0	1.41322	0.728084
FBgn0266721	gammaSnap2	4	7	1	0	1.41322	0.728084
FBgn0262352	CG43050	6	20	0	0	1.65286	0.726666
FBgn0262116	RNASEK	6	20	0	0	1.65286	0.726666
FBgn0034491	Hsl	3	15	5	0.999099	3.45742	0.726482
FBgn0026751	XRCC1	9	7	0	0	1.80534	0.726116
FBgn0053757	CG33757	7	15	0	0	1.68415	0.725562
FBgn0030941	wgn	7	15	0	0	1.68415	0.725562
FBgn0053207	pxb	10	30	6	2.2675	5.63847	0.725116
FBgn0032124	CG17855	2	6	2	0	1.52521	0.724113
FBgn0035059	CG3894	2	6	2	0	1.52521	0.724113
FBgn0033862	CG6209	2	6	2	0	1.52521	0.724113
FBgn0036942	CG7328	2	6	2	0	1.52521	0.724113
FBgn0035264	Oseg4	2	6	2	0	1.52521	0.724113
FBgn0053349	ppk25	2	6	2	0	1.52521	0.724113
FBgn0031690	CG7742	17	23	2	2.39	4.69039	0.723556
FBgn0031365	CG17650	7	11	1	0.49955	2.06384	0.723156
FBgn0030276	Dlic	0	30	2	0	1.87286	0.723041
FBgn0037326	CG14669	10	59	6	2.76705	6.48824	0.723015
FBgn0042180	CG18870	4	14	2	0.49955	2.11523	0.722898
FBgn0267435	chp	4	14	2	0.49955	2.11523	0.722898
FBgn0025837	CG17636	0	1	5	0	2.51378	0.722851
FBgn0051871	CG31871	0	6	4	0	2.1634	0.722503
FBgn0037543	CG10903	8	22	2	1.13375	3.06086	0.722501
FBgn0261452	scaRNA:MeU2-G25	4	31	0	0	1.61958	0.722283
FBgn0259238	CG42336	13	6	0	0.49955	2.48724	0.721976
FBgn0036377	CG10710	3	15	3	1.3909	2.46363	0.721366
FBgn0265823	lncRNA:CR44612	5	25	0	0	1.62157	0.721063
FBgn0053554	Nipped-A	21	103	6	4.66966	9.73337	0.720763
FBgn0004370	Ptp10D	12	61	2	2.13285	4.91486	0.720613
FBgn0041789	Pax	0	47	1	0	1.87411	0.720552
FBgn0243516	Vrp1	3	55	0	0.49955	2.14504	0.719762
FBgn0046323	ORY	8	33	1	0.999099	2.88629	0.719011
FBgn0022361	Pur-alpha	16	41	2	2.13285	5.04003	0.718996
FBgn0036882	CG9279	4	30	3	0.999099	3.08097	0.718541
FBgn0034500	CG11200	3	11	1	0	1.35263	0.718376
FBgn0085405	CG34376	3	11	1	0	1.35263	0.718376
FBgn0034364	CG5493	3	11	1	0	1.35263	0.718376
FBgn0033382	Hydr1	3	11	1	0	1.35263	0.718376
FBgn0039120	Nup98-96	13	69	4	2.9017	6.32088	0.718307
FBgn0025639	Hmt4-20	1	51	3	0.999099	3.16291	0.717824
FBgn0030495	CG11816	0	16	3	0	1.95953	0.717706
FBgn0037662	CG11997	0	16	3	0	1.95953	0.717706
FBgn0002774	mle	0	16	3	0	1.95953	0.717706
FBgn0263355	CG31688	9	20	0	0.49955	2.18627	0.717474
FBgn0036518	RhoGAP71E	20	89	8	4.80431	10.1391	0.717
FBgn0024232	gprs	4	27	1	0.634202	1.99927	0.716273
FBgn0261674	CG42709	12	12	0	0.634202	2.48526	0.715858
FBgn0038395	CG10407	2	5	4	0.49955	2.4897	0.715785
FBgn0025111	Ant2	10	73	5	2.9017	6.40158	0.715605
FBgn0038897	CG5849	7	26	2	1.13375	3.00027	0.715391
FBgn0031762	CG9098	9	79	2	1.9982	4.9089	0.714843
FBgn0267668	lncRNA:CR46006	19	59	2	2.76705	6.10088	0.714752
FBgn0032870	CG2608	4	24	1	0.49955	1.91136	0.714324
FBgn0050093	COX6AL	10	3	4	1.2684	3.85351	0.714314
FBgn0050385	CG30385	2	14	3	0.49955	2.25653	0.713734
FBgn0052591	CG32591	7	13	1	0.634202	2.12244	0.712242
FBgn0035151	CG17129	1	11	2	0	1.49392	0.712159
FBgn0264081	CG43750	1	11	2	0	1.49392	0.712159
FBgn0011207	pelo	1	11	2	0	1.49392	0.712159
FBgn0021750	SerRS-m	1	11	2	0	1.49392	0.712159
FBgn0032791	CG18094	6	19	0	0	1.62356	0.71212
FBgn0032048	Dh31	13	27	0	1.13375	3.10259	0.711003
FBgn0031361	CG17652	7	12	4	1.2684	3.58383	0.710812
FBgn0038719	CG16727	3	54	0	0.49955	2.11573	0.710704
FBgn0040388	boi	8	41	1	1.2684	3.12071	0.710522
FBgn0035771	Sec63	7	14	0	0	1.65485	0.710148
FBgn0261570	CG42684	7	47	1	1.89045	3.11872	0.710087
FBgn0025836	RhoGAP1A	3	36	3	1.13375	3.07898	0.710042
FBgn0266749	lncRNA:CR45222	3	2	2	0	1.5858	0.709869
FBgn0013751	Awh	2	16	1	0	1.32134	0.709693
FBgn0267786	lncRNA:CR46117	2	16	1	0	1.32134	0.709693
FBgn0005586	Rab3	4	30	0	0	1.59028	0.709144
FBgn0267431	Myo81F	45	149	14	10.5834	19.3237	0.708809
FBgn0032361	CG6488	6	1	1	0	1.59301	0.708565
FBgn0030850	stas	8	32	1	0.999099	2.85699	0.708139
FBgn0259818	CG42399	3	18	2	0.49955	2.05464	0.708072
FBgn0031266	Sf3b1	3	18	2	0.49955	2.05464	0.708072
FBgn0003227	rec	11	15	0	0.634202	2.39536	0.708056
FBgn0033207	CG12826	10	15	0	0.49955	2.21756	0.707293
FBgn0038469	CG4009	5	24	0	0	1.59227	0.707111
FBgn0259108	futsch	14	190	14	7.30206	15.0132	0.706537
FBgn0003480	spn-B	8	9	1	0.634202	2.18304	0.706363
FBgn0036125	Iyd	14	3	0	0.49955	2.57714	0.705716
FBgn0033848	CG13330	0	15	3	0	1.93022	0.705399
FBgn0024987	ssx	10	35	5	2.13285	5.28809	0.705288
FBgn0030808	RhoGAP15B	3	29	1	0.49955	1.88007	0.705055
FBgn0051636	CG31636	7	10	1	0.49955	2.03454	0.704969
FBgn0033844	bbc	10	57	3	2.13285	4.93895	0.704759
FBgn0031900	CG13786	1	2	3	0	1.7271	0.70381
FBgn0263497	lncRNA:CR43486	1	2	3	0	1.7271	0.70381
FBgn0266676	lncRNA:CR45166	1	2	3	0	1.7271	0.70381
FBgn0082997	snoRNA:Psi28S-1232	1	2	3	0	1.7271	0.70381
FBgn0027575	GABA-B-R2	7	14	3	0.999099	3.14554	0.703434
FBgn0037492	CG10050	0	6	6	0.634202	3.15719	0.703399
FBgn0036781	CG13699	3	32	1	0.634202	1.96798	0.703303
FBgn0032750	CG10495	10	12	2	1.13375	3.12344	0.702961
FBgn0039787	CG9702	3	11	3	0.634202	2.34642	0.701345
FBgn0011236	ken	50	261	10	13.5146	21.507	0.700554
FBgn0265578	CG44405	7	28	0	0.49955	2.06508	0.699858
FBgn0267127	lncRNA:CR45567	10	22	1	1.13375	2.91957	0.699261
FBgn0086779	step	17	42	4	2.76705	6.24092	0.699212
FBgn0030788	Sap30	2	23	2	0.49955	2.02335	0.699133
FBgn0039503	CG14262	8	9	0	0	1.68614	0.698996
FBgn0052391	CG32391	8	9	0	0	1.68614	0.698996
FBgn0053056	CG33056	8	9	0	0	1.68614	0.698996
FBgn0039623	CG1951	10	3	0	0	1.86593	0.698974
FBgn0266211	CR44906	10	3	0	0	1.86593	0.698974
FBgn0003557	Su(dx)	4	23	1	0.49955	1.88206	0.698556
FBgn0000317	ck	16	49	1	2.65931	4.77755	0.698342
FBgn0264347	lncRNA:CR43803	7	2	2	0.49955	2.29701	0.698257
FBgn0267571	lncRNA:CR45911	5	39	0	0.49955	2.0318	0.69818
FBgn0034368	zda	6	18	0	0	1.59426	0.697492
FBgn0029105	alpha-Catr	2	5	2	0	1.49591	0.697421
FBgn0263708	lncRNA:CR43660	2	5	2	0	1.49591	0.697421
FBgn0031574	TTLL4B	2	5	2	0	1.49591	0.697421
FBgn0038645	CG7714	8	27	0	0.634202	2.21358	0.697253
FBgn0050047	CG30047	0	10	5	0.49955	2.7775	0.696954
FBgn0259878	Fs	1	19	3	0.49955	2.22524	0.69693
FBgn0031298	Atg4a	5	23	3	0.999099	3.05365	0.69691
FBgn0052698	CG32698	13	86	10	4.53501	9.80039	0.696758
FBgn0039078	CG4374	2	13	3	0.49955	2.22722	0.696696
FBgn0085349	CR34320	2	13	3	0.49955	2.22722	0.696696
FBgn0266129	lov	2	35	1	0.49955	1.87808	0.69663
FBgn0053309	CG33309	4	4	3	0.49955	2.31911	0.695649
FBgn0036028	CG16717	3	10	1	0	1.32333	0.694732
FBgn0036967	SCCRO4	10	14	0	0.49955	2.18826	0.694101
FBgn0026372	RpL23A	0	107	0	0	3.13535	0.693487
FBgn0265778	PDZ-GEF	2	40	3	0.999099	3.01839	0.693378
FBgn0030671	CG8134	12	7	0	0.49955	2.33874	0.692953
FBgn0267667	lncRNA:CR46005	6	29	2	1.13375	2.91037	0.692874
FBgn0015803	RtGEF	16	46	4	2.76705	6.18033	0.692855
FBgn0031981	CG7466	9	55	1	1.6333	3.70875	0.692839
FBgn0025674	CycK	4	62	3	1.76795	4.01864	0.692822
FBgn0002524	lace	0	14	3	0	1.90092	0.692818
FBgn0263490	mld	9	42	2	1.6333	3.82471	0.692564
FBgn0053526	PNUTS	13	25	0	1.13375	3.04399	0.691196
FBgn0050101	CG30101	3	17	2	0.49955	2.02534	0.690495
FBgn0031878	sip2	3	17	2	0.49955	2.02534	0.690495
FBgn0001257	ImpL2	4	52	1	1.13375	2.73183	0.690345
FBgn0014143	croc	1	10	2	0	1.46462	0.690283
FBgn0263337	lncRNA:CR43418	1	10	2	0	1.46462	0.690283
FBgn0003464	sol	1	10	2	0	1.46462	0.690283
FBgn0003366	sev	3	35	0	0	1.55899	0.690266
FBgn0017561	Ork1	1	38	2	1.3909	2.28508	0.690222
FBgn0086444	l(2)37Cb	0	20	4	0.49955	2.57363	0.689797
FBgn0014026	RpL7A	0	106	0	0	3.10605	0.68977
FBgn0053970	CG33970	0	27	2	0	1.78496	0.689684
FBgn0033913	CG8468	0	27	2	0	1.78496	0.689684
FBgn0259171	Pde9	16	78	4	3.40125	7.11801	0.688963
FBgn0053632	CG33632	9	5	0	0	1.74673	0.68888
FBgn0036502	CG7841	1	22	1	0	1.31935	0.688827
FBgn0263974	qin	1	22	1	0	1.31935	0.688827
FBgn0036778	Cyp312a1	7	24	2	1.13375	2.94166	0.68879
FBgn0052438	SMC5	7	24	2	1.13375	2.94166	0.68879
FBgn0265710	lncRNA:CR44517	0	4	4	0	2.10479	0.688469
FBgn0035440	CG14969	2	15	1	0	1.29204	0.688408
FBgn0032873	CG2614	2	15	1	0	1.29204	0.688408
FBgn0051792	CG31792	2	15	1	0	1.29204	0.688408
FBgn0035989	CG3967	2	15	1	0	1.29204	0.688408
FBgn0264994	lncRNA:CR44145	2	15	1	0	1.29204	0.688408
FBgn0035094	CG9380	7	20	6	1.9026	4.81204	0.687311
FBgn0250910	Octbeta3R	8	30	1	1.13375	2.79839	0.687029
FBgn0034480	CG16898	6	19	3	1.13375	3.11425	0.686793
FBgn0001075	ft	10	133	8	5.0224	9.65041	0.686656
FBgn0031449	CG31689	4	25	1	0.634202	1.94066	0.686426
FBgn0015754	Lis-1	4	25	1	0.634202	1.94066	0.686426
FBgn0001253	ImpE1	8	15	3	1.2684	3.35264	0.685511
FBgn0038057	CG12267	10	17	0	0.634202	2.27616	0.68397
FBgn0052702	Cubn	9	56	4	2.40215	5.22874	0.683813
FBgn0027507	CG1344	10	53	6	2.76705	6.31242	0.683705
FBgn0023524	CG3078	8	18	2	0.999099	2.94365	0.683318
FBgn0263511	Vsx1	9	25	1	0.999099	2.82968	0.68289
FBgn0267912	CanA-14F	22	100	2	3.76615	7.83568	0.682702
FBgn0001128	Gpdh1	0	43	1	0	1.7569	0.682478
FBgn0015721	ktub	4	28	0	0	1.53168	0.682013
FBgn0033897	Rcd1	4	28	0	0	1.53168	0.682013
FBgn0046253	CG3502	7	14	3	1.13375	3.14554	0.681985
FBgn0039089	beat-IV	8	8	0	0	1.65684	0.68165
FBgn0032783	CG10237	8	8	0	0	1.65684	0.68165
FBgn0030251	CG2145	8	8	0	0	1.65684	0.68165
FBgn0004797	mdy	4	38	2	0.999099	2.81849	0.681626
FBgn0029708	CG3556	7	30	4	1.6333	4.11127	0.681587
FBgn0037624	CG8223	7	14	1	1.3909	2.15175	0.681134
FBgn0284251	l(2)05287	10	13	0	0.49955	2.15895	0.680587
FBgn0065073	snoRNA:229	0	148	1	1.49865	4.83365	0.679967
FBgn0039225	Ets96B	0	12	7	1.13375	3.8299	0.67975
FBgn0038268	CG3631	9	17	0	0.49955	2.09836	0.679716
FBgn0015376	cutlet	0	13	3	0	1.87162	0.679412
FBgn0013576	mtd	22	95	4	4.92681	8.68296	0.679121
FBgn0264075	tgo	0	19	4	0.49955	2.54433	0.678959
FBgn0002031	l(2)37Cc	7	12	0	0	1.59624	0.678822
FBgn0025638	Roc1a	7	12	0	0	1.59624	0.678822
FBgn0003162	Pu	5	22	0	0	1.53366	0.678704
FBgn0036210	CG14130	4	14	2	0.634202	2.11523	0.678183
FBgn0026086	Adar	20	111	5	4.66966	9.29309	0.678145
FBgn0260450	CalpC	0	26	2	0	1.75565	0.677389
FBgn0082831	pps	0	26	2	0	1.75565	0.677389
FBgn0038651	Epg5	7	34	1	1.13375	2.73779	0.677221
FBgn0259143	CG42258	12	32	0	0.999099	3.0713	0.677197
FBgn0266101	CG44838	9	74	2	2.2675	4.76239	0.676804
FBgn0034179	CG6805	3	21	2	1.3909	2.14255	0.676763
FBgn0015271	Orc5	12	6	0	0.49955	2.30944	0.676398
FBgn0032208	Ufd4	5	63	3	2.52465	4.22575	0.676298
FBgn0004903	Rb97D	10	39	2	1.76795	3.91461	0.676189
FBgn0034950	Pask	13	95	2	3.52375	6.08895	0.675822
FBgn0030716	CG9170	3	27	1	0.49955	1.82147	0.675218
FBgn0052017	CG32017	8	36	9	3.03636	6.94937	0.675023
FBgn0037648	CG11975	4	5	1	0	1.35462	0.674187
FBgn0041182	Tep2	10	9	2	0.999099	3.03554	0.674109
FBgn0011802	Gem3	4	34	5	1.6333	4.19197	0.673763
FBgn0024227	aurB	4	3	3	0.49955	2.2898	0.673187
FBgn0003285	rst	18	78	4	3.67056	7.47361	0.673024
FBgn0038007	Cyp313a3	3	23	4	1.13375	3.19495	0.672348
FBgn0027654	jdp	3	23	4	1.13375	3.19495	0.672348
FBgn0037668	CG16736	1	3	7	1.13375	3.74398	0.672007
FBgn0263257	Cngl	10	104	4	3.2666	6.81305	0.671777
FBgn0261671	tweek	53	332	21	16.7908	29.5867	0.671762
FBgn0030964	Pvf1	5	7	2	0.49955	2.08792	0.671425
FBgn0051374	sals	5	7	2	0.49955	2.08792	0.671425
FBgn0034113	CG8060	3	9	1	0	1.29402	0.670326
FBgn0264848	vih	3	9	1	0	1.29402	0.670326
FBgn0010356	Taf5	1	21	1	0	1.29005	0.670256
FBgn0053276	Urm1	10	2	0	0	1.83663	0.670079
FBgn0250754	CG42232	7	57	4	2.13285	4.90244	0.668651
FBgn0053223	CG33223	9	4	0	0	1.71743	0.667964
FBgn0260026	CG42494	9	4	0	0	1.71743	0.667964
FBgn0038873	CG5892	9	4	0	0	1.71743	0.667964
FBgn0037700	CG8149	1	9	2	0	1.43532	0.667735
FBgn0030699	CG8578	1	9	2	0	1.43532	0.667735
FBgn0052177	Ndfip	1	9	2	0	1.43532	0.667735
FBgn0259209	Mlp60A	5	32	2	1.13375	2.82048	0.667573
FBgn0044028	Notum	0	30	3	0.49955	2.36976	0.667396
FBgn0001321	knk	7	8	1	0.49955	1.97593	0.667097
FBgn0032449	CG17036	4	11	2	0.49955	2.02733	0.667082
FBgn0037850	CG14695	2	14	1	0	1.26273	0.666503
FBgn0030593	CG9512	2	14	1	0	1.26273	0.666503
FBgn0027495	Smyd4-4	2	14	1	0	1.26273	0.666503
FBgn0034133	#N/A	2	14	1	0	1.26273	0.666503
FBgn0037153	olf413	11	32	9	3.13195	7.36557	0.666388
FBgn0025781	Cdc16	2	14	3	0.634202	2.25653	0.66638
FBgn0262127	kibra	2	21	2	0.49955	1.96475	0.666306
FBgn0051191	CG31191	1	17	3	0.49955	2.16663	0.665953
FBgn0041150	hoe1	1	17	3	0.49955	2.16663	0.665953
FBgn0034965	ppk29	5	36	0	0.49955	1.9439	0.665861
FBgn0028491	CG2930	1	45	1	0.634202	1.9933	0.66497
FBgn0036859	CG14085	1	7	4	0.49955	2.3705	0.664914
FBgn0044872	FucTC	0	25	2	0	1.72635	0.664882
FBgn0014133	bif	5	49	8	2.6324	6.3	0.664729
FBgn0035375	Pgant6	6	34	2	1.89045	3.05689	0.66458
FBgn0053689	CG33689	8	7	0	0	1.62753	0.663616
FBgn0043471	kappaTry	8	7	0	0	1.62753	0.663616
FBgn0030791	CG9132	8	44	2	1.6333	3.70551	0.66355
FBgn0266615	CG45122	1	1	3	0	1.69779	0.663428
FBgn0041585	olf186-F	5	56	5	2.13285	5.01442	0.66333
FBgn0030747	CG4301	27	37	4	4.29261	7.87243	0.663252
FBgn0029649	CG4116	3	1	2	0	1.5565	0.663233
FBgn0051510	CG31510	6	26	5	1.76795	4.31316	0.662763
FBgn0267803	asRNA:CR46128	1	10	4	0.634202	2.45841	0.662717
FBgn0263038	CG43333	7	11	0	0	1.56694	0.662508
FBgn0000206	boss	3	20	2	1.3909	2.11325	0.661606
FBgn0035385	FMRFaR	85	391	21	21.9747	37.0052	0.661395
FBgn0000046	Act87E	1	49	0	0	1.61362	0.661112
FBgn0051198	CG31198	1	49	0	0	1.61362	0.661112
FBgn0051133	Slimp	4	13	2	0.634202	2.08593	0.65955
FBgn0037980	DCAF12	0	7	5	0.49955	2.6896	0.659176
FBgn0036612	CG4998	6	14	1	0.634202	1.97394	0.658864
FBgn0266696	Svil	20	146	7	6.29081	11.3125	0.658821
FBgn0265998	Doa	7	68	4	3.0242	5.22476	0.658756
FBgn0262562	CG43102	4	54	3	1.6333	3.78423	0.65842
FBgn0264495	gpp	16	127	4	4.13105	8.55382	0.658104
FBgn0003187	qua	0	17	4	0.49955	2.48572	0.656673
FBgn0001313	kl-2	20	121	4	5.15706	9.08922	0.656161
FBgn0023531	CG32809	5	48	3	1.6333	3.78621	0.655183
FBgn0014006	Ask1	7	12	3	1.13375	3.08693	0.654475
FBgn0039993	CG17691	3	42	2	1.13375	2.7579	0.654139
FBgn0035699	CG13300	9	15	0	0.49955	2.03976	0.653193
FBgn0053296	CG33296	10	11	0	0.49955	2.10035	0.652488
FBgn0041621	Or82a	0	24	2	0	1.69705	0.652156
FBgn0038972	CG7054	6	15	0	0	1.50635	0.651848
FBgn0030054	Caf1-180	4	36	2	1.13375	2.75989	0.651526
FBgn0038975	Nrx-1	28	62	2	3.76615	7.789	0.651313
FBgn0265050	asRNA:CR44165	1	20	1	0	1.26075	0.651197
FBgn0030519	CG11151	1	20	1	0	1.26075	0.651197
FBgn0035777	CG8563	1	20	1	0	1.26075	0.651197
FBgn0037645	#N/A	4	21	4	1.2684	3.31414	0.651115
FBgn0000163	baz	19	105	12	6.16831	12.4177	0.650981
FBgn0038419	CG14879	0	11	3	0	1.81301	0.650899
FBgn0053178	CG33178	0	11	3	0	1.81301	0.650899
FBgn0038318	CG6236	0	11	3	0	1.81301	0.650899
FBgn0015828	TfIIEalpha	0	11	3	0	1.81301	0.650899
FBgn0028544	CG16884	3	32	0	0	1.47108	0.650624
FBgn0266199	asRNA:CR44894	4	14	4	0.999099	3.10903	0.650317
FBgn0033058	CCHa2-R	0	21	4	0.634202	2.60293	0.650282
FBgn0042630	Sox21b	6	29	0	0.49955	1.91658	0.650281
FBgn0027492	wdb	16	72	6	3.76615	7.93598	0.650124
FBgn0264305	CG43783	6	11	1	0.49955	1.88604	0.649625
FBgn0004456	mew	5	37	4	1.6333	3.96078	0.649459
FBgn0267795	Frl	4	25	1	1.3909	1.94066	0.649316
FBgn0015773	NetA	5	20	0	0	1.47506	0.649271
FBgn0040290	RecQ4	5	20	0	0	1.47506	0.649271
FBgn0037133	CG7370	2	13	3	0.634202	2.22722	0.649065
FBgn0039215	CG6695	7	21	2	1.13375	2.85376	0.647497
FBgn0036493	CG7255	6	46	1	1.89045	2.91162	0.64747
FBgn0265623	Su(z)2	9	47	4	2.2675	4.96502	0.646907
FBgn0039613	CG14527	3	28	1	0.634202	1.85077	0.646365
FBgn0267487	Ptp61F	12	25	0	1.13375	2.86619	0.645931
FBgn0283657	Tlk	14	112	10	5.13015	10.7401	0.64571
FBgn0038397	CG10185	3	8	1	0	1.26472	0.645106
FBgn0024958	Irp-1A	3	8	1	0	1.26472	0.645106
FBgn0026207	mbo	3	8	1	0	1.26472	0.645106
FBgn0038172	Adgf-D	4	4	1	0	1.32531	0.644954
FBgn0265813	lncRNA:CR44602	4	4	1	0	1.32531	0.644954
FBgn0267949	lncRNA:CR46229	4	4	1	0	1.32531	0.644954
FBgn0039150	CG13605	8	6	0	0	1.59823	0.644741
FBgn0002576	lz	8	6	0	0	1.59823	0.644741
FBgn0063449	Uhg2	8	6	0	0	1.59823	0.644741
FBgn0031295	CG4375	0	2	4	0	2.04619	0.644479
FBgn0264343	CG43799	0	2	4	0	2.04619	0.644479
FBgn0250746	Prosbeta7	0	2	4	0	2.04619	0.644479
FBgn0034221	CG10764	1	8	2	0	1.40601	0.644472
FBgn0039244	CG11069	1	8	2	0	1.40601	0.644472
FBgn0264980	lncRNA:CR44131	1	8	2	0	1.40601	0.644472
FBgn0003346	RanGAP	1	8	2	0	1.40601	0.644472
FBgn0265589	asRNA:CR44416	9	3	0	0	1.68813	0.644467
FBgn0041156	exex	9	3	0	0	1.68813	0.644467
FBgn0039277	CG13650	5	15	1	0.49955	1.82544	0.644016
FBgn0052183	Ccn	2	13	1	0	1.23343	0.643951
FBgn0036102	CG12523	2	13	1	0	1.23343	0.643951
FBgn0052829	CG32829	2	13	1	0	1.23343	0.643951
FBgn0033657	Sln	2	13	1	0	1.23343	0.643951
FBgn0033762	ZnT49B	2	13	1	0	1.23343	0.643951
FBgn0051992	gw	45	161	13	10.2038	19.1784	0.64383
FBgn0031233	Tbc1d15-17	2	55	0	0.49955	1.96723	0.643706
FBgn0037635	CG9837	2	10	3	0.49955	2.13932	0.643704
FBgn0000412	D1	9	49	7	3.03636	6.51431	0.64253
FBgn0026147	TTLL4A	11	60	4	2.49775	5.70155	0.642081
FBgn0036440	CG17177	30	193	10	8.78855	15.9584	0.641556
FBgn0275434	asRNA:CR46266	14	1	0	0.49955	2.51853	0.641109
FBgn0262515	VhaAC45	1	65	0	0.49955	2.08246	0.641064
FBgn0012036	Aldh	0	39	1	0	1.63969	0.641003
FBgn0031542	CG15414	2	7	4	1.3909	2.54831	0.64082
FBgn0265937	asRNA:CR44724	6	13	1	0.634202	1.94464	0.640743
FBgn0262475	bru2	7	27	0	0.634202	2.03578	0.640589
FBgn0051072	Lerp	7	11	3	1.13375	3.05763	0.640559
FBgn0025724	beta'COP	6	24	2	0.999099	2.76386	0.639846
FBgn0263116	5-HT1B	4	25	0	0	1.44377	0.639756
FBgn0032658	CG5681	4	25	0	0	1.44377	0.639756
FBgn0266347	nAChRalpha4	24	47	3	3.53591	7.13515	0.639515
FBgn0029663	CG10804	5	36	4	1.6333	3.93148	0.639214
FBgn0023097	bon	8	62	3	2.2675	4.72985	0.639096
FBgn0263332	asRNA:CR43413	2	3	2	0	1.4373	0.639082
FBgn0037896	ninaG	2	3	2	0	1.4373	0.639082
FBgn0031822	Phf5a	2	3	2	0	1.4373	0.639082
FBgn0002466	sti	4	22	1	0.634202	1.85276	0.638838
FBgn0031174	CG1486	6	25	2	1.13375	2.79317	0.638584
FBgn0003934	snRNA:U5:23D	0	93	0	0	2.72512	0.638201
FBgn0259785	pzg	3	30	1	1.3909	1.90937	0.637074
FBgn0037533	CD98hc	6	14	0	0	1.47705	0.636003
FBgn0028982	Spt6	7	34	0	1.3909	2.2409	0.635936
FBgn0033787	CG13321	0	27	3	0.49955	2.28185	0.63565
FBgn0020378	Sp1	5	46	3	1.6333	3.72761	0.635406
FBgn0024806	DIP2	5	20	3	1.13375	2.96575	0.634527
FBgn0050372	Asap	5	19	0	0	1.44576	0.634151
FBgn0033988	pcs	5	19	0	0	1.44576	0.634151
FBgn0040323	GNBP1	1	15	3	0.49955	2.10803	0.633651
FBgn0261722	fwe	7	20	2	1.13375	2.82446	0.633369
FBgn0033579	CG13229	1	18	3	0.634202	2.19593	0.632945
FBgn0264908	pHCl-1	25	142	13	8.0197	15.0656	0.632845
FBgn0004618	gl	5	18	3	0.999099	2.90714	0.632551
FBgn0021760	chb	5	61	2	1.76795	3.67025	0.632504
FBgn0028893	CG31819	10	33	0	1.13375	2.745	0.632238
FBgn0029930	CG12541	2	19	2	0.49955	1.90614	0.631845
FBgn0038735	CG4662	2	19	2	0.49955	1.90614	0.631845
FBgn0032840	sNPF	1	32	5	1.89045	3.59996	0.631792
FBgn0032536	Ance-3	8	70	3	3.0242	4.96427	0.631689
FBgn0052984	CG32984	1	19	1	0	1.23144	0.631627
FBgn0030364	Lsm12	1	19	1	0	1.23144	0.631627
FBgn0033438	Mmp2	1	19	1	0	1.23144	0.631627
FBgn0261108	Atg13	4	19	1	0.49955	1.76485	0.631529
FBgn0265753	lncRNA:CR44560	4	19	1	0.49955	1.76485	0.631529
FBgn0086676	spin	4	19	1	0.49955	1.76485	0.631529
FBgn0010300	brat	18	137	8	6.29081	11.19	0.630609
FBgn0036978	Toll-9	0	38	1	0	1.61039	0.629477
FBgn0036196	CG11658	6	31	2	1.89045	2.96898	0.628769
FBgn0004369	Ptp99A	5	55	5	2.2675	4.98512	0.628735
FBgn0052085	CG32085	7	9	0	0	1.50834	0.628554
FBgn0036745	CG7484	7	9	0	0	1.50834	0.628554
FBgn0058006	CG40006	1	18	5	0.999099	3.18973	0.628454
FBgn0010905	Spn	8	62	2	2.65931	4.23296	0.627794
FBgn0031285	CG3662	3	16	2	0.634202	1.99604	0.627775
FBgn0032395	CG6734	3	24	1	0.49955	1.73356	0.627671
FBgn0035192	CG9194	5	29	2	1.13375	2.73257	0.62724
FBgn0028962	AlaRS-m	3	7	3	0.634202	2.22921	0.627012
FBgn0034689	CG2921	7	22	0	0.49955	1.88927	0.626749
FBgn0036783	CheA75a	5	1	1	0	1.41521	0.626158
FBgn0033686	Hen1	5	1	1	0	1.41521	0.626158
FBgn0019985	mGluR	11	38	2	1.9026	4.06311	0.626135
FBgn0034313	CG5726	6	27	0	0.49955	1.85798	0.626042
FBgn0036756	Cln3	8	21	0	0.634202	2.03777	0.625994
FBgn0053477	CG33477	8	5	1	0.634202	2.06583	0.625741
FBgn0036916	Mtr3	5	14	1	0.49955	1.79614	0.625588
FBgn0027578	CG14526	9	13	0	0.49955	1.98115	0.62545
FBgn0029878	Pat1	7	21	10	3.03636	6.82893	0.625305
FBgn0015574	alpha-Est6	8	5	0	0	1.56893	0.624708
FBgn0037880	CG17726	8	5	0	0	1.56893	0.624708
FBgn0041336	Cyp6t2Psi	8	5	0	0	1.56893	0.624708
FBgn0002526	LanA	16	139	4	5.29171	8.90545	0.624661
FBgn0262483	Rbp	9	69	4	2.6324	5.60967	0.624643
FBgn0037526	ArgRS-m	4	65	5	2.40215	5.10034	0.624309
FBgn0033860	S-Lap5	2	37	0	0	1.43979	0.623956
FBgn0010389	htl	5	17	4	1.89045	3.37474	0.623815
FBgn0261547	Exn	13	35	3	2.2675	4.8277	0.623814
FBgn0266448	CG45078	3	30	0	0	1.41248	0.623122
FBgn0030617	CG9095	17	39	3	2.6324	5.65612	0.623077
FBgn0011710	Sep1	5	56	3	2.39	4.02063	0.62264
FBgn0032997	CG17486	27	95	7	5.80341	11.0627	0.622167
FBgn0266005	lncRNA:CR44779	4	21	1	0.634202	1.82345	0.622166
FBgn0263392	Tet	11	83	2	2.6324	5.38171	0.621886
FBgn0035733	CG8641	4	11	2	0.634202	2.02733	0.621115
FBgn0037351	RpL13A	0	89	0	0	2.60791	0.621006
FBgn0029667	Gas8	0	9	3	0	1.75441	0.620892
FBgn0263987	spoon	2	123	5	3.3891	6.44428	0.620732
FBgn0032088	CG13102	2	12	1	0	1.20413	0.620721
FBgn0259166	CG42271	2	12	1	0	1.20413	0.620721
FBgn0038715	CG7333	2	12	1	0	1.20413	0.620721
FBgn0027791	O-fut2	2	12	1	0	1.20413	0.620721
FBgn0023180	Orc6	2	12	1	0	1.20413	0.620721
FBgn0264464	asRNA:CR43872	1	7	2	0	1.37671	0.620443
FBgn0051872	CG31872	1	7	2	0	1.37671	0.620443
FBgn0031389	CG4259	1	7	2	0	1.37671	0.620443
FBgn0046879	Obp56c	1	7	2	0	1.37671	0.620443
FBgn0011834	Ser6	1	7	2	0	1.37671	0.620443
FBgn0036248	ssp	1	7	2	0	1.37671	0.620443
FBgn0267952	CR46232	4	17	6	1.6333	4.19073	0.620321
FBgn0031813	CG9527	6	13	0	0	1.44774	0.619678
FBgn0034721	CG11298	8	32	1	1.2684	2.85699	0.619557
FBgn0050015	CG30015	4	37	4	1.49865	3.78298	0.619489
FBgn0034068	casp	8	16	4	1.49865	3.87884	0.619276
FBgn0032691	Atac2	3	7	1	0	1.23542	0.618941
FBgn0038866	CG5810	3	7	1	0	1.23542	0.618941
FBgn0027528	goe	3	7	1	0	1.23542	0.618941
FBgn0001291	Jra	3	7	1	0	1.23542	0.618941
FBgn0265316	lncRNA:CR44289	3	7	1	0	1.23542	0.618941
FBgn0267987	lncRNA:CR46254	5	18	0	0	1.41645	0.61875
FBgn0029770	CG4151	0	37	1	0	1.58108	0.617767
FBgn0031702	fusl	5	16	1	0.634202	1.85475	0.617419
FBgn0002573	sens	1	14	3	0.49955	2.07872	0.616993
FBgn0263998	Ack-like	5	23	5	1.6333	4.04745	0.61674
FBgn0038878	CG3301	9	2	0	0	1.65883	0.61634
FBgn0262112	sro	9	2	0	0	1.65883	0.61634
FBgn0283451	br	24	106	6	6.06056	10.3547	0.616243
FBgn0051300	CG31300	3	13	2	0.49955	1.90813	0.616235
FBgn0005775	Con	5	44	3	1.6333	3.669	0.615096
FBgn0063494	GstE6	2	18	2	0.49955	1.87684	0.613974
FBgn0052703	Erk7	1	7	4	0.634202	2.3705	0.613926
FBgn0033607	CG9062	4	18	1	0.49955	1.73555	0.613717
FBgn0003598	Su(var)3-7	4	18	1	0.49955	1.73555	0.613717
FBgn0261563	wb	8	86	4	3.52375	5.93001	0.613627
[truncated: 14,996 more rows]

## Sheet: CMTr2 functionl analyis
flybase_gene_number	Symbol	functional class	read_counts_CMTR2	read_counts_CMTR2	read_counts_CMTR2	normalised_counts_input	normalised_counts_CLIP_cmtr2	l2fc_vs_input
FBgn0031725	DIP-eta	SC	31	53	15	0	14.5183	2.97146
FBgn0264695	Mhc	Sc	8	483	5	1.13375	18.0599	2.37221
FBgn0262476	CG43066	S	14	50	5	0	6.43883	2.32828
FBgn0261998	CG42816	M	10	63	4	0	5.61166	2.21901
FBgn0000044	Act57B	SC	2	448	1	0	13.98	2.18211
FBgn0003310	S	S	15	53	10	0.634202	9.18902	2.15788
FBgn0267390	dop	S	23	39	2	0	6.22604	2.13061
FBgn0039338	XNP	D	14	43	3	0	5.23992	2.09857
FBgn0085376	CG34347	SC	6	36	8	0	6.09687	2.08146
FBgn0036004	Jarid2	T	4	36	10	0	6.73506	2.05926
FBgn0085442	NKAIN	S	8	48	4	0	4.81652	2.02573
FBgn0024320	Npc1a	M	4	49	7	0	5.6253	2.01338
FBgn0085443	spri	S	9	40	4	0	4.7599	1.99875
FBgn0031571	bark	SC	14	145	6	0.999099	9.71945	1.99875
FBgn0262160	CG9932	T	11	59	2	0	4.67846	1.99684
FBgn0004242	Syt1	S	14	97	9	1.13375	9.80363	1.98979
FBgn0032682	grnd	S	5	64	11	0.49955	8.23022	1.97315
FBgn0039590	CG10011	SC	7	46	4	0	4.58011	1.96017
FBgn0024329	Mekk1	S	10	75	5	0.49955	6.46018	1.9316
FBgn0033557	CG12325	S	13	41	2	0	4.50662	1.92317
FBgn0034718	wdp	S	18	18	3	0	5.21857	1.91883
FBgn0050147	Hil	P	6	36	5	0	4.60618	1.89776
FBgn0085384	CG34355	S	18	25	2	0	4.92679	1.89675
FBgn0264785	Hph	S	9	23	5	0	4.75866	1.88992
FBgn0003891	tud	R	12	52	6	0.634202	6.63873	1.87935
FBgn0260486	Ziz	S	14	53	1	0	4.53915	1.86021
FBgn0051719	RluA-1	R	11	29	3	0	4.29628	1.85961
FBgn0000504	dsx	T	4	56	4	0	4.33973	1.85042
FBgn0030724	Nipsnap	S	10	30	3	0	4.14778	1.83339
FBgn0036421	CG13481	P	12	48	5	0.49955	6.02462	1.82281
FBgn0036052	CG10809	SC	11	68	4	0.634202	5.93597	1.81679
FBgn0261788	Ank2	SC	20	166	16	2.76705	16.3706	1.81356
FBgn0015396	jumu	T	17	19	2	0	4.57318	1.79756
FBgn0033515	Ir47a	S	16	13	3	0	4.71646	1.79023
FBgn0039167	CG17786	U	4	37	5	0	4.27988	1.78132
FBgn0265991	Zasp52	SC	2	93	3	0	4.57141	1.77967
FBgn0041181	Tep3	I	14	49	4	0.634202	5.91263	1.7795
FBgn0040849	Ir41a	S	5	48	3	0	3.78621	1.75692
FBgn0040319	Gclc	SR	11	31	2	0	3.85799	1.7539
FBgn0243512	puc	S	13	74	2	0.49955	5.4736	1.7526
FBgn0035879	GAPcenA	S	4	15	8	0	5.12591	1.74732
FBgn0259246	brp	S	39	157	4	1.9982	13.5223	1.73589
FBgn0266599	Hsc70-4	SR	1	195	1	0	6.38866	1.73008
FBgn0051146	Nlg1	S	13	23	2	0	3.97918	1.72912
FBgn0263109	CG43366	P	8	41	2	0	3.61761	1.72908
FBgn0261641	CG42724	T	4	75	6	0.49955	5.89026	1.71992
FBgn0003068	per	S	6	15	6	0	4.48773	1.71805
FBgn0027073	CG4302	SC	9	33	2	0	3.56099	1.69374
FBgn0035959	CG4911	SC	91	196	36	8.43581	39.8115	1.69243
FBgn0038257	smp-30	S	16	8	3	0	4.56994	1.68869
FBgn0033460	Sec24AB	P	2	22	8	0	4.97543	1.68779
FBgn0041605	cpx	S	33	110	7	3.0242	12.569	1.67765
FBgn0039431	plum	SC	14	47	8	1.13375	7.84161	1.67734
FBgn0004864	hop	S	4	56	7	0.49955	5.83041	1.6718
FBgn0263598	Vha68-2	P	1	170	1	0	5.6561	1.66788
FBgn0051961	TBCC	SC	29	110	3	1.76795	9.87021	1.66537
FBgn0038072	CG6225	P	16	12	2	0	4.19026	1.66086
FBgn0011260	Sema2a	SC	20	23	3	0.49955	5.72069	1.65957
FBgn0029896	CG3168	M	4	91	4	0.49955	5.36531	1.65949
FBgn0035497	CG14995	SC	9	49	1	0	3.53293	1.65117
FBgn0037923	CG6813	T	3	54	3	0	3.60642	1.64966
FBgn0039925	Kif3C	P	7	12	5	0	4.08072	1.63383
FBgn0261873	sdt	S	21	78	7	1.76795	9.49771	1.62932
FBgn0265194	Trpm	S	11	48	3	0.49955	4.85303	1.62486
FBgn0042185	MCU	M	10	45	4	0.634202	5.08421	1.61588
FBgn0036782	CG7320	SC	4	40	3	0	3.37399	1.61283
FBgn0283427	FASN1	M	1	190	2	0.49955	6.73904	1.60992
FBgn0014343	mirr	T	5	46	2	0	3.23071	1.60356
FBgn0262103	Sik3	S	21	43	6	1.2684	7.97523	1.6034
FBgn0264087	Slob	S	14	34	3	0.49955	4.9762	1.60319
FBgn0262617	CG43143	S	18	117	10	1.9982	11.5978	1.60191
FBgn0037443	Dmtn	SC	6	39	2	0	3.2034	1.60112
FBgn0031752	CG9044	SC	5	32	3	0	3.31738	1.60025
FBgn0038286	CG6966	SC	11	19	2	0	3.50636	1.59977
FBgn0053481	dpr7	SC	21	29	2	0.634202	5.57741	1.5975
FBgn0003575	su(sable)	R	4	28	4	0	3.51926	1.59466
FBgn0000299	Col4a1	SC	5	246	0	0.49955	8.09739	1.59072
FBgn0028422	GluRIID	S	6	18	4	0	3.58184	1.58771
FBgn0002306	sas	SC	8	28	2	0	3.23668	1.58767
FBgn0033202	CG1339	S	8	3	7	0	4.9886	1.5871
FBgn0003209	raw	S	7	59	9	1.13375	7.44552	1.58647
FBgn0034990	CG11406	M	8	18	3	0	3.44055	1.58237
FBgn0037414	Osi7	M	2	124	3	0.49955	5.47979	1.5778
FBgn0035720	CG10077	R	10	119	4	1.2684	7.25259	1.57576
FBgn0264273	Sema2b	SC	16	36	2	0.49955	4.89351	1.57445
FBgn0032633	Lrch	SC	9	62	9	1.2684	7.88903	1.57136
FBgn0265595	CG44422	S	13	76	1	0.634202	5.03531	1.56811
FBgn0032593	Trpgamma	S	12	29	6	1.3909	5.96477	1.56391
FBgn0037676	CG8861	U	12	8	3	0	3.85873	1.56339
FBgn0261573	CoRest	T	14	41	2	0.49955	4.68442	1.55791
FBgn0024989	CG3777	U	10	19	2	0	3.32856	1.55786
FBgn0005626	ple	S	8	38	5	0.634202	5.02039	1.55213
FBgn0262167	ana1	CC	12	41	4	1.3909	5.32261	1.55081
FBgn0037546	mAChR-B	S	6	23	3	0	3.23146	1.54917
FBgn0030844	ppk23	S	17	30	2	0.49955	4.8955	1.54902
FBgn0053523	CG33523	SC	5	19	4	0	3.43334	1.54329
FBgn0261549	rdgA	S	15	134	4	1.49865	8.58114	1.5428
FBgn0036454	CG17839	SC	4	33	3	0	3.16888	1.53965
FBgn0000015	Abd-B	T	9	68	6	1.13375	6.57416	1.53725
FBgn0264078	Flo2	SC	16	84	2	1.13375	6.30003	1.53424
FBgn0267828	Fatp	M	2	29	5	0	3.68985	1.53182
FBgn0033313	Cirl	S	19	108	8	2.2675	10.5181	1.53097
FBgn0030376	CG2750	U	10	21	6	0.634202	5.37475	1.5302
FBgn0042178	CG32165	P	13	21	1	0	3.42368	1.52883
FBgn0266084	Fhos	SC	7	57	3	0.49955	4.40554	1.52808
FBgn0004867	RpS2	P	1	163	2	0.49955	5.94788	1.52789
FBgn0051729	CG31729	M	10	31	1	0	3.18329	1.52668
FBgn0264959	Src42A	S	9	35	1	0	3.1227	1.52397
FBgn0261705	CG42741	T	3	28	4	0	3.34146	1.51506
FBgn0260945	Atg1	SR	4	44	2	0	2.99431	1.51246
FBgn0032707	CG10348	T	21	65	6	1.76795	8.61988	1.50923
FBgn0026876	CG11403	D	10	5	4	0	3.91212	1.50895
FBgn0037918	CG6791	T	2	49	3	0	3.28211	1.50884
FBgn0052473	CG32473	P	9	74	5	1.13375	6.25308	1.50764

## Sheet: Summary
				S	40
				SC	28
				T	12
				P	10
				M	9
				R	4
				SR	3
				D	2
				CC	1
				I	1
				U	4
					114

## Sheet: GO analysis
Analysis Type:	PANTHER Overrepresentation Test (Released 20200407)								Analysis Type:	PANTHER Overrepresentation Test (Released 20200407)								Analysis Type:	PANTHER Overrepresentation Test (Released 20200407)
Annotation Version and Release Date:	GO Ontology database Released 2020-02-21								Annotation Version and Release Date:	GO Ontology database Released 2020-02-21								Annotation Version and Release Date:	GO Ontology database Released 2020-02-21
Analyzed List:	Client Text Box Input (Drosophila melanogaster)								Analyzed List:	Client Text Box Input (Drosophila melanogaster)								Analyzed List:	Client Text Box Input (Drosophila melanogaster)
Reference List:	Drosophila melanogaster (all genes in database)								Reference List:	Drosophila melanogaster (all genes in database)								Reference List:	Drosophila melanogaster (all genes in database)
Test Type:	FISHER								Test Type:	FISHER								Test Type:	FISHER
Correction:	FDR								Correction:	FDR								Correction:	FDR
GO biological process complete	Drosophila melanogaster - REFLIST (13781)	Client Text Box Input (693)	Client Text Box Input (expected)	Client Text Box Input (over/under)	Client Text Box Input (fold Enrichment)	Client Text Box Input (raw P-value)	Client Text Box Input (FDR)		GO molecular function complete	Drosophila melanogaster - REFLIST (13781)	Client Text Box Input (693)	Client Text Box Input (expected)	Client Text Box Input (over/under)	Client Text Box Input (fold Enrichment)	Client Text Box Input (raw P-value)	Client Text Box Input (FDR)		GO cellular component complete	Drosophila melanogaster - REFLIST (13781)	Client Text Box Input (693)	Client Text Box Input (expected)	Client Text Box Input (over/under)	Client Text Box Input (fold Enrichment)	Client Text Box Input (raw P-value)	Client Text Box Input (FDR)
determination of genital disc primordium (GO:0035225)	10	5	0.5	+	9.94	0.000498	0.0321		signaling receptor activity (GO:0038023)	401	40	20.16	+	1.98	9.74e-05	0.0555		myofibril (GO:0030016)	72	18	3.62	+	4.97	2.08e-07	3.47e-05
determination of imaginal disc primordium (GO:0007445)	11	5	0.55	+	9.04	0.000697	0.0425		molecular transducer activity (GO:0060089)	402	40	20.22	+	1.98	0.000101	0.0478		sarcomere (GO:0030017)	67	16	3.37	+	4.75	1.65e-06	0.000169
muscle system process (GO:0003012)	27	8	1.36	+	5.89	0.000197	0.0155		DNA-binding transcription factor activity (GO:0003700)	468	46	23.53	+	1.95	4.99e-05	0.0355		contractile fiber (GO:0043292)	77	18	3.87	+	4.65	4.88e-07	6.49e-05
myofibril assembly (GO:0030239)	46	12	2.31	+	5.19	1.55e-05	0.00187		ion binding (GO:0043167)	2065	147	103.84	+	1.42	2.28e-05	0.0216		Z disc (GO:0030018)	46	10	2.31	+	4.32	0.000286	0.0152
striated muscle cell development (GO:0055002)	61	15	3.07	+	4.89	2.55e-06	0.000514		protein binding (GO:0005515)	2337	163	117.52	+	1.39	1.8e-05	0.0257		I band (GO:0031674)	47	10	2.36	+	4.23	0.000332	0.017
muscle cell development (GO:0055001)	62	15	3.12	+	4.81	3.03e-06	0.000581		binding (GO:0005488)	5359	340	269.49	+	1.26	1.33e-07	0.000379		axon terminus (GO:0043679)	75	14	3.77	+	3.71	7.94e-05	0.0046
G protein-coupled receptor signaling pathway, coupled to cyclic nucleotide second messenger (GO:0007187)	59	11	2.97	+	3.71	0.000459	0.03											neuron projection terminus (GO:0044306)	76	14	3.82	+	3.66	8.99e-05	0.00499
modulation of chemical synaptic transmission (GO:0050804)	124	22	6.24	+	3.53	1.68e-06	0.000356											terminal bouton (GO:0043195)	68	12	3.42	+	3.51	0.000399	0.0197
regulation of trans-synaptic signaling (GO:0099177)	124	22	6.24	+	3.53	1.68e-06	0.000347											presynapse (GO:0098793)	167	25	8.4	+	2.98	5.15e-06	0.000361
muscle cell differentiation (GO:0042692)	105	18	5.28	+	3.41	2.19e-05	0.00243											supramolecular polymer (GO:0099081)	211	29	10.61	+	2.73	4.23e-06	0.000313
positive regulation of locomotion (GO:0040017)	77	13	3.87	+	3.36	0.000339	0.0232											axon (GO:0030424)	241	32	12.12	+	2.64	3.97e-06	0.000311
striated muscle cell differentiation (GO:0051146)	91	15	4.58	+	3.28	0.000154	0.0127											supramolecular fiber (GO:0099512)	208	26	10.46	+	2.49	6.62e-05	0.00401
actomyosin structure organization (GO:0031032)	85	14	4.27	+	3.28	0.000254	0.019											supramolecular complex (GO:0099080)	330	41	16.59	+	2.47	7.09e-07	7.88e-05
positive regulation of cellular component movement (GO:0051272)	79	13	3.97	+	3.27	0.000422	0.0281											neuron projection (GO:0043005)	447	55	22.48	+	2.45	1.23e-08	4.08e-06
regulation of cell size (GO:0008361)	104	17	5.23	+	3.25	6.25e-05	0.00607											synapse (GO:0045202)	316	37	15.89	+	2.33	6.86e-06	0.000457
regulation of cell migration (GO:0030334)	81	13	4.07	+	3.19	0.000521	0.033											integral component of plasma membrane (GO:0005887)	458	53	23.03	+	2.3	1.17e-07	2.24e-05
adult locomotory behavior (GO:0008344)	84	13	4.22	+	3.08	0.000707	0.0427											intrinsic component of plasma membrane (GO:0031226)	471	53	23.69	+	2.24	3.13e-07	4.63e-05
regulation of cell motility (GO:2000145)	85	13	4.27	+	3.04	0.00078	0.0465											cell junction (GO:0030054)	451	49	22.68	+	2.16	1.79e-06	0.00017
neuron recognition (GO:0008038)	113	17	5.68	+	2.99	0.000154	0.0126											plasma membrane bounded cell projection (GO:0120025)	647	70	32.54	+	2.15	1.41e-08	3.76e-06
cell recognition (GO:0008037)	118	17	5.93	+	2.86	0.000245	0.0187											cell projection (GO:0042995)	650	70	32.69	+	2.14	1.51e-08	3.35e-06
regulation of locomotion (GO:0040012)	119	17	5.98	+	2.84	0.000268	0.0197											plasma membrane (GO:0005886)	1310	120	65.88	+	1.82	5.71e-10	3.8e-07
memory (GO:0007613)	120	17	6.03	+	2.82	0.000292	0.0207											cell periphery (GO:0071944)	1456	128	73.22	+	1.75	1.53e-09	6.81e-07
regulation of cellular component movement (GO:0051270)	121	17	6.08	+	2.79	0.000319	0.0222											integral component of membrane (GO:0016021)	1443	114	72.56	+	1.57	2.94e-06	0.000261
anatomical structure homeostasis (GO:0060249)	165	23	8.3	+	2.77	3.37e-05	0.00358											intrinsic component of membrane (GO:0031224)	1465	115	73.67	+	1.56	3.44e-06	0.000286
chemical synaptic transmission (GO:0007268)	222	30	11.16	+	2.69	3.94e-06	0.00072											membrane (GO:0016020)	2772	196	139.39	+	1.41	6.16e-07	7.46e-05
anterograde trans-synaptic signaling (GO:0098916)	222	30	11.16	+	2.69	3.94e-06	0.000703											cellular anatomical entity (GO:0110165)	8759	523	440.46	+	1.19	6.81e-11	9.07e-08
cellular component assembly involved in morphogenesis (GO:0010927)	148	20	7.44	+	2.69	0.000157	0.0125											intracellular (GO:0005622)	6245	369	314.04	+	1.18	4.72e-05	0.00299
trans-synaptic signaling (GO:0099537)	224	30	11.26	+	2.66	4.63e-06	0.000757
synaptic signaling (GO:0099536)	226	30	11.36	+	2.64	8.55e-06	0.00118
positive regulation of cell development (GO:0010720)	174	23	8.75	+	2.63	7.03e-05	0.00666
regulation of cellular component size (GO:0032535)	175	23	8.8	+	2.61	7.61e-05	0.00712
cell adhesion (GO:0007155)	168	22	8.45	+	2.6	0.000113	0.0097
locomotory behavior (GO:0007626)	176	23	8.85	+	2.6	8.22e-05	0.00752
response to drug (GO:0042493)	192	25	9.66	+	2.59	6.51e-05	0.00624
regulation of anatomical structure size (GO:0090066)	254	33	12.77	+	2.58	3.48e-06	0.000652
positive regulation of cell differentiation (GO:0045597)	185	24	9.3	+	2.58	9.7e-05	0.00847
adult behavior (GO:0030534)	155	20	7.79	+	2.57	0.000273	0.0199
biological adhesion (GO:0022610)	176	22	8.85	+	2.49	0.000263	0.0195
muscle structure development (GO:0061061)	204	25	10.26	+	2.44	0.000116	0.00984
supramolecular fiber organization (GO:0097435)	195	23	9.81	+	2.35	0.000342	0.0232
intracellular signal transduction (GO:0035556)	375	44	18.86	+	2.33	1.03e-06	0.000226
synapse organization (GO:0050808)	179	21	9	+	2.33	0.000664	0.0411
axon development (GO:0061564)	325	38	16.34	+	2.33	7.79e-06	0.00118
positive regulation of developmental process (GO:0051094)	291	34	14.63	+	2.32	1.75e-05	0.00202
neuron projection development (GO:0031175)	432	49	21.72	+	2.26	5.84e-07	0.000135
cell-cell signaling (GO:0007267)	319	36	16.04	+	2.24	2.17e-05	0.00244
behavior (GO:0007610)	527	59	26.5	+	2.23	5.41e-08	1.52e-05
cellular component morphogenesis (GO:0032989)	636	71	31.98	+	2.22	2.26e-09	9.36e-07
regulation of cell development (GO:0060284)	351	39	17.65	+	2.21	1.69e-05	0.00201
neuron development (GO:0048666)	561	62	28.21	+	2.2	4.17e-08	1.26e-05
cell junction organization (GO:0034330)	245	27	12.32	+	2.19	0.000432	0.0285
axon guidance (GO:0007411)	266	29	13.38	+	2.17	0.000253	0.0191
regulation of growth (GO:0040008)	303	33	15.24	+	2.17	8.33e-05	0.00753
axonogenesis (GO:0007409)	314	34	15.79	+	2.15	9.91e-05	0.00856
cell morphogenesis involved in neuron differentiation (GO:0048667)	407	44	20.47	+	2.15	8.25e-06	0.0012
neuron projection morphogenesis (GO:0048812)	409	44	20.57	+	2.14	8.73e-06	0.00118
cell projection morphogenesis (GO:0048858)	410	44	20.62	+	2.13	9.01e-06	0.00118
plasma membrane bounded cell projection morphogenesis (GO:0120039)	410	44	20.62	+	2.13	9.01e-06	0.00116
regulation of cell differentiation (GO:0045595)	421	45	21.17	+	2.13	7.2e-06	0.00111
neuron projection guidance (GO:0097485)	275	29	13.83	+	2.1	0.000541	0.034
positive regulation of multicellular organismal process (GO:0051240)	294	31	14.78	+	2.1	0.000297	0.0208
cell part morphogenesis (GO:0032990)	418	44	21.02	+	2.09	1.22e-05	0.00152
neuron differentiation (GO:0030182)	697	73	35.05	+	2.08	1.7e-08	6.09e-06
cell morphogenesis involved in differentiation (GO:0000904)	449	47	22.58	+	2.08	8.04e-06	0.00119
positive regulation of cellular component organization (GO:0051130)	310	32	15.59	+	2.05	0.000276	0.0199
regulation of transport (GO:0051049)	291	30	14.63	+	2.05	0.000474	0.0308
regulation of intracellular signal transduction (GO:1902531)	321	33	16.14	+	2.04	0.00033	0.0227
cell morphogenesis (GO:0000902)	508	52	25.55	+	2.04	4.18e-06	0.000714
chemotaxis (GO:0006935)	284	29	14.28	+	2.03	0.000675	0.0414
homeostatic process (GO:0042592)	495	50	24.89	+	2.01	8.81e-06	0.00117
cell development (GO:0048468)	1290	129	64.87	+	1.99	4.12e-13	4.04e-10
generation of neurons (GO:0048699)	860	86	43.25	+	1.99	5.76e-09	2.16e-06
regulation of multicellular organismal development (GO:2000026)	583	58	29.32	+	1.98	2.67e-06	0.000524
regulation of nervous system development (GO:0051960)	363	36	18.25	+	1.97	0.000291	0.0208
regulation of developmental process (GO:0050793)	754	74	37.92	+	1.95	2.16e-07	5.3e-05
regulation of localization (GO:0032879)	507	49	25.5	+	1.92	4.01e-05	0.00404
anatomical structure morphogenesis (GO:0009653)	1470	142	73.92	+	1.92	2.1e-13	2.75e-10
neurogenesis (GO:0022008)	902	87	45.36	+	1.92	2.82e-08	8.88e-06
cell projection organization (GO:0030030)	623	60	31.33	+	1.92	5.19e-06	0.000833
plasma membrane bounded cell projection organization (GO:0120036)	613	59	30.83	+	1.91	6.79e-06	0.00107
regulation of multicellular organismal process (GO:0051239)	771	74	38.77	+	1.91	4.48e-07	0.000107
nervous system development (GO:0007399)	1063	102	53.45	+	1.91	1.75e-09	7.65e-07
taxis (GO:0042330)	344	33	17.3	+	1.91	0.000831	0.0487
regulation of biological quality (GO:0065008)	1347	129	67.74	+	1.9	7.45e-12	4.88e-09
cell differentiation (GO:0030154)	1622	151	81.56	+	1.85	5.27e-13	4.6e-10
system development (GO:0048731)	1677	156	84.33	+	1.85	1.93e-13	3.04e-10
wing disc development (GO:0035220)	387	36	19.46	+	1.85	0.00074	0.0444
cellular developmental process (GO:0048869)	1664	154	83.68	+	1.84	4e-13	4.49e-10
imaginal disc development (GO:0007444)	555	51	27.91	+	1.83	8.57e-05	0.00766
tube development (GO:0035295)	708	65	35.6	+	1.83	8.25e-06	0.00118
animal organ development (GO:0048513)	1166	107	58.63	+	1.82	5.46e-09	2.15e-06
tissue development (GO:0009888)	1037	94	52.15	+	1.8	9.27e-08	2.43e-05
regulation of cellular component organization (GO:0051128)	807	73	40.58	+	1.8	4.03e-06	0.000703
locomotion (GO:0040011)	612	55	30.78	+	1.79	8.19e-05	0.00757
cell communication (GO:0007154)	1237	110	62.2	+	1.77	1.93e-08	6.59e-06
signaling (GO:0023052)	1169	103	58.79	+	1.75	9.03e-08	2.45e-05
movement of cell or subcellular component (GO:0006928)	680	59	34.19	+	1.73	0.000124	0.0104
negative regulation of cellular process (GO:0048523)	1224	106	61.55	+	1.72	1.16e-07	2.94e-05
epithelium development (GO:0060429)	948	82	47.67	+	1.72	4.6e-06	0.00077
response to chemical (GO:0042221)	1107	95	55.67	+	1.71	9.23e-07	0.000207
tissue morphogenesis (GO:0048729)	609	52	30.62	+	1.7	0.000372	0.025
cellular response to stimulus (GO:0051716)	1460	124	73.42	+	1.69	2.2e-08	7.19e-06
negative regulation of biological process (GO:0048519)	1417	120	71.26	+	1.68	4.36e-08	1.27e-05
system process (GO:0003008)	633	53	31.83	+	1.67	0.000633	0.0395
animal organ morphogenesis (GO:0009887)	729	61	36.66	+	1.66	0.000207	0.0161
signal transduction (GO:0007165)	965	80	48.53	+	1.65	2.31e-05	0.00252
response to external stimulus (GO:0009605)	924	76	46.46	+	1.64	5.82e-05	0.00572
response to stress (GO:0006950)	1122	92	56.42	+	1.63	8.46e-06	0.00119
negative regulation of cellular metabolic process (GO:0031324)	660	54	33.19	+	1.63	0.000822	0.0486
multicellular organism development (GO:0007275)	2287	187	115.01	+	1.63	2.49e-11	1.3e-08
regulation of cell communication (GO:0010646)	846	69	42.54	+	1.62	0.000156	0.0126
regulation of signaling (GO:0023051)	846	69	42.54	+	1.62	0.000156	0.0125
cellular component organization (GO:0016043)	2608	209	131.15	+	1.59	5.59e-12	4.4e-09
anatomical structure development (GO:0048856)	2633	210	132.4	+	1.59	6.72e-12	4.8e-09
response to stimulus (GO:0050896)	2536	202	127.53	+	1.58	2.71e-11	1.33e-08
developmental process (GO:0032502)	2758	217	138.69	+	1.56	7.94e-12	4.8e-09
cellular component organization or biogenesis (GO:0071840)	2754	212	138.49	+	1.53	1.11e-10	5.15e-08
positive regulation of cellular process (GO:0048522)	1458	112	73.32	+	1.53	1.41e-05	0.00173
regulation of cellular process (GO:0050794)	3585	273	180.28	+	1.51	9.15e-14	2.4e-10
biological regulation (GO:0065007)	4351	330	218.8	+	1.51	1.12e-17	8.79e-14
regulation of biological process (GO:0050789)	3890	292	195.61	+	1.49	2.66e-14	1.05e-10
multicellular organismal process (GO:0032501)	3459	257	173.94	+	1.48	1.27e-11	7.14e-09
regulation of nucleobase-containing compound metabolic process (GO:0019219)	1330	98	66.88	+	1.47	0.000242	0.0186
positive regulation of biological process (GO:0048518)	1641	120	82.52	+	1.45	4.85e-05	0.00483
regulation of macromolecule metabolic process (GO:0060255)	2010	145	101.08	+	1.43	1.14e-05	0.00145
regulation of primary metabolic process (GO:0080090)	1869	134	93.99	+	1.43	3.69e-05	0.00387
regulation of cellular metabolic process (GO:0031323)	1983	142	99.72	+	1.42	2.15e-05	0.00245
regulation of nitrogen compound metabolic process (GO:0051171)	1848	131	92.93	+	1.41	8.74e-05	0.00772
localization (GO:0051179)	2182	154	109.73	+	1.4	1.73e-05	0.00203
regulation of metabolic process (GO:0019222)	2176	153	109.42	+	1.4	2.67e-05	0.00288
regulation of gene expression (GO:0010468)	1567	110	78.8	+	1.4	0.00051	0.0326
establishment of localization (GO:0051234)	1727	118	86.85	+	1.36	0.000853	0.0497
cellular process (GO:0009987)	6632	434	333.5	+	1.3	9.81e-14	1.93e-10
biological_process (GO:0008150)	11180	604	562.2	+	1.07	3.91e-05	0.00399
Unclassified (UNCLASSIFIED)	2601	89	130.8	-	0.68	3.91e-05	0.00404
