# Supplementary material for: CMTr cap-adjacent 2′-O-ribose mRNA methyltransferases are required for reward learning and mRNA localization to synapses
Source: Nat Commun. 2022 Mar 8;13:1209. doi: 10.1038/s41467-022-28549-5 (PMC8904806; doi:10.1038/s41467-022-28549-5)
Supplement: Supplementary file 8 — Supplementary Data 5 [file 41467_2022_28549_MOESM8_ESM.xlsx]

## Sheet: Sheet2
CMTr2 CLIP 701	Cha	Gad	Gad not in Cha	ChaGad 2437	S2 cells 313	CMTr2/ChaGad197	CMTr2/S2 31
DIP-eta	jim	futsch	kat80	jim	Lk6	jim	poe
18w	pros	Vmat	sima	pros	Unr	Msp300	lva
5-HT1A	HERC2	stnB	pen-2	HERC2	poe	Ank2	Atpalpha
5-HT7	IA-2	stnA	pcm	IA-2	LanA	VAChT	svr
AANATL7	Msp300	CG42450	NnaD	Msp300	Nup214	mbl	NKAIN
abd-A	futsch	pros	Nc73EF	futsch	lva	Vmat	l(3)76BDm
Abd-B	stnB	Msp300	Mad1	stnB	Dg	bchs	jub
Acsl	stnA	Ca-alpha1T	Hsepi	stnA	CG6498	CG2258	CG3356
Act57B	spen	Thd1	CG43373	spen	CG32479	CG4911	Bruce
Actn	Ank2	Sh	CG41378	Ank2	Atpalpha	CG12004	Ziz
ACXA	kis	fne	CG1909	kis	zormin	Atpalpha	tud
AGO2	Cha	jim	CG17912	Cha	zip	RhoGAPp190	Tig
Akt1	Rim	CG45263	CG13917	Rim	wdb	ctrip	Spc105R
alpha-Est4aPsi	CG7414	CG32264	CG12858	CG7414	Vps13	CG42795	Smox
Als2	Cdep	Caps	CG11155	Cdep	Vang	CG31224	Rme-8
ana1	sif	Unr	Cda5	sif	Upf1	CG13739	RecQ5
Ance-2	Lk6	ps	wnd	Lk6	Tudor-SN	Slob	RAF2
Ank2	fne	nAChRalpha6	wds	fne	trol	sdt	Nipped-B
app	lola	nAChRalpha4	vari	lola	tho2	NKAIN	mthl10
ara	EF2	mamo	vap	EF2	svr	CG34384	msps
Arr1	cpo	IA-2	unc79	cpo	Smc5	CG10011	Hsc70-4
Arv1	VAChT	brp	unc-5	VAChT	shot	XNP	hop
Asator	rg	Ank2	tyn	rg	shn	tutl	dikar
ash1	Rbp9	unc-13	Tif-IA	Rbp9	rgr	svr	CG9727
Asph	nAChRalpha3	unc-104	tho2	nAChRalpha3	Pi3K92E	roq	CG43143
AspRS-m	mei-P26	tutl	TH1	mei-P26	Parp	RhoGAP19D	CG40178
Atg1	mbl	Rim	Teh1	mbl	NKAIN	Nipped-B	CG3744
Atg2	CR41602	para	Tbh	CR41602	Mtor	ear	CG2794
Atpalpha	CG44195	mbl	Taspase1	CG44195	msk	CG7378	CG12567
B4	CG15465	kis	Syx5	CG15465	Mkp3	CG5466	CG10353
Baldspot	Vmat	Hers	Syngr	Vmat	larp	CG4577	Cdk12
bark	CG16974	CG44195	Su(P)	CG16974	l(3)76BDm	CG2269
bchs	CG11873	Vha44	ste24a	CG11873	jub	CG10353
bdl	Caps	Tomosyn	Srp54k	Caps	inaE	Atg1
BEAF-32	mamo	Syp	Spt3	mamo	Hml	Syt1
BicD	CG9425	spen	snz	CG9425	gpp	Socs16D
Bili	CG3078	Smr	Smc5	CG3078	fuss	Smox
brp	ps	SK	slo	ps	emb	sff
Bruce	Pde9	rg	Shaw	Pde9	eIF4G2	RpS2
BuGZ	dysc	Rbp6	Sec31	dysc	dp	rdgA
ca	CR45194	Pde9	scf	CR45194	cv-d	plx
Cad74A	CG34362	Nrx-1	sca	CG34362	CR45139	na
Cad86C	CG17065	noe	salm	CG17065	CG5026	Mob2
Cad99C	CG14215	NaCP60E	S1P	CG14215	CG4707	Lim1
CanB	stau	mura	Rpb7	stau	CG45186	kcc
Cap-G	RhoGEF3	Lk6	robo	RhoGEF3	CG40191	CG8177
Caper	Mid1	kat80	RhoGDI	Mid1	CG34126	CG43066
caps	CG42450	hth	Rfabg	CG42450	CG3356	CG14431
Cbp53E	CG31140	fs(1)h	r2d2	CG31140	CG33111	CG14408
CCAP-R	Ca-alpha1T	Frq1	pxb	Ca-alpha1T	CG1582	CG14322
CDC45L	stmA	dnc	Ptp10D	stmA	Bruce	CG12605
Cdk12	rdgB	Cha	Psi	rdgB	zye	cdm
cdm	Rbp6	CG9674	pre-mod(mdg4)-P	Rbp6	Ziz	Cdk12
CG10011	PP2A-B'	CG7990	pre-mod(mdg4)-L	PP2A-B'	zfh2	brp
CG10077	para	CG40498	pre-mod(mdg4)-K	para	ZAP3	BicD
CG10211	Hers	CG31140	pre-mod(mdg4)-J	Hers	yuri	B4
CG10257	dnc	CG2519	pre-mod(mdg4)-I	dnc	YT521-B	Asator
CG10348	CycG	CG16791	pre-mod(mdg4)-B	CycG	Xbp1	Vha26
CG10353	CG9153	CG15465	Pex6	CG9153	woc	tud
CG10362	CG14509	blot	olf413	CG14509	wge	Sur-8
CG10376	bol	4EHP	Oatp30B	bol	vir	Src42A
CG10445	Alas	X11Lbeta	NUCB1	Alas	Vinc	sba
CG10553	unc-104	wry	nod	unc-104	VhaAC45	rno
CG10555	Rab27	wge	NfI	Rab27	unc-13	Rack1
CG10809	noe	wake	Mvl	noe	uex	poe
CG10863	Ih	VAChT	mGluR	Ih	Ubp64E	Plc21C
CG10984	Eip75B	tyf	MED14	Eip75B	tud	Pde8
CG11070	cno	ths	mam	cno	ttv	Pde1c
CG11099	CG5642	tay	lack	CG5642	Trc8	Nipsnap
CG11178	CG11000	Syx1A	l(2)35Df	CG11000	TppII	nAChRalpha1
CG11241	blot	sxc	Kif3C	blot	Top3alpha	mmd
CG11353	bchs	svr	Jupiter	bchs	Tig	Mekk1
CG11403	upSET	Spps	jar	upSET	Thd1	lva
CG11406	Unr	SNF4Agamma	ird1	Unr	Tequila	Lpin
CG11407	Ten-a	sky	htt	Ten-a	tai	lid
CG11537	Su(Tpl)	sima	Hmt4-20	Su(Tpl)	Taf6	l(3)mbt
CG11593	Sik2	SIFaR	Hmgs	Sik2	Syx1A	l(1)G0196
CG11594	Sec8	sif	HDAC4	Sec8	Su(var)3-7	hyd
CG11655	scrt	shi	Gyk	scrt	Su(var)2-10	Hph
CG11679	rudhira	shep	Gyc88E	rudhira	sty	Gyc32E
CG12004	PI4KIIIalpha	Shab	GstO3	PI4KIIIalpha	srl	Grip163
CG12229	Nmdar2	sd	grn	Nmdar2	Sra-1	Edc3
CG12325	Nckx30C	RpL4	GPHR	Nckx30C	SPoCk	Crtc
CG12567	NaCP60E	Rlip	Galphas	NaCP60E	spen	CG9044
CG12605	Mi-2	Rbp9	fwe	Mi-2	Spc105R	CG7627
CG12769	heph	Rbcn-3A	fu	heph	Sos	CG6966
CG12914	Cngl	qvr	fbl6	Cngl	snRNA:U2:34ABb	CG6123
CG12963	chn	puf	Ephrin	chn	Smox	CG44422
CG12974	CG32264	pog	Ent2	CG32264	sle	CG44245
CG12983	CG32085	plx	eIF4AIII	CG32085	shtd	CG43427
CG12985	CG2747	Pex23	dpr13	CG2747	shep	CG40178
CG13008	CG2258	pen-2	Dop1R2	CG2258	Sesn	CG17698
CG13024	CG1104	pcm	dom	CG1104	Sec8	CG1750
CG13159	CG10249	Not1	DMAP1	CG10249	Sec31	CG15803
CG1317	Cam	NnaD	dikar	Cam	Sec10	CG14683
CG13285	bun	Nc73EF	Dg	bun	Sdc	CG11099
CG13325	Ace	NAT1	D12	Ace	S1P	CG10362
CG13359	VGlut	nAChRalpha3	cu	VGlut	rudhira	Bruce
CG1339	unc-13	mmd	CR45141	unc-13	RpII215	5-HT1A
CG13409	tay	Mad1	CR44886	tay	Rox8	zfh1
CG13481	shot	lola	CR44118	shot	row	zf30C
CG13506	Sh	inaE	CR44117	Sh	robo	ytr
CG13579	seq	Hsepi	CR43836	seq	Rme-8	Wnk
CG13739	RpL4	HERC2	CR43786	RpL4	Rm62	ush
CG13868	pan	Grip163	Cont	pan	rl	unc80
CG13875	pAbp	Fs(2)Ket	CG9987	pAbp	Ric	Unc-76
CG13995	Nrx-1	Frq2	CG9588	Nrx-1	Rho1	toy
CG1407	MED26	Fatp	CG9485	MED26	rempA	tmod
CG14073	l(3)L1231	elav	CG8481	l(3)L1231	RecQ5	tau
CG14120	Kdm4B	E(bx)	CG7637	Kdm4B	Rbcn-3A	stan
CG14207	Imp	dsd	CG7598	Imp	Ranbp16	Srp68
CG14297	hth	Dscam2	CG7504	hth	RAF2	Smg5
CG14317	HPS4	Drl-2	CG7277	HPS4	puf	Sik3
CG14322	fs(1)h	dlg1	CG7185	fs(1)h	ps	RhoGAP92B
CG14408	enc	Cul1	CG7149	enc	PP2A-B'	RhoBTB
CG14431	elav	CTPsyn	CG6654	elav	Pp1alpha-96A	RAF2
CG14439	eIF4G	cpx	CG6401	eIF4G	polo	px
CG14442	E(bx)	cno	CG5861	E(bx)	pod1	Pkc53E
CG14683	east	Chd1	CG5554	east	Pi3K68D	Pih1D1
CG14722	CG9821	CG9940	CG5412	CG9821	pes	pdm3
CG14826	CG7708	CG9821	CG5285	CG7708	pds5	Or43b
CG14995	CG5065	CG9425	CG4587	CG5065	P5CDh1	msps
CG15098	CG4911	CG9170	CG43759	CG4911	ovo	msi
CG15279	CG45002	CG9003	CG43343	CG45002	Nup205	mirr
CG1529	CG43729	CG7708	CG42748	CG43729	Nup153	Mef2
CG15356	CG42784	CG6498	CG42671	CG42784	Not3	Map205
CG15358	CG42540	CG6144	CG42258	CG42540	Not1	Lrrk
CG15572	CG32333	CG5604	CG4074	CG32333	nonA	l(3)76BDm
CG15643	CG32000	CG45083	CG3651	CG32000	Nipped-B	kel
CG15651	CG31635	CG43901	CG3548	CG31635	nbs	kek6
CG15725	CG30116	CG43739	CG34351	CG30116	NAT1	kek4
CG15803	CG30089	CG43373	CG33639	CG30089	Nat1	inc
CG16700	CG17724	CG43066	CG32204	CG17724	mthl10	Hsc70-4
CG1674	CG14024	CG42541	CG32107	CG14024	mth	Hs3st-B
CG16886	CG12004	CG42540	CG31731	CG12004	msps	Fur2
CG17328	Atpalpha	CG41378	CG31522	Atpalpha	mon2	FucTA
CG17364	zfh2	CG40178	CG31191	zfh2	mkg-p	Flo2
CG17380	Thd1	CG3638	CG3104	Thd1	Miro	Fatp
CG1750	Ten-m	CG34353	CG30493	Ten-m	MED14	Eip78C
CG17698	Syp	CG33111	CG30419	Syp	mam	Dscam1
CG17716	spir	CG32000	CG2865	spir	Madm	dpr18
CG17786	SNF4Agamma	CG30089	CG1951	SNF4Agamma	LRP1	DopEcR
CG17839	shep	CG2747	CG1815	shep	lola	cwo
CG17841	Shab	CG1909	CG17931	Shab	Lnk	cpx
CG17896	Sema-1a	CG17912	CG17829	Sema-1a	lmgA	coro
CG17931	S6kII	CG16974	CG17806	S6kII	lilli	corn
CG18302	RSG7	CG15628	CG17328	RSG7	lack	ClC-c
CG18748	RhoGAPp190	CG15312	CG16771	RhoGAPp190	l(3)76BDr	CkIalpha
CG1902	RhoGAP100F	CG14446	CG15522	RhoGAP100F	l(2)41Ab	Chd1
CG1909	Rbp2	CG13917	CG14646	Rbp2	l(1)G0193	CG9932
CG2111	pix	CG12858	CG14274	pix	kug	CG9248
CG2199	Not1	CG12004	CG13937	Not1	kto	CG9121
CG2246	NAT1	CG11319	CG13203	NAT1	kst	CG6923
CG2258	mtd	CG11155	CG13192	mtd	kis	CG6791
CG2269	MICAL-like	Cdep	CG13085	MICAL-like	kek1	CG6006
CG2277	loqs	Cda5	CG12950	loqs	ITP	CG5191
CG2750	lgs	CaMKII	CG12730	lgs	htt	CG5003
CG2794	larp	Cam	CG1233	larp	Hsc70-4	CG4896
CG30054	l(3)neo38	cac	CG12263	l(3)neo38	hop	CG43736
CG30069	gw	Ca-alpha1D	CG12006	gw	Hmu	CG43143
CG3014	gpp	Bzd	CG11788	gpp	hipk	CG42724
CG30392	Gbeta13F	bun	CG11367	Gbeta13F	Hcf	CG42342
CG30487	Exn	Bsg	CG11360	Exn	Glut4EF	CG42321
CG31064	Eip93F	betaCOP	CG1105	Eip93F	gek	CG3744
CG31100	dsd	bab2	CG10880	dsd	FucT6	CG34449
CG31122	ctrip	Atpalpha	CG10600	ctrip	fs(1)h	CG3356
CG31224	CG43901	arm	bdg	CG43901	fry	CG32572
CG3123	CG42795	zfh2	Axn	CG42795	fray	CG32103
CG31233	CG42613	woc	Atf3	CG42613	fra	CG1902
CG31265	CG42541	wnd	Asx	CG42541	fog	CG17841
CG31287	CG42322	wds	AnxB9	CG42322	fliI	CG17839
CG31343	CG31224	wdb	alphagamma-element:CR32865	CG31224	fax	CG13995
CG31370	CG17600	Vps13		CG17600	fab1	CG13506
CG31523	CG17360	vnc		CG17360	Evi5	CG1317
CG3168	CG15894	VhaAC45		CG15894	Eps-15	CG11593
CG31729	CG1513	Vha68-1		CG1513	Eph	CG10555
CG31849	CG14786	vari		CG14786	enc	Cbp53E
CG31897	CG13954	Vap-33A		CG13954	eIF4G	Baldspot
CG31955	CG13739	vap		CG13739	eIF3-S8	AGO2
CG32103	CG12360	Usp7		CG12360	Ef1alpha48D	Acsl
CG32165	CG11122	unc79		CG11122	dom	Mad1
CG32301	CG10777	unc-5		CG10777	dnc	CG1909
CG32436	Bsg	tyn		Bsg	DIP2	vap
CG32473	Appl	Trip1		Appl	dikar	Srp54k
CG32572	Acon	Treh		Acon	Dhc64C	Spt3
CG3264	2mit	Trc8		2mit	Dcp2	slo
CG33012	ZAP3	Traf6		ZAP3	CtBP	sca
CG33080	wdb	TppII		wdb	crp	r2d2
CG33120	Teh2	toy		Teh2	crol	Kif3C
CG33129	Syn	tou		Syn	CR45194	dpr13
CG3323	Sox102F	Tob		Sox102F	CR41602	Dop1R2
CG3328	Smr	Tm1		Smr	cos	dikar
CG33287	Slob	tlk		Slob	Cortactin	CG43759
CG33310	SIDL	Tif-IA		SIDL	Cog3	CG42748
CG33489	sdt	tho2		sdt	cnk	CG17931
CG33521	rut	TH1		rut	Cks30A	CG17328
CG33523	RpL3	Tgs1		RpL3	ck
CG3356	Rox8	TER94		Rox8	chinmo
CG3376	Pka-R1	Ten-a		Pka-R1	cher
CG34188	p120ctn	temp		p120ctn	Chc
CG34276	Opa1	Teh1		Opa1	CG9727
CG34297	NKAIN	Tbh		NKAIN	CG9674
CG34347	nAChRalpha6	tau		nAChRalpha6	CG9426
CG34355	nAChRalpha5	Taspase1		nAChRalpha5	CG9384
CG34370	mub	Syx5		mub	CG9147
CG34384	mAChR-A	Syx16		mAChR-A	CG8878
CG34398	Kul	Sytalpha		Kul	CG8613
CG34423	Khc-73	Syt1		Khc-73	CG8552
CG34449	jvl	Syngr		jvl	CG8243
CG34457	jeb	Syn		jeb	CG7694
CG3734	Hs3st-A	Su(var)3-3		Hs3st-A	CG7564
CG3744	Glut1	Su(Tpl)		Glut1	CG7518
CG3777	GABA-B-R1	Su(P)		GABA-B-R1	CG7338
CG3809	Fife	su(f)		Fife	CG7277
CG40178	fax	stmA		fax	CG6659
CG40470	CtBP	stj		CtBP	CG6654
CG4119	CG9170	ste24a		CG9170	CG6509
CG41520	CG9003	stc		CG9003	CG6236
CG42321	CG6498	Stat92E		CG6498	CG6230
CG42326	CG5961	ssx		CG5961	CG6227
CG42342	CG45093	Srp54k		CG45093	CG5789
CG42594	CG4467	Spt6		CG4467	CG5728
CG42633	CG42797	Spt3		CG42797	CG5205
CG42724	CG42740	SPoCk		CG42740	CG4825
CG42741	CG42593	Spn		CG42593	CG4360
CG42748	CG4133	Socs16D		CG4133	CG43444
CG42795	CG4041	snz		CG4041	CG43367
CG42816	CG3556	sns		CG3556	CG43143
CG4302	CG34384	Smc5		CG34384	CG4281
CG43066	CG30497	slo		CG30497	CG42668
CG43083	CG2217	Slip1		CG2217	CG42596
CG43143	CG16791	simj		CG16791	CG42516
CG4328	CG16779	SIDL		CG16779	CG41099
CG43341	CG1657	sick		CG1657	CG41056
CG43366	CG14989	shot		CG14989	CG4036
CG43427	CG14868	Shaw		CG14868	CG4022
CG43667	CG13293	shakB		CG13293	CG40178
CG43672	CG10186	sff		CG10186	CG3862
CG43736	CG10132	Set1		CG10132	CG3812
CG43759	CG10011	sesB		CG10011	CG3744
CG43894	CASK	Sema-1a		CASK	CG3726
CG43980	Camta	Sec31		Camta	CG34402
CG44085	bru-3	Sec10		bru-3	CG3368
CG44245	beat-VII	sdt		beat-VII	CG32817
CG44422	Atx2	SdhA		Atx2	CG32809
CG45413	Apc	scrt		Apc	CG32699
CG4577	AGO1	scf		AGO1	CG32676
CG4729	XNP	sca		XNP	CG32452
CG4829	Xbp1	SC35		Xbp1	CG31739
CG4896	Ubc-E2H	sbb		Ubc-E2H	CG31342
CG4911	tutl	sba		tutl	CG30345
CG5003	Traf6	salm		Traf6	CG2794
CG5142	Tomosyn	S1P		Tomosyn	CG2747
CG5191	Toll-6	RSG7		Toll-6	CG2469
CG5265	Tob	Rpt1		Tob	CG1951
CG5466	sxc	RpS18		sxc	CG17385
CG5522	svr	Rpb7		svr	CG17018
CG5745	sol	Ror		sol	CG16974
CG5758	shi	robo		shi	CG16833
CG6006	Sac1	rno		Sac1	CG1607
CG6123	RpL7A	Rm62		RpL7A	CG14619
CG6163	RpL22	Ric		RpL22	CG14476
CG6225	roq	RhoGDI		roq	CG14299
CG6293	RhoGAP19D	RhoGAPp190		RhoGAP19D	CG13933
CG6356	rho-5	RhoGAP92B		rho-5	CG12772
CG6511	Rdl	RhoGAP19D		Rdl	CG12576
CG6614	RapGAP1	RhoBTB		RapGAP1	CG12567
CG6678	PlexB	Rfabg		PlexB	CG12299
CG6701	Pka-C1	regucalcin		Pka-C1	CG12272
CG6729	par-1	rdgB		par-1	CG12237
CG6791	OstDelta	Rcd1		OstDelta	CG11505
CG6813	Octbeta1R	Rbp		Octbeta1R	CG1146
CG6923	Nipped-B	Rab3-GEF		Nipped-B	CG11448
CG6938	Myo95E	r2d2		Myo95E	CG11247
CG6966	mus210	pxb		mus210	CG10993
CG7099	Miro	px		Miro	CG10777
CG7120	mib1	Pu		mib1	CG10353
CG7320	mask	Ptpmeg		mask	CG10254
CG7378	lute	Ptp61F		lute	Cdk12
CG7627	Liprin-gamma	Ptp10D		Liprin-gamma	Cdep
CG7650	lilli	Psn		lilli	Cdc5
CG7737	Itp-r83A	Psi		Itp-r83A	Cdc27
CG7914	hts	pre-mod(mdg4)-P		hts	capu
CG7927	Hk	pre-mod(mdg4)-L		Hk	Capr
CG8065	hipk	pre-mod(mdg4)-K		hipk	Cap
CG8086	Hel89B	pre-mod(mdg4)-J		Hel89B	CaMKII
CG8177	GCC185	pre-mod(mdg4)-I		GCC185	Cam
CG8199	fas	pre-mod(mdg4)-B		fas	Bub3
CG8206	Evi5	Pp2B-14D		Evi5	BtbVII
CG8370	E(Pc)	PP2A-B'		E(Pc)	BRWD3
CG8414	eIF4G2	Pp1alpha-96A		eIF4G2	Brca2
CG8483	eIF-4a	poe		eIF-4a	BoYb
CG8500	Ehbp1	PMCA		Ehbp1	BM-40-SPARC
CG8547	ear	pkaap		ear	beta-Spec
CG8668	dpr12	pigs		dpr12	ben
CG8833	Dop2R	pico		Dop2R	baz
CG8861	Dgk	phtf		Dgk	barc
CG8870	CycT	phr		CycT	Bap170
CG8945	ct	Pex6		ct	B52
CG9044	csw	Pep		csw	Axs
CG9121	CrebA	Pdxk		CrebA	Axn
CG9171	CR44357	Pdi		CR44357	Atx2
CG9248	CG9865	Pde1c		CG9865	ATP7
CG9270	CG9646	pcx		CG9646	Atf6
CG9314	CG9281	Pallidin		CG9281	Art7
CG9368	CG9279	P5CDh1		CG9279	Apoltp
CG9416	CG8677	p130CAS		CG8677	Ank
CG9525	CG8552	olf413		CG8552	alpha-Man-I
CG9626	CG7852	Octbeta3R		CG7852	alpha-Est9
CG9727	CG7433	Oatp30B		CG7433	aft
CG9757	CG7378	Nup98-96		CG7378	ade2
CG9896	CG7332	Nup358		CG7332	Aats-tyr
CG9932	CG6184	numb		CG6184	4EHP
CG9941	CG5989	NUCB1		CG5989
ChAT	CG5937	nSyb		CG5937
Chd1	CG5805	nsl1		CG5805
Cht7	CG5466	nrv3		CG5466
Cirl	CG5037	not		CG5037
CkIalpha	CG4577	nod		CG4577
ckn	CG4562	nmo		CG4562
ClC-c	CG45050	Nmdar2		CG45050
cmpy	CG44247	Nlg2		CG44247
cni	CG43444	Nipsnap		CG43444
Col4a1	CG43347	Nipped-B		CG43347
comm3	CG42674	NfI		CG42674
CoRest	CG42492	Nf1		CG42492
corn	CG42381	Ndfip		CG42381
coro	CG42380	Nckx30C		CG42380
CPT2	CG42379	nAChRbeta2		CG42379
cpx	CG42260	nAChRalpha7		CG42260
CRMP	CG34135	nAChRalpha5		CG34135
Crtc	CG34127	nAChRalpha1		CG34127
Ctr9	CG33111	Mvl		CG33111
ctrip	CG31619	mus304		CG31619
cwo	CG2889	mus210		CG2889
Cyp28d2	CG2519	mub		CG2519
Cyp305a1	CG2269	mts		CG2269
Cyp313a2	CG17816	Mst85C		CG17816
Cyp4p1	CG16979	msps		CG16979
Cyp6a15Psi	CG1677	Mp		CG1677
D19A	CG15765	moi		CG15765
Desat1	CG1444	mod(r)		CG1444
Desat2	CG12531	mod(mdg4)		CG12531
Dhc16F	CG11768	Mkp3		CG11768
Dhc98D	CG11505	mir-1001		CG11505
dikar	CG11448	Mid1		CG11448
DIP-alpha	CG11138	Mi-2		CG11138
DIP-beta	CG10353	mGluR		CG10353
DIP-theta	cg	MESK2		cg
DJ-1alpha	Cand1	MED14		Cand1
dl	cac	mam		cac
dmpd	Atg1	loqs		Atg1
dmt	A2bp1	lmgB		A2bp1
Dmtn	4EHP	lmgA		4EHP
DNApol-epsilon255	Zpr1	Lin29		Zpr1
dop	X11Lbeta	lgs		X11Lbeta
Dop1R2	wkd	larp		wkd
DopEcR	wge	lap		wge
dpr13	wech	lack		wech
dpr18	vig	l(3)L1231		vig
dpr7	VhaAC45	l(3)72Ab		VhaAC45
dpy	velo	l(2)35Df		velo
drpr	Usf	Klc		Usf
Dscam1	unc-119	Kif3C		unc-119
dsx	Ucp4A	Khc-73		Ucp4A
Duba	UBL3	kek6		UBL3
E(var)3-9	tyf	kek1		tyf
E2f1	Trip1	kcc		Trip1
Eaat1	Trf2	kat-60L1		Trf2
ear	tna	kappaB-Ras		tna
ec	Tm1	jvl		Tm1
Edc3	tio	Jupiter		tio
eIF3d1	Tango9	jp		Tango9
Eip78C	Syt1	jeb		Syt1
Ekar	sws	jar		sws
elg1	swm	ird1		swm
emp	stj	Imp		stj
Esyt2	ssx	Iap2		ssx
Etf-QO	Spred	htt		Spred
Ets65A	SPoCk	hts		SPoCk
fal	Spn	Hsc70-4		Spn
FANCI	SP2353	Hr46		SP2353
FASN1	Socs16D	HPS4		Socs16D
Fatp	Smox	Hmt4-20		Smox
fd59A	sm	Hmgs		sm
Fhos	Slip1	Hk		Slip1
Fili	sky	hk		sky
fln	sff	hiw		sff
Flo2	sesB	Hip14		sesB
frj	SerT	Hexo1		SerT
FucTA	Sec23	Hel89B		Sec23
Fur2	sd	HDAC4		sd
GAPcenA	RpS2	hang		RpS2
Gba1b	RpS16	Gyk		RpS16
Gbs-70E	Ric	Gyc88E		Ric
Gclc	Rh7	GstO3		Rh7
gig	Reph	gro		Reph
Girdin	rdgA	grn		rdgA
Gk2	Rcd5	gprs		Rcd5
Glt	Rbcn-3A	GPHR		Rbcn-3A
GluRIID	puf	Gmap		puf
gol	Ptp61F	Glut1		Ptp61F
Gp210	Ppcs	GluClalpha		Ppcs
Gpo1	plx	gish		plx
Gr32a	pico	GCC185		pico
Gr36b	Pex23	gatA		Pex23
Gr97a	P5CDh1	Galphas		P5CDh1
Grip163	osa	Galphao		osa
grnd	norpA	GABA-B-R1		norpA
GstT4	Non1	G9a		Non1
Gyc32E	nocte	fwe		nocte
Gyc89Db	nmo	fu		nmo
Hasp	Nhe2	fry		Nhe2
hdc	ND75	Flo2		ND75
hfp	Nat1	fbl6		Nat1
Hil	na	fax		na
Hmt-1	mwh	faf		mwh
hop	Mob2	eys		Mob2
Hph	Mnt	Exo84		Mnt
Hr4	mlt	Evi5		mlt
Hr51	Mkp3	Ephrin		Mkp3
Hs3st-B	Mgat2	E(Pc)		Mgat2
Hsc70-4	MAN1	Epac		MAN1
hyd	lqfR	Ent3		lqfR
IleRS	Lin29	Ent2		Lin29
inc	Lim1	ema		Lim1
IP3K2	Lar	Eip93F		Lar
Ir11a	kek3	eIF4G2		kek3
Ir41a	kek1	eIF4G		kek1
Ir47a	KCNQ	eIF4AIII		KCNQ
Ir52c	kcc	eIF-3p66		kcc
Ir67a	Karybeta3	EF2		Karybeta3
Jarid2	Kap3	east		Kap3
jbug	jp	dysc		jp
jim	Irp-1A	Droj2		Irp-1A
jnj	Iap2	Drep-1		Iap2
jub	Hr46	dpr17		Hr46
jumu	hk	dpr13		hk
jv	Hip14	dpr11		Hip14
kar	gprs	DOR		gprs
kcc	Ggamma30A	Dop1R2		Ggamma30A
kek4	GC	dom		GC
kek6	gatA	DMAP1		gatA
kel	GABA-B-R2	DIP2		GABA-B-R2
Kif3C	FBX011	DIP1		FBX011
Klp31E	eys	dikar		eys
kn	Eps-15	DhpD		Eps-15
l(1)G0196	Epac	Dhc64C		Epac
l(2)01289	Ent3	Dg		Ent3
l(3)76BDm	eIF3-S9	Den1		eIF3-S9
l(3)mbt	eIF3-S10	Dcp2		eIF3-S10
L2HGDH	Edem1	dbo		Edem1
Lcch3	eag	DAAM		eag
Ldh	Dyb	D12		Dyb
lic	Dsp1	CycJ		Dsp1
lid	Drl-2	Cul3		Drl-2
Lim1	dpr9	Cul2		dpr9
LManI	dpr11	cu		dpr11
LManII	DOR	ctp		DOR
LManV	DNApol-alpha50	Csk		DNApol-alpha50
Lpin	dlg1	CrebA		dlg1
Lrch	Dhc64C	crc		Dhc64C
Lrrk	d4	CR45194		d4
Ltn1	Csk	CR45141		Csk
lush	crol	CR44999		crol
lva	crn	CR44886		crn
mAChR-B	CR32773	CR44816		CR32773
Mad1	CR31451	CR44291		CR31451
Mal-A8	CkIIbeta	CR44118		CkIIbeta
Map205	cic	CR44117		cic
Marcal1	chrb	CR43836		chrb
mars	chic	CR43786		chic
mbl	CG9801	CR31451		CG9801
Mccc2	CG9775	cpo		CG9775
Mctp	CG9674	coro		CG9674
MCU	CG9413	corn		CG9413
Mef2	CG9395	Cont		CG9395
Mekk1	CG9005	comt		CG9005
Met	CG8405	comm		CG8405
metl	CG8243	Cnot4		CG8243
mex1	CG8177	ClC-c		CG8177
Mhc	CG8176	Clamp		CG8176
mirr	CG8155	CkIIbeta		CG8155
Mitf	CG7686	cic		CG7686
Mlc2	CG7289	Chc		CG7289
mmd	CG7083	CG9987		CG7083
Mmp1	CG6424	CG9801		CG6424
mmy	CG6299	CG9588		CG6299
Mnn1	CG6294	CG9485		CG6294
Mob2	CG6282	CG9386		CG6282
mRpS9	CG6024	CG9279		CG6024
ms(3)76Cc	CG5902	CG9153		CG5902
Msh6	CG5890	CG9109		CG5890
msi	CG5316	CG9005		CG5316
Msp300	CG5261	CG8677		CG5261
msps	CG5205	CG8641		CG5205
mthl10	CG4887	CG8613		CG4887
mtsh	CG4825	CG8602		CG4825
mxc	CG45263	CG8494		CG45263
Myb	CG43921	CG8481		CG43921
Myo61F	CG43902	CG8405		CG43902
na	CG43783	CG7692		CG43783
Naa20A	CG43739	CG7637		CG43739
nAChRalpha1	CG43732	CG7598		CG43732
nAChRbeta1	CG43707	CG7504		CG43707
ng2	CG43066	CG7430		CG43066
Nipped-B	CG42575	CG7378		CG42575
Nipsnap	CG42404	CG7371		CG42404
NKAIN	CG42268	CG7277		CG42268
Nlg1	CG4036	CG7272		CG4036
Nmdar1	CG34353	CG7185		CG34353
Nna1	CG33217	CG7149		CG33217
nompA	CG32758	CG7029		CG32758
Npc1a	CG32700	CG6923		CG32700
Ntl	CG32521	CG6654		CG32521
Nup93-1	CG3198	CG6453		CG3198
Octbeta2R	CG31678	CG6401		CG31678
ome	CG31156	CG6340		CG31156
Optix	CG2469	CG6299		CG2469
Or23a	CG2225	CG6294		CG2225
Or43b	CG18812	CG6191		CG18812
Or85b	CG1824	CG6154		CG1824
Oscillin	CG17684	CG6006		CG17684
Oseg2	CG17565	CG5902		CG17565
Osi7	CG15628	CG5861		CG15628
osk	CG14762	CG5830		CG14762
Pal2	CG14619	CG5805		CG14619
Panx	CG14431	CG5554		CG14431
Parg	CG14408	CG5412		CG14408
PCB	CG14322	CG5285		CG14322
Pde1c	CG13928	CG5191		CG13928
Pde8	CG12912	CG4911		CG12912
pdm2	CG12605	CG4825		CG12605
pdm3	CG12290	CG4743		CG12290
per	CG12194	CG4658		CG12194
PGRP-SA	CG12034	CG4587		CG12034
Pih1D1	CG11486	CG4562		CG11486
pip	CG11148	CG45092		CG11148
PIP82	CG10289	CG45088		CG10289
pk	CenG1A	CG45071		CenG1A
Pkc53E	cdm	CG45002		cdm
Pkcdelta	Cdk12	CG44247		Cdk12
Plc21C	casp	CG43902		casp
Pld	CanA-14F	CG43867		CanA-14F
ple	CaMKII	CG43759		CaMKII
plum	CadN	CG43737		CadN
plx	c12.2	CG43707		c12.2
poe	Bzd	CG43689		Bzd
ppk23	bur	CG43347		bur
PPO1	bru	CG43343		bru
Ppr-Y	brp	CG43143		brp
prc	Blimp-1	CG42797		Blimp-1
Prm	BicD	CG42795		BicD
Prosalpha2	beta-Spec	CG42748		beta-Spec
Ptp36E	beat-IIb	CG42740		beat-IIb
puc	B4	CG42671		B4
px	ATPCL	CG42666		ATPCL
pyr	Atet	CG42613		Atet
r2d2	Asator	CG42593		Asator
Rab7	Aps	CG42455		Aps
Rack1	aPKC	CG42402		aPKC
RAF2	Ant2	CG42322		Ant2
Rap1	Ank	CG4230		Ank
raw	alpha-Cat	CG42265		alpha-Cat
rdgA	Alk	CG42258		Alk
RecQ5	Abl	CG4074		Abl
Rgk1	Aats-lys	CG3967		Aats-lys
Rgk3	Aats-gln	CG3689		Aats-gln
Rgl	Zyx	CG3651		Zyx
rhea	woc	CG3548		woc
RhoBTB	Wee1	CG3530		Wee1
RhoGAP19D	vnc	CG3523		vnc
RhoGAP92B	Vha26	CG34449		Vha26
RhoGAPp190	Vap-33A	CG34357		Vap-33A
Rif1	Uro	CG34351		Uro
rk	unc-13-4A	CG34293		unc-13-4A
RluA-1	Ubqn	CG3409		Ubqn
Rme-8	Ubi-p5E	CG33639		Ubi-p5E
RNaseMRP:RNA	Uba2	CG33217		Uba2
rno	Tudor-SN	CG3294		Tudor-SN
roq	tud	CG32758		tud
RpI1	tty	CG32756		tty
RpS2	Trxr-1	CG32699		Trxr-1
Rtnl2	trio	CG32204		trio
rtv	Treh	CG32107		Treh
S	tral	CG32103		tral
Saf-B	TppII	CG31814		TppII
Sap-r	tou	CG31731		tou
Sap130	Tor	CG31646		Tor
sas	tlk	CG31635		tlk
Sb	tipE	CG31619		tipE
sba	tinc	CG31522		tinc
sc	Teh4	CG31191		Teh4
sca	Tcp-1zeta	CG3104		Tcp-1zeta
scb	Tao	CG30503		Tao
SCCRO	Tango7	CG30493		Tango7
Scp1	Tango6	CG30419		Tango6
sdt	Tango10	CG30158		Tango10
Sec24AB	Tak1	CG3009		Tak1
Sec71	Syx1A	CG2865		Syx1A
Sema2a	Sytbeta	CG2258		Sytbeta
Sema2b	Synj	CG2225		Synj
sff	Surf4	CG2217		Surf4
Shawl	Sur-8	CG1951		Sur-8
side-VII	stv	CG1815		stv
Sik3	Stam	CG17985		Stam
sim	srpk79D	CG17931		srpk79D
Sirup	Src42A	CG17829		Src42A
Skeletor	Spps	CG17806		Spps
Slc45-1	Spn55B	CG17698		Spn55B
slim	spict	CG17684		spict
slo	spg	CG1750		spg
Slob	SoxN	CG17385		SoxN
smal	Sox21b	CG17360		Sox21b
Smg5	Sos	CG17328		Sos
Smox	snama	CG17321		snama
smp-30	Sln	CG17065		Sln
Snm1	skd	CG16833		skd
Snmp2	SK	CG16817		SK
Socs16D	sina	CG16779		sina
sofe	simj	CG16771		simj
Sox15	SIFaR	CG1646		SIFaR
SP1173	Set1	CG15803		Set1
Spc105R	4-Sep	CG15522		4-Sep
Spf45	Sec5	CG15270		Sec5
spn-A	Sec16	CG1513		Sec16
Spn42Dc	SdhA	CG14982		SdhA
Spn43Aa	SCAP	CG1486		SCAP
spok	Scamp	CG14777		Scamp
spri	sbb	CG14646		sbb
Spt3	sba	CG14619		sba
Sras	sax	CG14509		sax
Src42A	S2P	CG14476		S2P
Srp54k	RpS7	CG1444		RpS7
Srp68	RpS24	CG14431		RpS24
Srpk79D	RpS18	CG14372		RpS18
st	RpL8	CG14322		RpL8
stac	RpL27	CG14274		RpL27
stan	RpL13	CG1427		RpL13
stl	Ror	CG13995		Ror
Stt3B	rno	CG13954		rno
su(sable)	rn	CG13937		rn
Sur-8	Rlip	CG13893		Rlip
sv	rin	CG13865		rin
svr	rho-7	CG13850		rho-7
Syn2	rgn	CG13739		rgn
Syt1	rdx	CG1344		rdx
Syt7	Rdh	CG13203		Rdh
Taf1	RagA-B	CG13192		RagA-B
tau	Rad17	CG13085		Rad17
Taz	Rack1	CG12950		Rack1
TBCC	r	CG12912		r
Tep3	qvr	CG12730		qvr
Tep4	pzg	CG12360		pzg
Tfb1	Pxn	CG1233		Pxn
Tie	Pvf3	CG12316		Pvf3
Tig	pum	CG12290		pum
TkR99D	pug	CG12263		pug
Tm2	Ptpmeg	CG12239		Ptpmeg
TM9SF3	PTP-ER	CG12006		PTP-ER
tmod	Ptp99A	CG11873		Ptp99A
tn	psq	CG11788		psq
Toll-7	PsGEF	CG11658		PsGEF
toy	Proc	CG11448		Proc
TRAM	Pp2B-14D	CG11367		Pp2B-14D
Trpgamma	Pp2A-29B	CG11360		Pp2A-29B
Trpm	pog	CG11148		pog
Tsf1	poe	CG1105		poe
Tsp42A	PMCA	CG11000		PMCA
Tsp74F	Plc21C	CG10880		Plc21C
TTLL3B	Pka-R2	CG10803		Pka-R2
tud	pkaap	CG10600		pkaap
tutl	PIP5K59B	CG10508		PIP5K59B
twe	pigs	CG10289		pigs
Ubc6	phyl	CG10249		phyl
Unc-76	phr	CG10171		phr
Unc-89	pHCl	CG10082		pHCl
unc80	Pex5	Ced-12		Pex5
up	Pdp1	Cdk5alpha		Pdp1
ush	Pdk1	Cdc5		Pdk1
Usp10	Pde8	Cdc27		Pde8
VAChT	Pde1c	Cct1		Pde1c
vap	pcs	Capr		pcs
Vha26	Pcl	Cand1		Pcl
Vha68-2	Pask	CanA-14F		Pask
vkg	Parp	Calx		Parp
Vmat	Pallidin	Cals		Pallidin
Vps13B	Osbp	Bub3		Osbp
Vps60	orb2	Bruce		orb2
wdp	O-fut2	bru		O-fut2
Wdr62	Oda	brat		Oda
WDY	Nup358	br		Nup358
wg	Nrg	bol		Nrg
Wnk	Npl4	bin3		Npl4
XNP	Not10	beat-VII		Not10
ytr	not	beat-VI		not
Zasp52	Nipsnap	beat-Va		Nipsnap
zf30C	nej	bdg		nej
zfh1	Nedd4	Axn		Nedd4
Ziz	Nak	Atx2		Nak
ZnT86D	nAChRalpha7	atms		nAChRalpha7
	nAChRalpha4	Atf3		nAChRalpha4
	nAChRalpha1	Atet		nAChRalpha1
	mura	Asx		mura
	mRpS30	Apoltp		mRpS30
	mRpL44	AP-1mu		mRpL44
	mRpL39	AnxB9		mRpL39
	mrn	Ant2		mrn
	Moe	AMPKalpha		Moe
	mod(mdg4)	alpha-Spec		mod(mdg4)
	mod	alphagamma-element:CR32865		mod
	mmd	alpha-Cat		mmd
	MKP-4	alph		MKP-4
	Mgat1	Alas		Mgat1
	MEP-1	adp		MEP-1
	Mekk1	Adar		Mekk1
	MED1	Ack		MED1
	Madm	Ace		Madm
	lva	Abl		lva
	Lpin	ab		Lpin
	LIMK1	Aats-lys		LIMK1
	ligatin	Aats-ile		ligatin
	lig	5-HT1A		lig
	lid	140up		lid
	ldlCp			ldlCp
	l(3)mbt			l(3)mbt
	l(2)37Bb			l(2)37Bb
	l(1)G0196			l(1)G0196
	l(1)G0007			l(1)G0007
	Klp10A			Klp10A
	Kap-alpha1			Kap-alpha1
	jdp			jdp
	janA			janA
	IntS11			IntS11
	inaE			inaE
	hyd			hyd
	Hs2st			Hs2st
	Hph			Hph
	homer			homer
	Hmu			Hmu
	HLH106			HLH106
	hiw			hiw
	His3.3B			His3.3B
	hig			hig
	Hex-A			Hex-A
	Hcs			Hcs
	hang			hang
	Gyc32E			Gyc32E
	Gug			Gug
	gro			gro
	Grip163			Grip163
	Gprk2			Gprk2
	godzilla			godzilla
	Glycogenin			Glycogenin
	Glut4EF			Glut4EF
	Gie			Gie
	Gfrl			Gfrl
	Gbs-76A			Gbs-76A
	GATAd			GATAd
	Gapdh2			Gapdh2
	gammaTub23C			gammaTub23C
	Gadd34			Gadd34
	ftz-f1			ftz-f1
	Fs(2)Ket			Fs(2)Ket
	Frq2			Frq2
	Frq1			Frq1
	fred			fred
	fliI			fliI
	Fim			Fim
	Fem-1			Fem-1
	Fcp1			Fcp1
	Faf			Faf
	faf			faf
	fab1			fab1
	esn			esn
	EndoA			EndoA
	ema			ema
	eIF3-S8			eIF3-S8
	eIF-3p40			eIF-3p40
	eIF2B-beta			eIF2B-beta
	eIF2B-alpha			eIF2B-alpha
	egh			egh
	Ef1alpha100E			Ef1alpha100E
	Edc3			Edc3
	ebd1			ebd1
	Dyrk2			Dyrk2
	Dscam2			Dscam2
	drosha			drosha
	drongo			drongo
	dpr17			dpr17
	dpr14			dpr14
	DppIII			DppIII
	DIP1			DIP1
	DhpD			DhpD
	Den1			Den1
	Dek			Dek
	Dcp2			Dcp2
	Dap160			Dap160
	Cul3			Cul3
	CTPsyn			CTPsyn
	Crtc			Crtc
	CR45204			CR45204
	CR44999			CR44999
	CR44894			CR44894
	CR42491			CR42491
	CR31781			CR31781
	Cpr			Cpr
	Con			Con
	comt			comt
	Cnx99A			Cnx99A
	Cnot4			Cnot4
	CLIP-190			CLIP-190
	Clamp			Clamp
	chinmo			chinmo
	CHES-1-like			CHES-1-like
	Chc			Chc
	CG9940			CG9940
	CG9715			CG9715
	CG9650			CG9650
	CG9578			CG9578
	CG9386			CG9386
	CG9330			CG9330
	CG9119			CG9119
	CG9104			CG9104
	CG9044			CG9044
	CG8929			CG8929
	CG8909			CG8909
	CG8818			CG8818
	CG8726			CG8726
	CG8485			CG8485
	CG8388			CG8388
	CG8301			CG8301
	CG8229			CG8229
	CG8188			CG8188
	CG8184			CG8184
	CG8079			CG8079
	CG7990			CG7990
	CG7785			CG7785
	CG7766			CG7766
	CG7692			CG7692
	CG7627			CG7627
	CG7441			CG7441
	CG7430			CG7430
	CG7371			CG7371
	CG7368			CG7368
	CG7326			CG7326
	CG7182			CG7182
	CG7154			CG7154
	CG7029			CG7029
	CG6966			CG6966
	CG6903			CG6903
	CG6867			CG6867
	CG6843			CG6843
	CG6512			CG6512
	CG6454			CG6454
	CG6453			CG6453
	CG6276			CG6276
	CG6227			CG6227
	CG6123			CG6123
	CG5991			CG5991
	CG5641			CG5641
	CG5604			CG5604
	CG5463			CG5463
	CG5337			CG5337
	CG5021			CG5021
	CG4768			CG4768
	CG4670			CG4670
	CG4615			CG4615
	CG45092			CG45092
	CG44837			CG44837
	CG44422			CG44422
	CG44245			CG44245
	CG44243			CG44243
	CG43795			CG43795
	CG43778			CG43778
	CG43737			CG43737
	CG43689			CG43689
	CG4360			CG4360
	CG43427			CG43427
	CG43367			CG43367
	CG43102			CG43102
	CG42837			CG42837
	CG42813			CG42813
	CG4281			CG4281
	CG42596			CG42596
	CG42458			CG42458
	CG42455			CG42455
	CG42346			CG42346
	CG4230			CG4230
	CG42265			CG42265
	CG42245			CG42245
	CG42232			CG42232
	CG41099			CG41099
	CG40178			CG40178
	CG3797			CG3797
	CG3638			CG3638
	CG3530			CG3530
	CG34404			CG34404
	CG34357			CG34357
	CG34354			CG34354
	CG3409			CG3409
	CG33981			CG33981
	CG3368			CG3368
	CG33543			CG33543
	CG33303			CG33303
	CG33199			CG33199
	CG33181			CG33181
	CG33144			CG33144
	CG32647			CG32647
	CG3257			CG3257
	CG32486			CG32486
	CG32479			CG32479
	CG32095			CG32095
	CG32017			CG32017
	CG31646			CG31646
	CG30158			CG30158
	CG30015			CG30015
	CG2926			CG2926
	CG2818			CG2818
	CG2698			CG2698
	CG2691			CG2691
	CG2316			CG2316
	CG2182			CG2182
	CG2063			CG2063
	CG1983			CG1983
	CG18675			CG18675
	CG18549			CG18549
	CG18208			CG18208
	CG17807			CG17807
	CG17698			CG17698
	CG17683			CG17683
	CG17514			CG17514
	CG1750			CG1750
	CG17385			CG17385
	CG1718			CG1718
	CG17162			CG17162
	CG17159			CG17159
	CG16940			CG16940
	CG1688			CG1688
	CG16833			CG16833
	CG16711			CG16711
	CG1598			CG1598
	CG15803			CG15803
	CG1578			CG1578
	CG15760			CG15760
	CG15735			CG15735
	CG15618			CG15618
	CG15514			CG15514
	CG15312			CG15312
	CG15309			CG15309
	CG15111			CG15111
	CG15100			CG15100
	CG15099			CG15099
	CG14812			CG14812
	CG14683			CG14683
	CG14669			CG14669
	CG14562			CG14562
	CG14535			CG14535
	CG14476			CG14476
	CG14446			CG14446
	CG14441			CG14441
	CG14438			CG14438
	CG14435			CG14435
	CG14372			CG14372
	CG14299			CG14299
	CG1427			CG1427
	CG14186			CG14186
	CG13893			CG13893
	CG13850			CG13850
	CG13759			CG13759
	CG13650			CG13650
	CG13369			CG13369
	CG12929			CG12929
	CG12541			CG12541
	CG12207			CG12207
	CG12090			CG12090
	CG11970			CG11970
	CG11771			CG11771
	CG11601			CG11601
	CG11523			CG11523
	CG11275			CG11275
	CG11099			CG11099
	CG11035			CG11035
	CG10949			CG10949
	CG1091			CG1091
	CG10830			CG10830
	CG10803			CG10803
	CG10646			CG10646
	CG10631			CG10631
	CG10616			CG10616
	CG10576			CG10576
	CG10565			CG10565
	CG10508			CG10508
	CG10426			CG10426
	CG10362			CG10362
	CG10254			CG10254
	CG10053			CG10053
	Cdk5alpha			Cdk5alpha
	Cdc5			Cdc5
	Cctgamma			Cctgamma
	Cbl			Cbl
	capu			capu
	Capr			Capr
	Ca-beta			Ca-beta
	bves			bves
	Bub3			Bub3
	Bruce			Bruce
	Brd8			Brd8
	Brca2			Brca2
	br			br
	blw			blw
	bi			bi
	betaCOP			betaCOP
	bel			bel
	beat-VI			beat-VI
	beat-Va			beat-Va
	Atxn7			Atxn7
	att-ORFA			att-ORFA
	ATPsyn-gamma			ATPsyn-gamma
	Atg17			Atg17
	Arpc1			Arpc1
	Arp6			Arp6
	Apoltp			Apoltp
	AP-1mu			AP-1mu
	AMPdeam			AMPdeam
	alt			alt
	alpha-Spec			alpha-Spec
	alph			alph
	Alh			Alh
	akirin			akirin
	Ack-like			Ack-like
	ACC			ACC
	Aats-leu			Aats-leu
	5-HT1A			5-HT1A
	14-3-3epsilon			14-3-3epsilon
	Zw10			Zw10
	zip			zip
	zfh1			zfh1
	zf30C			zf30C
	ytr			ytr
	yrt			yrt
	ymp			ymp
	Ykt6			Ykt6
	Yippee			Yippee
	Xrp1			Xrp1
	X11L			X11L
	wuho			wuho
	wry			wry
	Wnk			Wnk
	wmd			wmd
	wls			wls
	whd			whd
	wdn			wdn
	waw			waw
	wake			wake
	Vsx2			Vsx2
	vsg			vsg
	Vrp1			Vrp1
	Vps13			Vps13
	vlc			vlc
	vimar			vimar
	vib			vib
	Vha68-1			Vha68-1
	Vha55			Vha55
	Vha44			Vha44
	Vha16-1			Vha16-1
	ventrally-expressed-protein-D			ventrally-expressed-protein-D
	Vap-33B			Vap-33B
	Vang			Vang
	Usp7			Usp7
	Usp12-46			Usp12-46
	ush			ush
	Upf2			Upf2
	unk			unk
	unc80			unc80
	Unc-76			Unc-76
	Unc-115b			Unc-115b
	Unc-115a			Unc-115a
	Ulp1			Ulp1
	Uhg3			Uhg3
	UGP			UGP
	Ufd1-like			Ufd1-like
	Uev1A			Uev1A
	Uch			Uch
	Ublcp1			Ublcp1
	Ube3a			Ube3a
	Uba1			Uba1
	U2af50			U2af50
	Txl			Txl
	tws			tws
	TwdlG			TwdlG
	Tusp			Tusp
	tub			tub
	ttv			ttv
	Tsp96F			Tsp96F
	Tsp66E			Tsp66E
	Tsp42Ek			Tsp42Ek
	trn			trn
	Trim9			Trim9
	Trc8			Trc8
	Trap1			Trap1
	toy			toy
	tow			tow
	Top1			Top1
	Tnks			Tnks
	tmod			tmod
	Tim10			Tim10
	ths			ths
	Thiolase			Thiolase
	Tgs1			Tgs1
	TfIIS			TfIIS
	TfIIFbeta			TfIIFbeta
	TfIIEalpha			TfIIEalpha
	Tfb5			Tfb5
	TFAM			TFAM
	TER94			TER94
	temp			temp
	Teh3			Teh3
	Tctp			Tctp
	T-cp1			T-cp1
	TBCB			TBCB
	tau			tau
	Task7			Task7
	Task6			Task6
	Tango14			Tango14
	Tango13			Tango13
	Tango1			Tango1
	tai			tai
	Taf6			Taf6
	Taf5			Taf5
	tadr			tadr
	Syx18			Syx18
	Syx16			Syx16
	Syx13			Syx13
	Sytalpha			Sytalpha
	Syt12			Syt12
	Synd			Synd
	syd			syd
	Sxl			Sxl
	Su(var)3-7			Su(var)3-7
	Su(var)3-3			Su(var)3-3
	sun			sun
	Sulf1			Sulf1
	su(f)			su(f)
	sty			sty
	stc			stc
	Stat92E			Stat92E
	stan			stan
	Ssrp			Ssrp
	ssp3			ssp3
	ssp2			ssp2
	Sry-delta			Sry-delta
	SRPK			SRPK
	Srp68			Srp68
	sr			sr
	spz			spz
	Spt6			Spt6
	Sps2			Sps2
	SppL			SppL
	spn-B			spn-B
	spi			spi
	SpdS			SpdS
	SP555			SP555
	sowah			sowah
	Snx3			Snx3
	sns			sns
	snRNA:U2:34ABc			snRNA:U2:34ABc
	snRNA:U2:34ABb			snRNA:U2:34ABb
	sno			sno
	Snap25			Snap25
	smid			smid
	Smg5			Smg5
	SmE			SmE
	slpr			slpr
	slmb			slmb
	sll			sll
	skap			skap
	siz			siz
	Sir2			Sir2
	Sik3			Sik3
	side			side
	sick			sick
	shakB			shakB
	SH3PX1			SH3PX1
	sgg			sgg
	Sfp78E			Sfp78E
	SF2			SF2
	SF1			SF1
	Set			Set
	1-Sep			1-Sep
	Sema-2a			Sema-2a
	SelR			SelR
	Sec63			Sec63
	Sec24CD			Sec24CD
	Sec10			Sec10
	sea			sea
	sda			sda
	scyl			scyl
	scu			scu
	scro			scro
	scrib			scrib
	schlank			schlank
	Scgbeta			Scgbeta
	sced			sced
	SC35			SC35
	Sbp2			Sbp2
	Sam-S			Sam-S
	salr			salr
	S6k			S6k
	rump			rump
	ru			ru
	rti			rti
	Rpt6			Rpt6
	Rpt2			Rpt2
	Rpt1			Rpt1
	RpS9			RpS9
	RpS8			RpS8
	RpS19a			RpS19a
	RpS14b			RpS14b
	RpS11			RpS11
	RpS10b			RpS10b
	Rpn2			Rpn2
	Rpn10			Rpn10
	Rpn1			Rpn1
	RpLP0			RpLP0
	RpL9			RpL9
	RpL7-like			RpL7-like
	RpL6			RpL6
	RpL5			RpL5
	RpL38			RpL38
	RpL37A			RpL37A
	RpL24-like			RpL24-like
	RpL24			RpL24
	RpL23A			RpL23A
	RpL19			RpL19
	RpL18A			RpL18A
	RpL18			RpL18
	RpL14			RpL14
	RpL12			RpL12
	RpII140			RpII140
	Rph			Rph
	Rpd3			Rpd3
	RN-tre			RN-tre
	Rnp4F			Rnp4F
	Rm62			Rm62
	RhoGAP92B			RhoGAP92B
	RhoGAP68F			RhoGAP68F
	RhoGAP1A			RhoGAP1A
	RhoBTB			RhoBTB
	Rho1			Rho1
	rho			rho
	rgr			rgr
	Rgk2			Rgk2
	Reps			Reps
	Rep			Rep
	regucalcin			regucalcin
	REG			REG
	Rcd1			Rcd1
	Rbp1-like			Rbp1-like
	Rbp			Rbp
	Rb97D			Rb97D
	ras			ras
	rap			rap
	Ranbp16			Ranbp16
	Ran			Ran
	RAF2			RAF2
	rad			rad
	Rac1			Rac1
	Rab3-GEF			Rab3-GEF
	Rab35			Rab35
	Rab3			Rab3
	Rab10			Rab10
	Rab1			Rab1
	R			R
	qtc			qtc
	qkr58E-3			qkr58E-3
	qkr58E-1			qkr58E-1
	px			px
	PVRAP			PVRAP
	Pu			Pu
	Psn			Psn
	prt			prt
	prominin-like			prominin-like
	Prestin			Prestin
	pre-mod(mdg4)-E			pre-mod(mdg4)-E
	pre-mod(mdg4)-C			pre-mod(mdg4)-C
	pre-mod(mdg4)-AB			pre-mod(mdg4)-AB
	PrBP			PrBP
	pps			pps
	PPP4R2r			PPP4R2r
	ppl			ppl
	Ppat-Dpck			Ppat-Dpck
	Pp1alpha-96A			Pp1alpha-96A
	Pp1-87B			Pp1-87B
	porin			porin
	Pop2			Pop2
	pnut			pnut
	pn			pn
	Plap			Plap
	Pkc98E			Pkc98E
	Pkc53E			Pkc53E
	Pk92B			Pk92B
	pita			pita
	Pink1			Pink1
	Pih1D1			Pih1D1
	Piezo			Piezo
	PICK1			PICK1
	Pi4KIIalpha			Pi4KIIalpha
	PI31			PI31
	phtf			phtf
	ph-p			ph-p
	phl			phl
	PhKgamma			PhKgamma
	PH4alphaEFB			PH4alphaEFB
	PGAP5			PGAP5
	pgant2			pgant2
	Pfrx			Pfrx
	Pfk			Pfk
	Pex13			Pex13
	Pep			Pep
	pea			pea
	PDZ-GEF			PDZ-GEF
	Pdxk			Pdxk
	pdm3			pdm3
	Pdi			Pdi
	Pdfr			Pdfr
	Pde11			Pde11
	pcx			pcx
	Pbp49			Pbp49
	Pbgs			Pbgs
	Pax			Pax
	Patsas			Patsas
	Patronin			Patronin
	park			park
	PAN2			PAN2
	Paip2			Paip2
	Pabp2			Pabp2
	Pa1			Pa1
	P5cr			P5cr
	p47			p47
	p130CAS			p130CAS
	otp			otp
	Ostgamma			Ostgamma
	Oseg1			Oseg1
	orb			orb
	Or43b			Or43b
	Opbp			Opbp
	onecut			onecut
	omd			omd
	Oli			Oli
	olf186-F			olf186-F
	Octbeta3R			Octbeta3R
	Oamb			Oamb
	Nxf3			Nxf3
	Nurf-38			Nurf-38
	Nup98-96			Nup98-96
	Nup50			Nup50
	Nup44A			Nup44A
	Nup154			Nup154
	numb			numb
	NTPase			NTPase
	nSyb			nSyb
	nsl1			nsl1
	nrv3			nrv3
	Nrt			Nrt
	Nplp1			Nplp1
	Not3			Not3
	Nop60B			Nop60B
	Nop56			Nop56
	Non3			Non3
	Noa36			Noa36
	nmd			nmd
	Nlg2			Nlg2
	nito			nito
	NitFhit			NitFhit
	Nipped-A			Nipped-A
	NiPp1			NiPp1
	NFAT			NFAT
	Nf1			Nf1
	Nelf-A			Nelf-A
	Ndfip			Ndfip
	nbs			nbs
	nAChRbeta2			nAChRbeta2
	Nab2			Nab2
	NAA20			NAA20
	Muted			Muted
	mus304			mus304
	mtt			mtt
	mts			mts
	mtRNApol			mtRNApol
	Mtp			Mtp
	mtm			mtm
	Mtap			Mtap
	MTA1-like			MTA1-like
	Mst85C			Mst85C
	MsR2			MsR2
	msps			msps
	msl-2			msl-2
	msk			msk
	msi			msi
	mRpS29			mRpS29
	mRpS23			mRpS23
	mRpS22			mRpS22
	mRpL46			mRpL46
	mRpL40			mRpL40
	mRpL36			mRpL36
	mRpL19			mRpL19
	mRpL15			mRpL15
	MRP			MRP
	MRG15			MRG15
	Mp			Mp
	mop			mop
	mon2			mon2
	moi			moi
	mod(r)			mod(r)
	Moca-cyp			Moca-cyp
	Mob4			Mob4
	mle			mle
	Mkrn1			Mkrn1
	Mkk4			Mkk4
	mirr			mirr
	mir-4952			mir-4952
	mir-1001			mir-1001
	mim			mim
	milt			milt
	mi			mi
	MFS18			MFS18
	MFS17			MFS17
	MFS16			MFS16
	MFS15			MFS15
	MFS10			MFS10
	Mfap1			Mfap1
	metro			metro
	MESR4			MESR4
	MESK2			MESK2
	Mes-4			Mes-4
	mei-W68			mei-W68
	Meics			Meics
	Mef2			Mef2
	MED6			MED6
	me31B			me31B
	m-cup			m-cup
	Max			Max
	MAPk-Ak2			MAPk-Ak2
	Map205			Map205
	luna			luna
	lt			lt
	lsn			lsn
	Lrrk			Lrrk
	lost			lost
	lmgB			lmgB
	lmgA			lmgA
	Lis-1			Lis-1
	Lerp			Lerp
	lap			lap
	Lam			Lam
	l(3)76BDm			l(3)76BDm
	l(3)72Ab			l(3)72Ab
	l(3)05822			l(3)05822
	l(3)04053			l(3)04053
	l(3)03670			l(3)03670
	l(3)02640			l(3)02640
	l(1)G0320			l(1)G0320
	l(1)G0255			l(1)G0255
	l(1)G0232			l(1)G0232
	l(1)G0148			l(1)G0148
	ksr			ksr
	KrT95D			KrT95D
	koi			koi
	Kmn2			Kmn2
	Klp98A			Klp98A
	Klp64D			Klp64D
	Klc			Klc
	kel			kel
	kek6			kek6
	kek4			kek4
	kek2			kek2
	kdn			kdn
	kay			kay
	kat-60L1			kat-60L1
	kappaB-Ras			kappaB-Ras
	Kap-alpha3			Kap-alpha3
	JHDM2			JHDM2
	Ipp			Ipp
	IntS4			IntS4
	IntS1			IntS1
	Inr-a			Inr-a
	inc			inc
	Ice2			Ice2
	hyx			hyx
	Hydr1			Hydr1
	Hsromega			Hsromega
	Hsp60			Hsp60
	Hsc70-4			Hsc70-4
	Hs6st			Hs6st
	Hs3st-B			Hs3st-B
	Hrs			Hrs
	hrg			hrg
	Hrb98DE			Hrb98DE
	Hr78			Hr78
	hppy			hppy
	HP1c			HP1c
	Hop			Hop
	Hlc			Hlc
	Hexo1			Hexo1
	hep			hep
	hbs			hbs
	H			H
	gus			gus
	Gtp-bp			Gtp-bp
	gt			gt
	GstZ2			GstZ2
	GstO2			GstO2
	gry			gry
	grp			grp
	Grip75			Grip75
	Graf			Graf
	Gprk1			Gprk1
	Gpdh			Gpdh
	Golgin245			Golgin245
	Gmap			Gmap
	GlyP			GlyP
	GluRIA			GluRIA
	GluClalpha			GluClalpha
	glob1			glob1
	glo			glo
	glec			glec
	GlcAT-S			GlcAT-S
	GlcAT-I			GlcAT-I
	Git			Git
	gish			gish
	gek			gek
	Gdh			Gdh
	Gcn5			Gcn5
	Gclm			Gclm
	gcl			gcl
	GCC88			GCC88
	gb			gb
	Gapdh1			Gapdh1
	Galt			Galt
	Galphaq			Galphaq
	Galphao			Galphao
	GABPI			GABPI
	GABA-B-R3			GABA-B-R3
	GAA1			GAA1
	G9a			G9a
	g			g
	fwd			fwd
	Fur2			Fur2
	FucTA			FucTA
	fsd			fsd
	fs(2)ltoPP43			fs(2)ltoPP43
	fry			fry
	fru			fru
	frc			frc
	fra			fra
	form3			form3
	flw			flw
	Flo2			Flo2
	fl(2)d			fl(2)d
	Fis1			Fis1
	Fer1HCH			Fer1HCH
	fd68A			fd68A
	f-cup			f-cup
	Fbxl4			Fbxl4
	Fatp			Fatp
	Fas2			Fas2
	Fak			Fak
	fabp			fabp
	Ext2			Ext2
	Exo84			Exo84
	exd			exd
	ewg			ewg
	ERR			ERR
	erm			erm
	eRF1			eRF1
	Eph			Eph
	Eno			Eno
	EndoG			EndoG
	ena			ena
	Elp1			Elp1
	EloB			EloB
	elgi			elgi
	Eip78C			Eip78C
	eIF-3p66			eIF-3p66
	eIF2B-gamma			eIF2B-gamma
	eIF-2beta			eIF-2beta
	eIF2B-epsilon			eIF2B-epsilon
	egg			egg
	eff			eff
	Efa6			Efa6
	Ef1gamma			Ef1gamma
	Ef1alpha48D			Ef1alpha48D
	E2f2			E2f2
	Dscam4			Dscam4
	Dscam1			Dscam1
	Drp1			Drp1
	Droj2			Droj2
	Drep-3			Drep-3
	Drep-2			Drep-2
	Drep-1			Drep-1
	Drat			Drat
	dpr8			dpr8
	dpr6			dpr6
	dpr4			dpr4
	dpr18			dpr18
	dpr			dpr
	Dph5			Dph5
	DopEcR			DopEcR
	dock			dock
	Dnz1			Dnz1
	DNApol-iota			DNApol-iota
	DNApol-gamma35			DNApol-gamma35
	DLP			DLP
	DIP2			DIP2
	dik			dik
	Dhit			Dhit
	Dgkepsilon			Dgkepsilon
	Der-2			Der-2
	Der-1			Der-1
	deltaCOP			deltaCOP
	Deaf1			Deaf1
	dbo			dbo
	Dat			Dat
	dao			dao
	dally			dally
	Dak1			Dak1
	Dad			Dad
	Dab			Dab
	DAAM			DAAM
	da			da
	D1			D1
	Cyt-c-p			Cyt-c-p
	CycK			CycK
	CycJ			CycJ
	CycC			CycC
	cyc			cyc
	cwo			cwo
	cv-c			cv-c
	Cul4			Cul4
	Cul2			Cul2
	Cul1			Cul1
	cue			cue
	CtsB1			CtsB1
	ctp			ctp
	Csp			Csp
	CSN5			CSN5
	CSN1b			CSN1b
	crp			crp
	crl			crl
	CrebB			CrebB
	crc			crc
	CR45668			CR45668
	CR45109			CR45109
	CR44997			CR44997
	CR44816			CR44816
	CR44340			CR44340
	CR44291			CR44291
	CR44097			CR44097
	CR44029			CR44029
	CR44024			CR44024
	CR43959			CR43959
	CR43958			CR43958
	CR43767			CR43767
	CR43464			CR43464
	CR43242			CR43242
	CR42861			CR42861
	cpx			cpx
	Cp190			Cp190
	corto			corto
	Cortactin			Cortactin
	coro			coro
	corn			corn
	Corin			Corin
	cora			cora
	COQ7			COQ7
	conu			conu
	comm			comm
	cnir			cnir
	CngB			CngB
	ClC-c			ClC-c
	CkIalpha			CkIalpha
	Cka			Cka
	Cip4			Cip4
	cindr			cindr
	cin			cin
	Chro			Chro
	CHOp24			CHOp24
	Chmp1			Chmp1
	chif			chif
	Chd1			Chd1
	CG9977			CG9977
	CG9947			CG9947
	CG9932			CG9932
	CG9837			CG9837
	CG9799			CG9799
	CG9776			CG9776
	CG9769			CG9769
	CG9640			CG9640
	CG9636			CG9636
	CG9586			CG9586
	CG9426			CG9426
	CG9391			CG9391
	CG9380			CG9380
	CG9300			CG9300
	CG9253			CG9253
	CG9248			CG9248
	CG9125			CG9125
	CG9121			CG9121
	CG9109			CG9109
	CG9098			CG9098
	CG9086			CG9086
	CG8963			CG8963
	CG8944			CG8944
	CG8939			CG8939
	CG8910			CG8910
	CG8866			CG8866
	CG8858			CG8858
	CG8814			CG8814
	CG8745			CG8745
	CG8641			CG8641
	CG8613			CG8613
	CG8602			CG8602
	CG8531			CG8531
	CG8516			CG8516
	CG8494			CG8494
	CG8475			CG8475
	CG8389			CG8389
	CG8323			CG8323
	CG8289			CG8289
	CG8248			CG8248
	CG8245			CG8245
	CG8230			CG8230
	CG8223			CG8223
	CG8116			CG8116
	CG8108			CG8108
	CG8042			CG8042
	CG8032			CG8032
	CG7991			CG7991
	CG7967			CG7967
	CG7950			CG7950
	CG7922			CG7922
	CG7879			CG7879
	CG7834			CG7834
	CG7818			CG7818
	CG7806			CG7806
	CG7639			CG7639
	CG7611			CG7611
	CG7523			CG7523
	CG7492			CG7492
	CG7456			CG7456
	CG7453			CG7453
	CG7427			CG7427
	CG7394			CG7394
	CG7381			CG7381
	CG7369			CG7369
	CG7272			CG7272
	CG7206			CG7206
	CG7191			CG7191
	CG7166			CG7166
	CG7158			CG7158
	CG7137			CG7137
	CG7102			CG7102
	CG7071			CG7071
	CG6983			CG6983
	CG6959			CG6959
	CG6923			CG6923
	CG6912			CG6912
	CG6907			CG6907
	CG6800			CG6800
	CG6791			CG6791
	CG6767			CG6767
	CG6752			CG6752
	CG6724			CG6724
	CG6707			CG6707
	CG6700			CG6700
	CG6664			CG6664
	CG6659			CG6659
	CG6597			CG6597
	CG6565			CG6565
	CG6439			CG6439
	CG6422			CG6422
	CG6404			CG6404
	CG6353			CG6353
	CG6340			CG6340
	CG6329			CG6329
	CG6254			CG6254
	CG6231			CG6231
	CG6218			CG6218
	CG6191			CG6191
	CG6182			CG6182
	CG6154			CG6154
	CG6145			CG6145
	CG6144			CG6144
	CG6083			CG6083
	CG6015			CG6015
	CG6006			CG6006
	CG6000			CG6000
	CG5953			CG5953
	CG5938			CG5938
	CG5886			CG5886
	CG5885			CG5885
	CG5880			CG5880
	CG5830			CG5830
	CG5808			CG5808
	CG5807			CG5807
	CG5742			CG5742
	CG5734			CG5734
	CG5537			CG5537
	CG5525			CG5525
	CG5482			CG5482
	CG5375			CG5375
	CG5355			CG5355
	CG5287			CG5287
	CG5191			CG5191
	CG5190			CG5190
	CG5168			CG5168
	CG5087			CG5087
	CG5071			CG5071
	CG5068			CG5068
	CG5003			CG5003
	CG4972			CG4972
	CG4896			CG4896
	CG4882			CG4882
	CG4853			CG4853
	CG4848			CG4848
	CG4743			CG4743
	CG4662			CG4662
	CG4658			CG4658
	CG4612			CG4612
	CG4558			CG4558
	CG4557			CG4557
	CG4552			CG4552
	CG45099			CG45099
	CG45088			CG45088
	CG45083			CG45083
	CG45071			CG45071
	CG45049			CG45049
	CG4502			CG4502
	CG44838			CG44838
	CG44153			CG44153
	CG44001			CG44001
	CG44000			CG44000
	CG4393			CG4393
	CG43867			CG43867
	CG43736			CG43736
	CG43675			CG43675
	CG4365			CG4365
	CG4341			CG4341
	CG43143			CG43143
	CG43078			CG43078
	CG4300			CG4300
	CG4294			CG4294
	CG42817			CG42817
	CG42807			CG42807
	CG42788			CG42788
	CG42750			CG42750
	CG42724			CG42724
	CG42699			CG42699
	CG42684			CG42684
	CG42678			CG42678
	CG42672			CG42672
	CG42666			CG42666
	CG42554			CG42554
	CG42516			CG42516
	CG42497			CG42497
	CG42456			CG42456
	CG42402			CG42402
	CG4239			CG4239
	CG4238			CG4238
	CG42359			CG42359
	CG42358			CG42358
	CG42342			CG42342
	CG42340			CG42340
	CG42327			CG42327
	CG42321			CG42321
	CG42308			CG42308
	CG42240			CG42240
	CG42231			CG42231
	CG4199			CG4199
	CG4169			CG4169
	CG4091			CG4091
	CG4080			CG4080
	CG4050			CG4050
	CG40498			CG40498
	CG4025			CG4025
	CG40191			CG40191
	CG3967			CG3967
	CG3961			CG3961
	CG3925			CG3925
	CG3876			CG3876
	CG3860			CG3860
	CG3838			CG3838
	CG3817			CG3817
	CG3803			CG3803
	CG3800			CG3800
	CG3764			CG3764
	CG3744			CG3744
	CG3711			CG3711
	CG3689			CG3689
	CG3634			CG3634
	CG3618			CG3618
	CG3605			CG3605
	CG3542			CG3542
	CG3523			CG3523
	CG34449			CG34449
	CG34401			CG34401
	CG34393			CG34393
	CG34383			CG34383
	CG34356			CG34356
	CG34317			CG34317
	CG34293			CG34293
	CG34164			CG34164
	CG34134			CG34134
	CG34133			CG34133
	CG34132			CG34132
	CG34113			CG34113
	CG33995			CG33995
	CG33722			CG33722
	CG33696			CG33696
	CG33649			CG33649
	CG3356			CG3356
	CG33123			CG33123
	CG3294			CG3294
	CG32850			CG32850
	CG32813			CG32813
	CG32809			CG32809
	CG32791			CG32791
	CG32772			CG32772
	CG32767			CG32767
	CG32756			CG32756
	CG32736			CG32736
	CG32699			CG32699
	CG32572			CG32572
	CG32506			CG32506
	CG32485			CG32485
	CG32432			CG32432
	CG32392			CG32392
	CG32369			CG32369
	CG32221			CG32221
	CG32176			CG32176
	CG32174			CG32174
	CG32113			CG32113
	CG32112			CG32112
	CG32103			CG32103
	CG31917			CG31917
	CG3191			CG3191
	CG31814			CG31814
	CG31793			CG31793
	CG31751			CG31751
	CG31739			CG31739
	CG31708			CG31708
	CG31690			CG31690
	CG3163			CG3163
	CG3149			CG3149
	CG31472			CG31472
	CG31441			CG31441
	CG31388			CG31388
	CG31368			CG31368
	CG31357			CG31357
	CG31342			CG31342
	CG31301			CG31301
	CG31221			CG31221
	CG31145			CG31145
	CG31125			CG31125
	CG31108			CG31108
	CG3107			CG3107
	CG31051			CG31051
	CG31030			CG31030
	CG3071			CG3071
	CG3061			CG3061
	CG30503			CG30503
	CG30466			CG30466
	CG30428			CG30428
	CG30421			CG30421
	CG30263			CG30263
	CG3016			CG3016
	CG3009			CG3009
	CG2993			CG2993
	CG2921			CG2921
	CG2906			CG2906
	CG2765			CG2765
	CG2681			CG2681
	CG2611			CG2611
	CG2604			CG2604
	CG2371			CG2371
	CG2278			CG2278
	CG2247			CG2247
	CG2201			CG2201
	CG2126			CG2126
	CG2124			CG2124
	CG1910			CG1910
	CG1902			CG1902
	CG1882			CG1882
	CG18766			CG18766
	CG18749			CG18749
	CG1868			CG1868
	CG18659			CG18659
	CG18600			CG18600
[truncated: 437 more rows]
