# Supplementary material for: CMTr cap-adjacent 2′-O-ribose mRNA methyltransferases are required for reward learning and mRNA localization to synapses
Source: Nat Commun. 2022 Mar 8;13:1209. doi: 10.1038/s41467-022-28549-5 (PMC8904806; doi:10.1038/s41467-022-28549-5)
Supplement: Supplementary file 10 — Source Data [file 41467_2022_28549_MOESM10_ESM.xlsx]

## Sheet: Fig 1
Fig 1d
Wt	CMTr1	CMTr2	CMTr1/2
86.7	66.7	90	53.3
80	80	76.6	73.3
86.7	70	86.7	70
			73.3
Fig 1e
	Film number 64453 (per 5 seconds)								Film number 64522 (per 5 seconds)								Film number 64547 (per 5 seconds)								Film number 72924 (per 5 seconds)								Film number 73005 (per 5 seconds)								Film number 73025 (per 5 seconds)
S.No	Yw-	Speed (cm/s)	CMTr1	Speed (cm/s)	CMTr2	Speed (cm/s)	CMTr12	Speed (cm/s)	Yw-	Speed (cm/s)	CMTr1	Speed (cm/s)	CMTr2	Speed (cm/s)	CMTr12	Speed (cm/s)	Yw-	Speed (cm/s)	CMTr1	Speed (cm/s)	CMTr2	Speed (cm/s)	CMTr12	Speed (cm/s)	Yw-	Speed (cm/s)	CMTr1	Speed (cm/s)	CMTr2	Speed (cm/s)	CMTr12	Speed (cm/s)	Yw-	Speed (cm/s)	CMTr1	Speed (cm/s)	CMTr2	Speed (cm/s)	CMTr12	Speed (cm/s)	Yw-	Speed (cm/s)	CMTr1	Speed (cm/s)	CMTr2	Speed (cm/s)	CMTr12	Speed (cm/s)
1	11.9	2.38	13.5	2.7	12.7	2.54	8.6	1.72	13.5	2.7	13.2	2.64	12.1	2.42	10.2	2.04	13.6	2.72	10.5	2.1	12.9	2.58	9.8	1.96	14	2.8	15	3	12.4	2.48	10.5	2.1	13.3	2.66	12.7	2.54	11.7	2.34	8.7	1.74	12.6	2.52	14.3	2.86	12.1	2.42	11.1	2.22
2	11.8	2.36	10.1	2.02	12.2	2.44	8.5	1.7	11.6	2.32	11.2	2.24	11.8	2.36	9.5	1.9	12	2.4	9.9	1.98	11	2.2	9.7	1.94	13.9	2.78	15	3	12.1	2.42	10.3	2.06	13.3	2.66	12.2	2.44	11.3	2.26	8.6	1.72	11.5	2.3	13.2	2.64	11.9	2.38	10	2
3	11.7	2.34	9.7	1.94	12.2	2.44	7	1.4	11.1	2.22	9.8	1.96	11	2.2	8.7	1.74	11.9	2.38	8	1.6	10.7	2.14	8.2	1.64	13.6	2.72	13.5	2.7	11.6	2.32	9.7	1.94	12.1	2.42	12	2.4	9.8	1.96	8	1.6	10.5	2.1	11.7	2.34	11.1	2.22	9.4	1.88
4	11.5	2.3	9.5	1.9	11.9	2.38	6.6	1.32	10.8	2.16	7.6	1.52	10.9	2.18	8.2	1.64	11.3	2.26	7.5	1.5	10.2	2.04	8.2	1.64	12.5	2.5	13.5	2.7	11.6	2.32	9.3	1.86	10.1	2.02	10.5	2.1	9.7	1.94	7.6	1.52	10.1	2.02	11.5	2.3	11	2.2	9.2	1.84
5	10.9	2.18	8.9	1.78	11.5	2.3	6.5	1.3	10	2	7.6	1.52	10.8	2.16	7.6	1.52	11.1	2.22	6.9	1.38	10.1	2.02	7.6	1.52	11.4	2.28	13.3	2.66	11	2.2	8.9	1.78	10.1	2.02	10.4	2.08	9.6	1.92	6.8	1.36	8	1.6	11.2	2.24	10.8	2.16	9.1	1.82
6	10.7	2.14	8.4	1.68	10	2	6.4	1.28	9.8	1.96	7	1.4	10.7	2.14	7.5	1.5	10.5	2.1	5.5	1.1	9.5	1.9	7.3	1.46	11.4	2.28	13.3	2.66	10.7	2.14	8.8	1.76	10	2	10	2	9	1.8	6	1.2	7.3	1.46	11.1	2.22	9.7	1.94	8	1.6
7	10.2	2.04	6.4	1.28	9.5	1.9	6	1.2	9.8	1.96	5.5	1.1	10.2	2.04	6.1	1.22	10.5	2.1	5	1	9.3	1.86	7.3	1.46	10	2	13.1	2.62	10.7	2.14	8	1.6	9.5	1.9	9.9	1.98	8	1.6	6	1.2	7.1	1.42	10.5	2.1	9.5	1.9	7	1.4
8	10	2	6.4	1.28	8.5	1.7	6	1.2	9.6	1.92	5.4	1.08	9.1	1.82	6	1.2	9.9	1.98	4.8	0.96	8.9	1.78	7	1.4	8.5	1.7	12.8	2.56	10.6	2.12	7.9	1.58	8.1	1.62	9.4	1.88	7.9	1.58	5.9	1.18	5.5	1.1	10.4	2.08	8.8	1.76	4.8	0.96
9	8.6	1.72	6	1.2	8.4	1.68	5.5	1.1	9.1	1.82	4.1	0.82	8.5	1.7	5.8	1.16	9.5	1.9	4.8	0.96	7.1	1.42	6.6	1.32	7.5	1.5	12.7	2.54	9.6	1.92	7.8	1.56	7.2	1.44	9.3	1.86	7.6	1.52	5.1	1.02	5	1	10.3	2.06	8.7	1.74	4.3	0.86
10	8.6	1.72	5.7	1.14	8.3	1.66	4.1	0.82	9.1	1.82	4.1	0.82	8.1	1.62	4.7	0.94	9.4	1.88	4.5	0.9	6.8	1.36	6.4	1.28	7	1.4	12.6	2.52	9.3	1.86	7.1	1.42	6.2	1.24	9.1	1.82	7.5	1.5	4.9	0.98	3.4	0.68	9	1.8	8.8	1.76	4.3	0.86
11	8.4	1.68	4.2	0.84	7	1.4	2.1	0.42	8.9	1.78	3.9	0.78	8	1.6	4.7	0.94	8.6	1.72	3.7	0.74	6.5	1.3	6	1.2	5.9	1.18	12.5	2.5	9.2	1.84	6.8	1.36	6.1	1.22	8.9	1.78	6.9	1.38	4.5	0.9	3	0.6	8.9	1.78	8.7	1.74	3.5	0.7
12	8.4	1.68	3.5	0.7	6.5	1.3	2.1	0.42	8.6	1.72	2.9	0.58	5	1	4.3	0.86	8.3	1.66	3.2	0.64	4.9	0.98	2.2	0.44	5.6	1.12	9.9	1.98	8.8	1.76	5.9	1.18	6.3	1.26	8.5	1.7	4.2	0.84	4.4	0.88			8.7	1.74	7.4	1.48	2.4	0.48
13	7	1.4	2.5	0.5	6	1.2	1.1	0.22	6.1	1.22	2.8	0.56	4.8	0.96	1.3	0.26	7.5	1.5	2.6	0.52	4.7	0.94	0.9	0.18	4.9	0.98	9.7	1.94	8.7	1.74	5	1	3.8	0.76	8.1	1.62	4.1	0.82	2	0.4			8.6	1.72	5.8	1.16	1.9	0.38
14	4.8	0.96	2	0.4	4.5	0.9	1	0.2	6	1.2	2.8	0.56	4.5	0.9	1.1	0.22	6.5	1.3	1.4	0.28	3.5	0.7	0.3	0.06	1.5	0.3	9	1.8	8.5	1.7	3.5	0.7	3.8	0.76	5.5	1.1	4	0.8	1.9	0.38			7.5	1.5	5.3	1.06	1.4	0.28
15	4	0.8	1.1	0.22	4	0.8	0	0	5.5	1.1	2.1	0.42	3.8	0.76	1	0.2	4.4	0.88	0.9	0.18	2.9	0.58					9	1.8	8.4	1.68	1.6	0.32	2.8	0.56	4.2	0.84	1.5	0.3	0.2	0.04			6.4	1.28	5	1	1.3	0.26
16	2.1	0.42	0	0	2.6	0.52	0	0	4.8	0.96	1	0.2	3	0.6	0.4	0.08	4.4	0.88	0.3	0.06	1.6	0.32					8.4	1.68	7.8	1.56	1.5	0.3			3.6	0.72			0	0			6	1.2	3.5	0.7	0.6	0.12
17	2.1	0.42	0	0	1.8	0.36			2	0.4	0	0	2.5	0.5			3	0.6	0	0	1.5	0.3					8.2	1.64	2	0.4	0.4	0.08			2.4	0.48							4.5	0.9	3.4	0.68	0.1	0.02
18	1	0.2			1.8	0.36			0	0							0.8	0.16									7.5	1.5	0	0	0.2	0.04											1	0.2	0	0
19	0.5	0.1															0	0									2.1	0.42			0	0
20	0.1	0.02
Fig 1f
	Bouton Number - Muscle 13
	S.No	Yw-	CMTr1	CMTr2	CMTr12
	1	12	10	8	6
	2	11	9	7	6
	3	11	8	9	6
	4	11	7	7	5
	5	8	9	7	8
	6	9	7	8	7
	7	12	6	7	5
	8	10	9	6	6
	9	8	8	5	8
	10	11	10	7	7
	11	9	9	5	7
Fig 1h
	cap0	cap1 new
cont	14.4262	85.5738
dCMTr1	80.5227	19.4773
dCMTr2	15.8255	84.1745
dCMTr12	81.0344	18.9656					mean		SE
							cap0	cap1 new	cap0	cap1 new
cont	22.0764	77.9236				cont	20.3548	79.6452	3.05	3.05
dCMTr1	75.783	24.217				dCMTr1	78.7807	21.2193	1.50544	1.50544
dCMTr2	20.5907	79.4093				dCMTr2	19.3612	80.6388	1.79504	1.79504
dCMTr12	98.3087	1.6913				dCMTr12	90.1818	9.81818	5.01285	5.01285
cont	24.5618	75.4382
dCMTr1	80.0364	19.9636
dCMTr2	21.6675	78.3325
dCMTr12	91.2024	8.79763
Fig 1o
ECOP15I	ECOP15I + 1					ECOP15I+2 (When +1 is G)					ECOP15I+3 (When +1 is G)
	A	C	G	T	Total	A	C	G	T	Total	A	C	G	T	Total
	2940291	1303967	46925750	3116056	54286064	31035840	4052575	10624685	1280946	46994046	10680477	7581576	15925549	12792986	46980588
	2545235	1369201	35343605	2838247	42096288	19974169	7419188	6926832	1072162	35392351	6881497	5732516	10108213	12654325	35376551
	4602526	2495224	41448400	1970647	50516797	25680207	6129973	8860368	848339	41518887	10098534	8253056	13538233	9624431	41514254
	2998917	1777460	38806178	2118359	45700914	23913659	5790776	8236808	933756	38874999	8822115	7232881	13012716	9780856	38848568
	3443231	1966110	48376663	2199233	55985237	32921533	5342305	9157790	1029859	48451487	12214529	9416556	17277196	9538655	48446936
	2752000	1510778	41483828	2039314	47785920	27312188	5007173	8242387	999053	41560801	10134885	7680928	14751567	8977182	41544562
	2556570	1029850	48776280	2837868	55200568	33423720	3714524	9895649	1816426	48850319	11325529	7988879	17067142	12458326	48839876
	3631957	1404381	39447291	3047746	47531375	24874516	5968061	7350627	1311895	39505099	8352529	6202650	12887145	12049274	39491598
	Fraction of Reads					Fraction of Reads					Fraction of Reads
	0.0541629	0.0240203	0.864416	0.0574007	1	0.660421	0.0862359	0.226086	0.0272576	1	0.227338	0.161377	0.338981	0.272304	1
	0.0604622	0.0325255	0.83959	0.0674227	1	0.564364	0.209627	0.195716	0.0302936	1	0.194521	0.162043	0.285732	0.357704	1
	0.0911088	0.0493939	0.820487	0.0390097	1	0.618519	0.147643	0.213406	0.0204326	1	0.243255	0.198801	0.32611	0.231834	1
	0.0656205	0.0388933	0.849134	0.0463527	1	0.615142	0.148959	0.211879	0.0240194	1	0.22709	0.186181	0.33496	0.251769	1
	0.0615025	0.0351184	0.864097	0.0392824	1	0.679474	0.110261	0.189009	0.0212555	1	0.252122	0.194368	0.356621	0.196889	1
	0.0575902	0.0316155	0.868118	0.042676	1	0.657162	0.120478	0.198321	0.0240383	1	0.243952	0.184884	0.355078	0.216086	1
	0.0463142	0.0186565	0.883619	0.0514101	1	0.684207	0.0760389	0.202571	0.0371835	1	0.231891	0.163573	0.349451	0.255085	1
	0.0764118	0.0295464	0.829921	0.0641207	1	0.629653	0.151071	0.186068	0.0332082	1	0.211501	0.157063	0.326326	0.30511	1
CAGCAG	"Artifact - m7G cap"					N1					N2
TLC
	Wt-1	Wt-2	Wt-3	Wt-4	Wt-5
A	74.44	73.64	80.2	70.97	55.19
C	2.65	2.04	3.32	3.48	5.86
U	11.61	13.67	7.27	13.93	25.21
G	11.3	10.65	9.21	11.62	13.74
									Fig 1c
Fig 1g

## Sheet: Fig 2
Fig 1a					Fig 1d
yw control	CMTr1	CMTr2	CMTr1/2		yw control	CMTr1/2	B	D	BxD
0.227273	0.428333	0.321994	0.217803		0.37517	0.0206398	0.0748792	-0.034673	0.149802
0.192547	0.398558	0.389831	0.130556		0.2423	0.0999657	0.154121	0.119257	0.146057
0.334286	0.276667	0.405971	0.0579937		0.156566	0.12373	0.0523715	0.137067	0.274419
0.251634	0.288971	0.230832	0.0230567		0.268266	0.0884058	0.108732	0.166667	0.21978
0.308823	0.28802	0.261866	0.124332		0.105556	0.0354067	0.0226449	0.246429	0.270408
0.128241	0.306539	0.233778	0.0726321		0.309785	0.0562771	0.106092	0.0610501	0.385142
					0.196447	-0.00606061		0.0717317
Fig 1b					0.235486	0.113462		0.155331
yw control	CMTr1	CMTr2	CMTr1/2
0.110025	0.166991	0.246565	0.0206398
0.0948668	0.104754	0.263338	0.0999657
0.140555	0.161507	-0.0106383	0.12373		Fig 1e
0.0745614	0.338837	0.124178	0.0884058		yw control	yw RU486	B	B RU486	E	E RU486	B X E	B X E RU486
0.232143	0.26311	0.243068	0.0354067		0.241379	0.214197	0.0928962	0.0806662	0.0972075	0.0517241	0.147321	0.273026
0.274359	0.115684	0.265018	0.0562771		0.0684864	0.25625	0.00070373	0.0952381	-0.0728938	0.0946154	-0.012351	0.122061
0.145007	0.364815	0.225962	-0.00606061		0.177489	0.211932	0.0314685	-0.0388403	-0.0478955	0.0923553	0.164516	0.233333
0.275658	0.282842	0.238095	0.113462		0.253571	0.195772	0.103291	0.0293199	0.0992994	0.0333333	-0.0787037	0.17054
			0.0349206		0.140224	0.0778109	0.069873	0.0182073	0.0263158	0.175712	0.119931	0.24686
			0.230044		0.176213	0.214815	0.153393	0.126316	0.106686	0.0859707	0.0768657	0.260597
											0.119403	0.220779
Fig 1c											0.0844595	0.201543
yw control	CMTr1/2	CMTr1/2 gCMTR1/2
0.177376	-0.231429	0.0955569
0.15388	-0.0653021	0.28652
0.193532	0.0953453	0.163541
0.367794	0.0248714	0.263903
0.158073	0.0734127	0.383623
0.363553	0.0821601	0.240525

## Sheet: Fig 3
Fig 3c
pRNA N	pRNA C	CAP0 N	CAP0 C	CAP12 N	CAP12 C
37.6	29.3	50	51.8	81	80.3
30.5	26.5	100	37	123	90
36	21.4	43.7	86.9	54.7	70
44	24	78.6	90.2	76.5	85.8
		51	58.5	74	71

## Sheet: Fig 5
Fig 5a
CAP12 N	CAP0 N
10.72	3.84
15.5	4.4
8.7	3.4
14.08	2.6
Fig 5b
wt									CMTr1/2
Item	Area	EqDiameter	MeanIntensity	Mean intensity	SumIntensity	Comment			Item	Area	EqDiameter	MeanIntensity	Mean intensity	SumIntensity	Comment
1	1010.66	35.87	2.91		3075	Sample 1 - Background			1	1723.33	46.84	9.33		17074.7	Sample 1 - Background
2	772.17	31.36	22.45	19.54	18273.7	Sample 1 - Bouton 1			2	1085.57	37.18	22.66	13.33	25577.7	Sample 1 - Bouton 1
3	3286.06	64.68	13.41	10.5	45436.7	Sample 1 - Bouton 2			3	1414.98	42.45	25.74	16.41	38448.3	Sample 1 - Bouton 2
4	1408.31	42.35	11.52	8.61	17021	Sample 1 - Bouton 3			4	1855.08	48.6	22.58	13.25	43368.3	Sample 1 - Bouton 3
5	689.84	29.64	2.72		2029.67	Sample 2 - Background			5	1245.26	39.82	1.53		2001.33	Sample 2 - Background
6	1181.59	38.79	18.28	15.56	22668	Sample 2 - Bouton 1			6	1246.94	39.85	10.29	8.76	13324.7	Sample 2 - Bouton 1
7	1964.43	50.01	13.91	11.19	29022.3	Sample 2 - Bouton 2			7	1018.89	36.02	10.77	9.24	11525	Sample 2 - Bouton 2
8	2483.22	56.23	16.17	13.45	41462	Sample 2 - Bouton 3			8	1270.95	40.23	12.36	10.83	16744	Sample 2 - Bouton 3
9	811.57	32.15	2.76		2369.33	Sample 3 - Background			9	944.72	34.68	3		2955.33	Sample 3 - Background
10	1508.33	43.82	9.34	6.58	14738.7	Sample 3 - Bouton 1			10	954.88	34.87	11.07	8.07	11140	Sample 3 - Bouton 1
11	2159.14	52.43	13.41	10.65	30300.3	Sample 3 - Bouton 2			11	833.52	32.58	11.37	8.37	10027.7	Sample 3 - Bouton 2
12	1413.65	42.43	12.45	9.69	18558	Sample 3 - Bouton 3			12	1150.92	38.28	11.31	8.31	13512.7	Sample 3 - Bouton 3
13	623.9	28.18	2.1		1420.33	Sample 4 - Background			13	1605.39	45.21	2.99		5072	Sample 4 - Background
14	812.18	32.16	15.97	13.87	13955.7	Sample 4 - Bouton 1			14	2591.24	57.44	11.44	8.45	30497.7	Sample 4 - Bouton 1
15	1540.34	44.29	14.9	12.8	24113	Sample 4 - Bouton 2			15	1466.99	43.22	10.93	7.94	16739.7	Sample 4 - Bouton 2
16	1457.66	43.08	11.26	9.16	17513.7	Sample 4 - Bouton 3			16	1228.27	39.55	9.06	6.07	11784.3	Sample 4 - Bouton 3
17	849.62	32.89	1.6		1428.67	Sample 5 - Background			17	933.31	34.47	3.63		3611.33	Sample 5 - Background
18	1599.02	45.12	22.76	21.16	37577	Sample 5 - Bouton 1			18	1464.32	43.18	12	8.37	18396.3	Sample 5 - Bouton 1
19	4392.97	74.79	22.42	20.82	101419	Sample 5 - Bouton 2			19	1627.03	45.51	12.12	8.49	20769.7	Sample 5 - Bouton 2
20	2757.94	59.26	22.43	20.83	64587	Sample 5 - Bouton 3			20	1648.36	45.81	10.19	6.56	17525	Sample 5 - Bouton 3
									21	1167.91	38.56	2.68		3304	Sample 6 - Background
									22	1600.35	45.14	8.28	5.6	13700.3	Sample 6 - Bouton 1
									23	1381.64	41.94	6.63	3.95	9419	Sample 6 - Bouton 2
									24	2477.88	56.17	8.08	5.4	20891	Sample 6 - Bouton 3
Fig 5c
wt									CMTr1/2
Item	Area	EqDiameter	MeanIntensity	MeanIntensity	SumIntensity	Comment			Item	Area	EqDiameter	MeanIntensity	MeanIntensity	SumIntensity	Comment
1	431.78	23.45	6.72		3157.33	Sample 1 - background			1	443.2	23.75	15.68		7694	Sample 1 - Background
2	435.43	23.55	34.01	27.29	15608.7	Sample 1 - boutons 1			2	256.39	18.07	32.4	16.72	8658.67	Sample 1 - Bouton 1
3	238.39	17.42	32.23	25.51	8444.33	Sample 1 - boutons 2			3	262.39	18.28	16.04	0.36	10419.3	Sample 1 - Bouton 2
4	498.36	25.19	19.77		10816.7	Sample 2 - background			4	511.99	25.53	16.16		7093	Sample 2 - Background
5	270.73	18.57	40.15	20.38	12044	Sample 2 - boutons 1			5	372.08	21.77	20.51	4.35	10094.7	Sample 2 - Bouton 1
6	467.77	24.4	38.42	18.65	18981.3	Sample 2 - boutons 2			6	591.13	27.43	27.02	10.86	8847.33	Sample 2 - Bouton 2
7	643.24	28.62	13.37		9147.33	Sample 3 - background			7	741.2	30.72	11.47		7251.33	Sample 3 - Background
8	433.43	23.49	39.27	25.9	18616	Sample 3 - boutons 1			8	626.47	28.24	22.58	11.11	13767.3	Sample 3 - Bouton 1
9	1081.91	37.12	42.96	29.59	48545.3	Sample 3 - boutons 2			9	680.48	29.43	19.2	7.73	11700.3	Sample 3 - Bouton 2
10	616.47	28.02	10.35		6778.33	Sample 4 - background			10	373.42	21.8	37.25		23450.7	Sample 4 - Background
11	400.4	22.58	33.29	22.94	14515.3	Sample 4 - boutons 1			11	289.06	19.18	52.04	14.79	12869.7	Sample 4 - Bouton 1
12	288.49	19.17	27.18	16.83	8424.67	Sample 4 - boutons 2			12	755.14	31.01	37.3	0.05	13211	Sample 4 - Bouton 2
13	351.89	21.17	18.74		7309.33	Sample 5 - background			13	850.57	32.91	15.82		8381	Sample 5 - Background
14	409.76	22.84	23.72	4.98	11031	Sample 5 - boutons 1			14	599.8	27.63	33.4	17.58	14572	Sample 5 - Bouton 1
15	483.44	24.81	22.44	3.7	11783	Sample 5 - boutons 2			15	448.43	23.89	31.5	15.68	18355.3	Sample 5 - Bouton 2
16	449.22	23.92	11.05		5325.67	Sample 6 - background			16	392.79	22.36	7.04		4208.67	Sample 6 - Background
17	434.43	23.52	17.39	6.34	8052	Sample 6 - boutons 1			17	326.07	20.38	11.81	4.77	3093.67	Sample 6 - Bouton 1
18	464.1	24.31	22.02	10.97	11470.7	Sample 6 - boutons 2			18	191.38	15.61	14.16	7.12	4107.67	Sample 6 - Bouton 2
Fig 5d
wt									CMTr1/2
Item	Area	EqDiameter	MeanIntensity	SumIntensity	Mean intensity without background	Comment			Item	Area	EqDiameter	MeanIntensity	SumIntensity	Mean intensity without background	Comment
1	891.46	33.69	4.1	3817		Sample 1 - Background			1	2758.08	59.26	5.07	14637.3		Sample 1 - Background
2	1560.35	44.57	10.88	17584.7	6.78	Sample 1 - Bouton 1			2	3371.41	65.52	7.59	26389.3	2.52	Sample 1 - Bouton 1
3	1272.28	40.25	9.74	13161	5.64	Sample 1 - Bouton 2			3	3067.35	62.49	9.11	29146.7	4.04	Sample 1 - Bouton 2
4	754.83	31	10.53	8560	6.43	Sample 1 - Bouton 3			4	1756.39	47.29	9.4	17381.7	4.33	Sample 1 - Bouton 3
5	781.14	31.54	4.52	3749.33		Sample 2 - Background			5	2788.52	59.59	3.57	10247.3		Sample 2 - Background
6	1867.08	48.76	14.39	27646.7	9.87	Sample 2 - Bouton 1			6	1688.37	46.36	6.31	11126.7	2.74	Sample 2 - Bouton 1
7	2503.22	56.46	11.81	30612.7	7.29	Sample 2 - Bouton 2			7	1569.68	44.71	7.7	12687.7	4.13	Sample 2 - Bouton 2
8	1795.06	47.81	12.4	23366	7.88	Sample 2 - Bouton 3			9	833.13	32.57	6.01	5330		Sample 3 - Background
9	963.74	35.03	1.52	1559		Sample 3 - Background			10	1705.71	46.6	8.45	14977	2.44	Sample 3 - Bouton 1
10	3203.38	63.86	13.41	44597.7	11.89	Sample 3 - Bouton 1			11	1193.6	38.98	8.93	11098.7	2.92	Sample 3 - Bouton 2
11	1056.23	36.67	13.74	20041.3	12.22	Sample 3 - Bouton 2			12	1227.51	39.53	9.56	12161.3		Sample 4 - Background
12	627.7	28.27	3	2016.33		Sample 4 - Background			13	1847.08	48.5	11.28	21504.7	1.72	Sample 4 - Bouton 1
13	2291.17	54.01	11.79	27679.7	8.79	Sample 4 - Bouton 1			14	1872.41	48.83	14.71	29328	5.15	Sample 4 - Bouton 2
14	2057.79	51.19	10.7	22654.3	7.7	Sample 4 - Bouton 2			16	2082.19	51.49	5.32	11469.7		Sample 5 - Background
15	1278.95	40.35	11.33	14952.7	8.33	Sample 4 - Bouton 3			17	1478.99	43.39	7.49	11664.7	2.17	Sample 5 - Bouton 1
16	1403.77	42.28	11.46	17059.7		Sample 5 - Background			18	3392.75	65.73	9.5	33225	4.18	Sample 5 - Bouton 2
17	2148.48	52.3	19.29	43084	7.83	Sample 5 - Bouton 1			20	1495.07	43.63	5.42	8570		Sample 6 - Background
18	1805.73	47.95	22.04	40932	10.58	Sample 5 - Bouton 2			21	1863.08	48.7	8.82	17325	3.4	Sample 6 - Bouton 1
									22	2221.82	53.19	9.95	22508	4.53	Sample 6 - Bouton 2
Fig 5e
wt									CMTr1/2
Item	Area	EqDiameter	MeanIntensity	Mean intensity	SumIntensity	Comment			Item	Area	EqDiameter	MeanIntensity	Mean intensity	SumIntensity	Comment
1	1307.39	40.8	4.52		6146	Sample 1- Background			1	1270.62	40.22	2.89		3890	Sample 1 - background
2	2120.47	51.96	10.55	6.03	23301.7	Sample 1- Bouton 1			2	1292.29	40.56	7.58	4.69	10329.7	Sample 1- bouton 1
3	3610.13	67.8	10.37	5.85	38551.3	Sample 1- Bouton 2			3	572.13	26.99	9.39	6.5	5890.33	Sample 1- bouton 2
4	1084.24	37.16	8.9	4.38	10171.7	Sample 1- Bouton 3			4	1585.68	44.93	6.82	3.93	11158.7	Sample 1- bouton 3
5	1445.62	42.9	3.27		5006.67	Sample 2- Background			5	1411.38	42.39	4.86		7138.67	Sample 2 - background
6	4565.01	76.24	10.23	6.96	48156.3	Sample 2- Bouton 1			6	2633.92	57.91	11.5	6.64	31171.3	Sample 2- bouton 1
7	2335.18	54.53	7.83	4.56	19091.7	Sample 2- Bouton 2			7	1581.68	44.88	14.19	9.33	23286.3	Sample 2- bouton 2
8	2045.79	51.04	6.77	3.5	14446.3	Sample 2- Bouton 3			8	1737.72	47.04	8.55	3.69	15664.7	Sample 2- bouton 3
9	1133.67	37.99	2.5		2969.67	Sample 3- Background			9	1526.77	44.09	10.58		16699	Sample 3 - background
10	1246.94	39.85	13.1	10.6	17368.3	Sample 3- Bouton 1			10	1072.24	36.95	12.27	1.69	13561.7	Sample 3- bouton 1
11	1980.24	50.21	10.8	8.3	22429	Sample 3- Bouton 2			11	2067.12	51.3	18.28	7.7	39584	Sample 3- bouton 2
12	1584.35	44.91	10.87	8.37	18049.3	Sample 3- Bouton 3			12	1309.62	40.83	16.38	5.8	22603.7	Sample 3- bouton 3
13	707.59	30.02	5.36		4050	Sample 4- Background			13	916.82	34.17	6.15		5966.67	Sample 4 - background
14	2944.65	61.23	14.97	9.61	45665	Sample 4- Bouton 1			14	2369.86	54.93	6.25	0.1	15351	Sample 4- bouton 1
15	1507	43.8	15.57	10.21	24379.7	Sample 4- Bouton 2			15	1852.41	48.57	7.12	0.97	13794	Sample 4- bouton 2
16	2885.97	60.62	19.07	13.71	57834	Sample 4- Bouton 3			16	3403.42	65.83	8.56	2.41	30212.3	Sample 4- bouton 3
17	866.1	33.21	1.36		1273.33	Sample 5- Background
18	1769.72	47.47	10.86	9.5	19940.7	Sample 5- Bouton 1
19	1931.09	49.59	12.11	10.75	24485	Sample 5- Bouton 2
20	824.18	32.39	9.03	7.67	7989.67	Sample 5- Bouton 3
Fig 5f
wt									CMTr1/2
Item	Area	EqDiameter	MeanIntensity	SumIntensity	Background	Mean intensity without background	Comment		Item	Area	EqDiameter	MeanIntensity	SumIntensity	Background	Mean intensity without background	Comment
1	1283	40.42	27.08	36347.7		23.63	C155.eLF4e.G1.B1		1	7574.11	98.2	3.95	30787	3.95		C155PC12.eLF4e.G6.Background
2	1124.5	37.84	24.97	29759		21.52	C155.eLF4e.G1.B2		2	1774	47.53	26.5	48997.3		22.55	C155PC12.eLF4e.G6.B2
3	2436.27	55.7	3.45	8765.33	3.45		C155.eLF4e.G1.Background		3	893	33.72	45.04	42470.7		41.09	C155PC12.eLF4e.G6.B1
4	1384	41.98	16.02	23310		13.76	C155.eLF4e.G2.B1		4	3722	68.84	5.32	20362.7	5.32		C155PC12.eLF4e.G5.Background
5	1946.5	49.78	13.87	28359.7		11.61	C155.eLF4e.G2.B2		5	1216.5	39.36	46.1	58818		40.78	C155PC12.eLF4e.G5.B2
6	1725.5	46.87	2.26	4046.33	2.26		C155.eLF4e.G2.Background		6	885.5	33.58	45.97	43164.7		40.65	C155PC12.eLF4e.G5.B1
7	1037.5	36.35	11.31	12388		7.39	C155.eLF4e.G3.B1		7	3852.92	70.04	3.99	15900.7	3.99		C155PC12.eLF4e.G4.Background
8	1893	49.09	7.87	15559		3.95	C155.eLF4e.G3.B2		8	1529.5	44.13	26.27	41901.7		22.28	C155PC12.eLF4e.G4.B2
9	4735.5	77.65	3.92	19027	3.92		C155.eLF4e.G3.Background		9	1444	42.88	30.81	46641		26.82	C155PC12.eLF4e.G4.B1
10	1683.5	46.3	7.08	12397.7		5.28	C155.eLF4e.G4.B1		10	1818	48.11	4.45	8467.67	4.45		C155PC12.eLF4e.G3.Background
11	1375	41.84	7.18	10332.7		5.38	C155.eLF4e.G4.B2		11	1502	43.73	18.24	28811.3		13.79	C155PC12.eLF4e.G3.B2
12	3346	65.27	1.8	6212.67	1.8		C155.eLF4e.G4.Background		12	1447.5	42.93	21.02	31929.7		16.57	C155PC12.eLF4e.G3.B1
13	1166	38.53	16.42	20292.3		10.69	C155.eLF4e.G5.B1		13	2317.17	54.32	3.78	9128.67	3.78		C155PC12.eLF4e.G2.Background
14	2768	59.37	11.45	33078.7		5.72	C155.eLF4e.G5.B2		14	1750	47.2	19.19	35230		15.41	C155PC12.eLF4e.G2.B2
15	5098	80.57	5.73	29905	5.73		C155.eLF4e.G5.Background		15	2057	51.18	24.65	52710.3		20.87	C155PC12.eLF4e.G2.B1
									16	1291	40.54	1.06	1432	1.06		C155PC12.eLF4e.G1.Background
									17	1878	48.9	11.37	22590.3		10.31	C155PC12.eLF4e.G1.B2
									18	1841	48.42	8.33	16029.7		7.27	C155PC12.eLF4e.G1.B1
Fig 5g
Fig 5g
wt									CMTr1/2
Item	Area	EqDiameter	MeanIntensity	MeanIntensity	SumIntensity	Comment			Item	Area	EqDiameter	MeanIntensity	Mean Intensity	SumIntensity	Comment
1	502.16	25.29	4.8		2589.33	Sample 1 - Background			22	2285.09	53.94	15.22		35905	Sample 1 - Background
2	1597.69	45.1	10.56	5.76	17440	Sample 1 - Bouton 1			23	2935.32	61.13	19.56	4.34	59360.3	Sample 1 - Bouton 1
3	950.88	34.8	12.53	7.73	12684	Sample 1 - Bouton 2			24	2484.55	56.24	17.26	2.04	44591.7	Sample 1 - Bouton 2
4	933.31	34.47	6.55		6480	Sample 2 - Background			1	1639.63	45.69	16.44		28098.3	Sample 2 - Background
5	2336.52	54.54	19.8	13.25	47806.3	Sample 2 - Bouton 1			2	2119.14	51.94	24.11	7.67	52825	Sample 2 - Bouton 1
6	2601.91	57.56	19.97	13.42	53761.7	Sample 2 - Bouton 2			3	1523	44.04	25.27	8.83	39718.7	Sample 2 - Bouton 2
7	992.91	35.56	4.58		4898.67	Sample 3 - Background			4	2541.9	56.89	26.72		70244.7	Sample 3 - Background
8	1621.69	45.44	14.72	10.14	24916.7	Sample 3 - Bouton 1			5	1152.25	38.3	27.28	0.56	33338.3	Sample 3 - Bouton 1
9	2656.59	58.16	10.93	6.35	29794	Sample 3 - Bouton 2			6	810.31	32.12	27.32	0.6	24232.7	Sample 3 - Bouton 2
10	1566.08	44.65	8.78		14442	Sample 4 - Background			7	569.37	26.92	8.93		5468	Sample 4 - Background
11	1478.99	43.39	12.99	4.21	20035	Sample 4 - Bouton 1			8	1583.02	44.89	11.49	2.56	19274	Sample 4 - Bouton 1
12	1875.08	48.86	18.92	10.14	36856.3	Sample 4 - Bouton 2			9	362.75	21.49	13.68	4.75	5361.67	Sample 4 - Bouton 2
13	914.29	34.12	7.78		7586.67	Sample 5 - Background			10	734.22	30.58	9.02		7089.33	Sample 5 - Background
14	2261.83	53.66	13.91	6.13	32806	Sample 5 - Bouton 1			11	1659.03	45.96	14.48	5.46	25039.3	Sample 5 - Bouton 1
15	1772.39	47.5	14.08	6.3	25844.3	Sample 5 - Bouton 2			12	1176.26	38.7	13.55	4.53	16656.7	Sample 5 - Bouton 2
16	786.21	31.64	10.92		9378.67	Sample 6 - Background			13	957.4	34.91	7.06		7013.67	Sample 8 - Background
17	4450.32	75.27	16.27	5.35	74218.7	Sample 6 - Bouton 1			14	1449.65	42.96	10.16	3.1	15182.7	Sample 8 - Bouton 1
18	2644.59	58.03	19.97	9.05	54881.7	Sample 6 - Bouton 2			15	1968.44	50.06	9.18	2.12	19028.3	Sample 8 - Bouton 2
									16	1136.2	38.03	16.11		19818	Sample 9 - Background
									17	2312.51	54.26	20.11	4	48077.3	Sample 9 - Bouton 1
									18	4579.68	76.36	17.72	1.61	83764	Sample 9 - Bouton 2
									19	943.45	34.66	7.44		7352.33	Sample 7 - Background
									20	1425.65	42.61	11.51	4.07	17375	Sample 7 - Bouton 1
									21	1485.66	43.49	8.56	1.12	13297.3	Sample 7 - Bouton 2

## Sheet: Fig 6
Fig 6a
S.No	Area	EqDiameter	MeanIntensity	Mean intensity	SumIntensity	Comment		Item	Area	EqDiameter	MeanIntensity	MeanIntensity	SumIntensity	Comment
1	2069.93	51.34	60.11	59.98	130866	Yw Sample1 M1		1	1409.43	42.36	74.67	74.67	110961	PC12 Sample1 M1
2	1887.66	49.02	66.6	66.47	128610	Yw Sample1 M2		2	1555.61	44.5	70.8	70.8	114900	PC12 Sample1 M2
3	1243.4	39.79	0.13		170.33	Background M1		3	2533.73	56.8	0		0	Background M1
4	2069.93	51.34	37.91	29.41	82534	Yw Sample1 G1		4	1409.43	42.36	32.52	31.69	48330.7	PC12 Sample1 G1
5	1887.66	49.02	44.58	36.08	86082	Yw Sample1 G2		5	1555.61	44.5	34.02	33.19	55219	PC12 Sample1 G2
6	1243.4	39.79	8.5		11245.7	Background G1		6	2533.73	56.8	0.83		2066	Background G1
7	2353.26	54.74	56.28	54.2	136186	Yw Sample2 M1		7	2880.22	60.56	48.57	48.57	144210	PC12 Sample2 M1
8	2051.88	51.11	68.68	66.6	147587	Yw Sample2 M2		8	1090.01	37.25	87.09	87.09	100325	PC12 Sample2 M2
9	1580.87	44.86	2.08		3417.67	Background M2		9	3625.54	67.94	0		0	Background M2
10	2353.26	54.74	53.69	47.68	129930	Yw Sample2 G1		10	2880.22	60.56	33.11	33.11	98312.3	PC12 Sample2 G1
11	2051.88	51.11	27.36	21.35	58805.7	Yw Sample2 G2		11	1090.01	37.25	42.28	42.28	48709.7	PC12 Sample2 G2
12	1580.87	44.86	6.01		9898.67	Background G2		12	3625.54	67.94	0		0	Background G2
13	1066.55	36.85	130.39	130.36	147474	Yw Sample3 M1		13	660.5	29	72.45	69.43	50426.3	PC12 Sample3 M1
14	1075.57	37.01	120.34	120.31	136822	Yw Sample3 M2		14	1622.38	45.45	54.19	51.17	91089.7	PC12 Sample3 M2
15	1357.09	41.57	0.03		38	Background M3		15	2804.42	59.76	3.02		8626.33	Background M3
16	1066.55	36.85	56.76	56.08	64191	Yw Sample3 G1		16	660.5	29	26.6	23.85	18514.3	PC12 Sample3 G1
17	1075.57	37.01	46.08	45.4	52388.3	Yw Sample3 G2		17	1622.38	45.45	22.32	19.57	37525.7	PC12 Sample3 G2
18	1357.09	41.57	0.68		964.33	Background G3		18	2804.42	59.76	2.75		7834.67	Background G3
19	2190.85	52.82	94.71	94.71	215467	Yw Sample4 M1		19	1992.33	50.37	114.4	114.4	240346	PC12 Sample4 M1
20	1978.09	50.19	63.98	63.98	132639	Yw Sample4 M2		20	994.36	35.58	132.76	132.76	141524	PC12 Sample4 M2
21	1544.9	44.35	0		0	Background M4		21	1716.22	46.75	0		0	Background M4
22	2190.85	52.82	46.13	46.13	104956	Yw Sample4 G1		22	1992.33	50.37	24.33	22.99	51120.3	PC12 Sample4 G1
23	1978.09	50.19	57.5	57.5	119203	Yw Sample4 G2		23	994.36	35.58	29.39	28.05	31325.3	PC12 Sample4 G2
24	1544.9	44.35	0		0	Background G4		24	1716.22	46.75	1.34		2378.33	Background G4
25	1456.35	43.06	103.11	102.66	155388	Yw Sample5 M1		25	1781.19	47.62	144.85	144.85	269848	PC12 Sample5 M1
26	1633.21	45.6	107.39	106.94	183631	Yw Sample5 M2		26	1382.36	41.95	147.89	147.89	219031	PC12 Sample5 M2
27	1573.65	44.76	0.45		754.33	Background M5		27	1117.08	37.71	0		0	Background M5
28	1456.35	43.06	28.44	25.05	42863.7	Yw Sample5 G1		28	1781.19	47.62	27.37	19.1	50989	PC12 Sample5 G1
29	1633.21	45.6	26.75	23.36	45741.7	Yw Sample5 G2		29	1382.36	41.95	38.7	30.43	57319.3	PC12 Sample5 G2
30	1573.65	44.76	3.39		5665	Background G5		30	1117.08	37.71	8.27		9837.67	Background G5
31	3929.35	70.73	27.46	27.28	111865	Yw Sample6 M1		31	1665.69	46.05	146.12	27.52	252940	PC12 Sample6 M1
32	4747.8	77.75	30.74	30.56	151539	Yw Sample6 M2		32	1425.67	42.61	118.6	118.6	174463	PC12 Sample6 M2
33	1282.31	40.41	0.18		248.67	Background M6		33	1330.03	41.15	0		0	Background M6
34	3929.35	70.73	30.55	27.39	124465	Yw Sample6 G1		34	1665.69	46.05	52.01	29.16	90033	PC12 Sample6 G1
35	4747.8	77.75	28.59	25.43	140967	Yw Sample6 G2		35	1425.67	42.61	51.25	28.4	75391.7	PC12 Sample6 G2
36	1282.31	40.41	3.16		4258.67	Background G6		36	1330.03	41.15	22.85		32122.7	Background G6
37	1773.97	47.53	50.3	50.27	92304.7	Yw Sample7 M1		37	1763.14	47.38	103.27	102.45	188674	PC12 Sample7 M1
38	1003.38	35.74	46.88	46.85	49642	Yw Sample7 M2		38	943.83	34.67	141.15	140.33	142839	PC12 Sample7 M2
39	1158.58	38.41	0.03		40	Background M7		39	1431.09	42.69	0.82		1234.33	Background M7
40	1773.97	47.53	33.73	32.79	61888	Yw Sample7 G1		40	1763.14	47.38	21.75	13.04	39736	PC12 Sample7 G1
41	1003.38	35.74	36.14	35.2	38274	Yw Sample7 G2		41	943.83	34.67	24.3	15.59	24592.3	PC12 Sample7 G2
42	1158.58	38.41	0.94		1147.67	Background G7		42	1431.09	42.69	8.71		13085.7	Background G7
43	1898.49	49.17	61.26	61.26	122581	Yw Sample8 M1		43	853.6	32.97	85.21	84.51	74810.3	PC12 Sample8 M1
44	1109.86	37.59	68.83	68.83	79909.3	Yw Sample8 M2		44	1310.17	40.84	76.05	75.35	102974	PC12 Sample8 M2
45	1414.84	42.44	0		0	Background M8		45	2483.19	56.23	0.7		1797	Background M8
46	1898.49	49.17	40.22	39.5	80488	Yw Sample8 G1		46	853.6	32.97	28.29	24.86	24839	PC12 Sample8 G1
47	1109.86	37.59	39.03	38.31	45313.3	Yw Sample8 G2		47	1310.17	40.84	23.95	20.52	32426.3	PC12 Sample8 G2
48	1414.84	42.44	0.72		1072	Background G8		48	2483.19	56.23	3.43		8805.67	Background G8
49	1133.32	37.99	87.08	87.08	104760	Yw Sample9 M1		49	1635.01	45.63	68.53	68.53	116844	PC12 Sample9 M1
50	1133.32	37.99	104.92	104.92	125698	Yw Sample9 M2		50	1091.81	37.28	51.38	51.38	59552.3	PC12 Sample9 M2
51	2887.44	60.63	0		0	Background M9		51	1378.75	41.9	0		0	Background M9
52	1133.32	37.99	55.03	55	66197	Yw Sample9 G1		52	1635.01	45.63	18.18	18.177	31003	PC12 Sample9 G1
53	1133.32	37.99	53.43	53.4	64006.7	Yw Sample9 G2		53	1091.81	37.28	10.8	10.797	12513	PC12 Sample9 G2
54	2887.44	60.63	0.03		86	Background G9		54	1378.75	41.9	0.003		5	Background G9
								55	1243.4	39.79	97.67	97.67	127461	PC12 Sample10 M1
								56	1192.87	38.97	79.31	79.31	101194	PC12 Sample10 M2
								57	5987.82	87.32	0		0	Background M10
								58	1243.4	39.79	31.97	31.79	41726.7	PC12 Sample10 G1
								59	1192.87	38.97	28.86	28.68	36829.7	PC12 Sample10 G2
								60	5987.82	87.32	0.18		1132	Background G10
								61	1122.49	37.8	85.25	85.25	98639.7	PC12 Sample11 M1
								62	830.14	32.51	111.6	111.6	98875.3	PC12 Sample11 M2
								63	461.99	24.25	0		0	Background M11
								64	1122.49	37.8	40.03	26.12	46318.7	PC12 Sample11 G1
								65	830.14	32.51	41.57	27.66	36830.3	PC12 Sample11 G2
								66	810.79	32.13	13.91		12128	Background G11
Fig 6b
	Yw-										CMTr12
	S.No	Area	EqDiameter	MeanIntensity	Mean intensity	SumIntensity	Comment	Mean intesnity (NC82/Probe)	Mean intesnity (NC82/Probe)	Mean intesnity (NC82/Probe)	Item	Area	EqDiameter	MeanIntensity	MeanIntensity	SumIntensity	Comment	Mean intesnity (NC82/Probe)	Mean intesnity (NC82/Probe)	Mean intesnity (NC82/Probe)
	1	10032.8	113.02	27.32	26.13	281035	NC82 S1	0.771935	0.771935	7.71935	1	1802.84	47.91	29	25.55	54340.3	NC82 S1	1.94593	1.94593	19.4593
	2	7642.68	98.65	22.43	21.24	175873	NC82 S1	0.785213	0.875283	8.75283	2	1653.06	45.88	50.29	46.84	88252.7	NC82 S1	1.08301	1.08301	10.8301
	3	10032.8	113.02	48.37	33.85	497457	Probe S1		0.645689	6.45689	3	1802.84	47.91	25.97	13.13	48674.3	Probe S1		0.574654	5.74654
	4	7642.68	98.65	41.57	27.05	325934	Probe S1		0.953326	9.53326	4	1653.06	45.88	56.09	43.25	98440	Probe S1		0.678496	6.78496
	5	2078.95	51.45	1.19		2552.67	NC82 background 1		0.996284	9.96284	5	1310.17	40.84	3.45		4755.67	NC82 background 1		0.929756	9.29756
	6	1207.56	39.21	14.52		18204	Probe background 1		0.675312	6.75312	6	1498.9	43.69	12.84		19980.7	Probe background 1		1.23715	12.3715
	7	7536.21	97.96	21.65	19.3	166272	NC82 S2	0.875283	1.42494	14.2494	7	2744.87	59.12	20.85	19.09	59485.3	NC82 S2	0.574654	1.01454	10.1454
	8	3073.31	62.55	32	29.65	102280	NC82 S2	0.9488	0.74812	7.4812	8	1073.77	36.98	33.69	31.93	38340	NC82 S2	0.678496	1.01908	10.1908
	9	7536.21	97.96	35.6	22.05	273467	Probe S2		0.81846	8.1846	9	2744.87	59.12	43.65	33.22	124543	Probe S2		1.1028	11.028
	10	3073.31	62.55	44.8	31.25	143171	Probe S2		1.19391	11.9391	10	1073.77	36.98	57.49	47.06	65427	Probe S2		1.0459	10.459
	11	1321	41.01	2.35		3228.33	NC82 background 2		0.785213	7.85213	11	743.51	30.77	1.76		1372.33	NC82 background 2		0.793111	7.93111
	12	2300.11	54.12	13.55		32636	Probe background 2		0.9488	9.488	12	1642.66	45.73	10.43		17937.7	Probe background 2		0.759968	7.59968
	13	2463.34	56	23.88	23.29	61297.7	NC82 S3	0.645689	0.918938	9.18938	13	1674.71	46.18	44	42.62	76069.3	NC82 S3	0.929756	1.4065	14.065
	14	2992.11	61.72	13.74	13.15	41439.7	NC82 S3	0.918938	1.12495	11.2495	14	2407.4	55.36	23.29	21.91	57850	NC82 S3	1.23715	1.31345	13.1345
	15	2463.34	56	53.48	36.07	137275	Probe S3		0.998376	9.98376	15	1674.71	46.18	56.12	45.84	97038.7	Probe S3		0.789362	7.89362
	16	2992.11	61.72	31.72	14.31	95648.3	Probe S3		0.72513	7.2513	16	2407.4	55.36	27.99	17.71	69525.7	Probe S3		0.73925	7.3925
	17	853.6	32.97	0.59		542.33	NC82 background 3		1.21614	12.1614	17	1535.76	44.22	1.38		2214.67	NC82 background 3		1.20575	12.0575
	18	1780.67	47.62	17.41		32450.7	Probe background 3		0.824742	8.24742	18	990.96	35.52	10.28		10764	Probe background 3		1.07866	10.7866
	19	2984.89	61.65	17.83	17.77	55027	NC82 S4	0.953326	0.932469	9.32469	19	4771.49	77.94	36.28	36.28	178507	NC82 S4	1.01454	0.810742	8.10742
	20	1905.71	49.26	26.26	26.2	52684.7	NC82 S4	1.12495	1.46109	14.6109	20	6220.62	89	44.33	44.33	282137	NC82 S4	1.01908	0.75	7.5
	21	2984.89	61.65	35.68	18.64	110099	Probe S4				21	4771.49	77.94	40.95	35.76	201466	Probe S4
	22	1905.71	49.26	40.33	23.29	80911.7	Probe S4				22	6220.62	89	48.69	43.5	309858	Probe S4
	23	1091.81	37.28	0.06		73	NC82 background 4				23	2295.51	54.06	0		0	NC82 background 4
	24	1734.66	47	17.04		30685	Probe background 4				24	1734.66	47	5.19		9452	Probe background 4
	25	2997.52	61.78	26.93	24.13	83134.3	NC82 S5	0.996284			25	4428.6	75.09	57.46	54.71	257988	NC82 S5	1.1028
	26	2504.85	56.47	21.24	18.44	55019.3	NC82 S5	0.998376			26	5796.53	85.91	45.82	43.07	273376	NC82 S5	1.0459
	27	2997.52	61.78	33.55	24.22	103579	Probe S5				27	4428.6	75.09	51.17	49.61	229771	Probe S5
	28	2504.85	56.47	27.8	18.47	72008	Probe S5				28	5796.53	85.91	42.74	41.18	254973	Probe S5
	29	1781.19	47.62	2.8		5228.67	NC82 background 5				29	2261.22	53.66	2.75		6390	NC82 background 5
	30	1966.59	50.04	9.33		18949	Probe background 5				30	2560.78	57.1	1.56		4190.33	Probe background 5
	31	4473.72	75.47	22.01	20.57	100806	NC82 S6	0.675312			31	2564.62	57.14	37.92	35.92	100901	NC82 S6	0.793111
	32	2013.99	50.64	19.59	18.15	40862.3	NC82 S6	0.72513			32	5846.1	86.28	39.74	37.74	239462	NC82 S6	0.759968
	33	4473.72	75.47	36.91	30.46	169099	Probe S6				33	2564.62	57.14	46.02	45.29	122451	Probe S6
	34	2013.99	50.64	31.48	25.03	65671	Probe S6				34	5846.1	86.28	50.39	49.66	303628	Probe S6
	35	1851.57	48.55	1.44		2769.67	NC82 background 6				35	2139.1	52.19	2		4380.67	NC82 background 6
	36	2804.21	59.75	6.45		18758.7	Probe background 6				36	2028.42	50.82	0.73		1527	Probe background 6
	37	2387.55	55.14	25.82	25.82	64180.7	NC82 S7	1.42494			37	2896.46	60.73	42.4	40.69	127195	NC82 S7	1.4065
	38	1663.89	46.03	34.21	34.21	59594	NC82 S7	1.21614			38	2573.43	57.24	41.56	39.85	111426	NC82 S7	1.31345
	39	2387.55	55.14	22.94	18.12	57025.7	Probe S7				39	2896.46	60.73	32.43	28.93	97287.7	Probe S7
	40	1663.89	46.03	32.95	28.13	57395.3	Probe S7				40	2573.43	57.24	33.84	30.34	90738	Probe S7
	41	2701.56	58.65	0		0	NC82 background 7				41	2100.61	51.72	1.71		3693.33	NC82 background 7
	42	2871.3	60.46	4.82		14271.3	Probe background 7				42	3289.15	64.71	3.5		11954.3	Probe background 7
	43	1728.85	46.92	18.07	15.16	32492.3	NC82 S8	2.2426			43	5962.56	87.13	34.57	33.39	212041	NC82 S8	0.789362
	44	4145.28	72.65	12.11	9.2	51464.7	NC82 S8	3.70968			44	2217.91	53.14	33.5	32.32	76587	NC82 S8	0.73925
	45	1728.85	46.92	19.87	6.76	35728.3	Probe S8				45	5962.56	87.13	45.79	42.3	280903	Probe S8
	46	4145.28	72.65	15.59	2.48	66246	Probe S8				46	2217.91	53.14	47.21	43.72	107925	Probe S8
	47	3860.14	70.11	2.91		11511	NC82 background 8				47	3015.57	61.96	1.18		3680.67	NC82 background 8
	48	4015.6	71.5	13.11		54425	Probe background 8				48	2702.62	58.66	3.49		9810	Probe background 8
	49	4296.87	73.97	22.69	21.89	100349	NC82 S9	0.74812			49	5188.36	81.28	35.8	35.22	188726	NC82 S9	1.20575
	50	5751.41	85.57	19.2	18.4	113494	NC82 S9	0.824742			50	7319.65	96.54	29.79	29.21	223696	NC82 S9	1.07866
	51	4296.87	73.97	42.55	29.26	188139	Probe S9				51	5188.36	81.28	37.14	34.6	195743	Probe S9
	52	5751.41	85.57	35.6	22.31	210471	Probe S9				52	7319.65	96.54	29.62	27.08	222407	Probe S9
	53	1712.61	46.7	0.8		1413.67	NC82 background 9				53	3457.7	66.35	0.58		2057.67	NC82 background 9
	54	2177.43	52.65	13.29		29808.3	Probe background 9				54	3400.32	65.8	2.54		8774	Probe background 9
	55	3939.55	70.82	19.23	18.71	77892.7	NC82 S10	0.81846			55	7187.91	95.67	29.82	25.66	218297	NC82 S10	0.810742
	56	2871.19	60.46	14.19	13.67	42286	NC82 S10	0.932469			56	2625.76	57.82	38.45	34.29	102265	NC82 S10	0.75
	57	3939.55	70.82	35.59	22.86	144193	Probe S10				57	7187.91	95.67	35.82	31.65	262214	Probe S10
	58	2871.19	60.46	27.39	14.66	81660.3	Probe S10				58	2625.76	57.82	49.89	45.72	132714	Probe S10
	59	2136.7	52.16	0.52		1154	NC82 background 10				59	1624.18	45.47	4.16		7018	NC82 background 10
	60	1903.34	49.23	12.73		25361.3	Probe background 10				60	2014.51	50.65	4.17		8811.33	Probe background 10
	61	1497.86	43.67	20.26	12.93	31994	NC82 S11	1.19391			61	2802.62	59.74	41.97	41.76	121432	NC82 S11	0.719008
	62	3616.51	67.86	14.84	7.51	55521	NC82 S11	1.46109			62	2160.16	52.44	25.78	25.57	58398	NC82 S11	0.734559
	63	1497.86	43.67	18.46	10.83	29156	Probe S11				63	2802.62	59.74	65.12	58.08	188388	Probe S11
	64	3616.51	67.86	12.77	5.14	47769.7	Probe S11				64	2160.16	52.44	41.85	34.81	94788	Probe S11
	65	1824.5	48.2	7.33		13873.7	NC82 background 11				65	1079.18	37.07	0.21		236	NC82 background 11
	66	2303.94	54.16	7.63		18269.7	Probe background 11				66	1113.63	37.66	7.04		8301.33	Probe background 11
Fig 6c
	Item	Area	EqDiameter	MeanIntensity	MeanIntensity	SumIntensity	Comment
	1	2829.69	60.02	58.86	37.02	165341	Yw 4
	2	3349.43	65.3	57.29	35.45	192201	Yw 6
	3	2616.74	57.72	57.13	35.29	147681	Yw 3
	4	2631.18	57.88	56.62	34.78	147261	Yw 5
	5	2338.82	54.57	54.42	32.58	124897	Yw 2
	6	2627.57	57.84	52.76	30.92	137020	Yw 1
	7	3349.43	65.3	49.19	17.85	165029	PC12 f
	8	2829.69	60.02	48.89	16.63	137344	PC12 d
	9	2631.18	57.88	47.97	16.63	124768	PC12 e
	10	2616.74	57.72	47.85	16.51	123698	PC12 c
	11	2338.82	54.57	47.27	15.93	108475	PC12 b
	12	2627.57	57.84	46.66	15.32	121182	PC12 a
	13	2728.63	58.94	31.34		84724.3	PC12 background
	14	2728.63	58.94	21.84		59030.7	Yw background

## Sheet: Fig S2
Fig S2d				Fig 2e

## Sheet: Fig S4
Fig S4a
yw control	CMTr1	CMTr2	CMTr1/2
0.501519	0.537386	0.593914	0.566447
0.505486	0.53602	0.57395	0.382102
0.633779	0.65757	0.628586	0.62945
0.481162	0.504762	0.823912	0.486438
0.557961	0.523539	0.590646	0.563426
0.625534	0.730561	0.557572	0.629949
			0.302976
			0.608964
Fig S4b
yw control	CMTr1	CMTr2	CMTr1/2
0.447703	0.349232	0.469841	0.431166
0.255383	0.430743	0.408515	0.528222
0.478621	0.453758	0.51485	0.395604
0.409938	0.375309	0.391595	0.459141
Fig S4c
yw control	CMTr1	CMTr2	CMTr1/2
0.769886	0.742706	0.75188	0.791034
0.884523	0.459524	0.783069	0.814737
0.766234	0.786765	0.85641	0.533333
0.618182	0.763636	0.720635	0.81746

## Sheet: Fig S5
yw control	B	BXF	F	BXG	G	BXI	I
0.289308	0.140856	0.20029	0.0639456	0.0932176	0.057971	0.0683498	0.12814
0.469012	0.121739	0.241935	0.172076	0.181598	0.137821	0.115556	0.0938416
0.207692	0.080454	0.215205	0.0961538	0.136574	0.149733	0.0773109	0.168067
0.218535	0.102472	0.15	0.109626	0.1625	0.0157553	0.14899	-0.0036855
0.253148	0.0411765	0.100914	0.0305665	-0.00464217	0.0862692	0.0839033	0.0244088
0.378531	0.164035	0.21353	0.168309	0.170929	0.112281	0.121593	0.0987941
0.3	0.115241	0.163055	0.0955569	0.150498	0.123357	0.0732323	0.124103
0.25458	0.123874	0.148182	-0.0283211	0.059322	0.139195	0.0515873	0.109995

## Sheet: Fig S6
Fig S6b							Fig S6c
